# Supplementary material for: The dissection of R genes and locus Pc5.1 in Phytophthora capsici infection provides a novel view of disease resistance in peppers
Source: BMC Genomics. 2021 May 21;22:372. doi: 10.1186/s12864-021-07705-z (PMC8139160; doi:10.1186/s12864-021-07705-z)
Supplement: Supplementary file 1 — Additional file 1: Table S1. Assessment of resistance against P. capsici in peppers. [file 12864_2021_7705_MOESM1_ESM.xlsx]

## Sheet: Sheet1
Table S1 Assessment of resistance against P. capsici in peppers.
Accession	Type	Disease index
2	Cayenne pepper	53.3S
3	bell pepper	56.9S
5	Cayenne pepper	63.3S
6	var. breviconoideum Haz.	65.3S
7	Cayenne pepper	66.2S
10	var. conoide (Mill.) Isish	64.3S
11	Cayenne pepper	40MR
12	var. annuum L. dactylus M	35.7MR
13	Cayenne pepper	0HR
14	Cayenne pepper	0HR
15	Cayenne pepper	45.3MR
16	wrinkled pepper	54.3S
17	Cayenne pepper	42.5MR
18	wrinkled pepper	49.2MR
19	var. breviconoideum Haz.	73.3S
21	var. breviconoideum Haz.	69.1S
23	bell pepper	46.7MR
24	Cayenne pepper	60S
25	var. breviconoideum Haz.	57.3S
29	var. breviconoideum Haz.	53.8S
34	var. breviconoideum Haz.	62.2S
36	Cayenne pepper	88S
37	bell pepper	73.3S
38	var. breviconoideum Haz.	53.3S
39	var. breviconoideum Haz.	62.9S
42	finger pepper	71.1S
44	finger pepper	68S
47	bell pepper	51.7S
54	Cayenne pepper	73.3S
62	Cayenne pepper	56.3S
65	var. conoide (Mill.) Isish	35.4MR
69	var. breviconoideum Haz.	80S
79	Cayenne pepper	60S
81	Cayenne pepper	60S
89	Cayenne pepper	75S
90	finger pepper	55.4S
98	var. breviconoideum Haz.	65.5S
102	C. Chinense	60S
105	var. conoide (Mill.) Isish	57.8S
110	Cayenne pepper	0HR
300	var. breviconoideum Haz.	16.3R
301	Cayenne pepper	46.7MR
302	Cayenne pepper	58.8S
303	Cayenne pepper	56S
304	var. annuum L. dactylus M	5.3HR
305	var. conoide (Mill.) Isish	6.3HR
306	cluster pepper	5HR
307	cluster pepper	47.5MR
308	var. conoide (Mill.) Isish	61.3S
309	Cayenne pepper	43.8MR
312	var. breviconoideum Haz.	56.3S
314	Cayenne pepper	67.3S
315	Cayenne pepper	56.3S
316	var. conoide (Mill.) Isish	25R
317	var. annuum L. dactylus M	61.8S
318	var. annuum L. dactylus M	46.3MR
319	var. conoide (Mill.) Isish	16.9R
322	var. annuum L. dactylus M	29.2MR
325	var. breviconoideum Haz.	76.3S
328	var. annuum L. dactylus M	22.5R
329	Cayenne pepper	26.3MR
333	Cayenne pepper	62.5S
334	var. conoide (Mill.) Isish	26.3MR
335	Cayenne pepper	50.7S
336	var. annuum L. dactylus M	48MR
337	var. conoide (Mill.) Isish	22.7R
338	var. conoide (Mill.) Isish	32.5MR
340	var. breviconoideum Haz.	60S
341	var. breviconoideum Haz.	55S
342	var. annuum L. dactylus M	55S
344	var. annuum L. dactylus M	21.7R
349	Cayenne pepper	71.3S
350	Cayenne pepper	75S
351	var. breviconoideum Haz.	66.3S
352	Cayenne pepper	32.7MR
353	Cayenne pepper	62.5S
354	Cayenne pepper	68S
355	bell pepper	63.3S
356	Cayenne pepper	66.3S
358	Cayenne pepper	68.8S
359	bell pepper	62.5S
360	bell pepper	62.5S
361	bell pepper	65S
362	Cayenne pepper	56.3S
364	var. breviconoideum Haz.	63.8S
365	var. breviconoideum Haz.	68S
366	Cayenne pepper	63.8S
367	Cayenne pepper	18.8R
368	cluster pepper	66.7S
369	var. breviconoideum Haz.	62.7S
370	var. breviconoideum Haz.	70S
371	var. breviconoideum Haz.	67.5S
372	Cayenne pepper	65S
373	Cayenne pepper	62.7S
376	bell pepper	66.3S
379	cluster pepper	47.5MR
381	bell pepper	62.5S
382	Cayenne pepper	61.3S
479	bell pepper	50MR
480	Cayenne pepper	48.8MR
481	Cayenne pepper	60S
482	var. annuum L. dactylus M	44MR
483	var. conoide (Mill.) Isish	60S
484	Cayenne pepper	51.3S
486	var. breviconoideum Haz.	58.7S
487	bell pepper	60S
491	var. breviconoideum Haz.	55S
493	Cayenne pepper	60S
494	Cayenne pepper	60S
495	Cayenne pepper	60S
496	Cayenne pepper	60S
497	Cayenne pepper	60S
498	Cayenne pepper	60S
499	Cayenne pepper	55S
500	Cayenne pepper	46.3MR
501	Cayenne pepper	40MR
502	bell pepper	60S
504	cluster pepper	43.8MR
505	bell pepper	57.5S
506	Cayenne pepper	60S
507	bell pepper	50MR
508	bell pepper	0HR
510	bell pepper	0HR
511	sweet cherry pepper	60S
512	var. breviconoideum Haz.	57.5S
515	var. breviconoideum Haz.	60S
516	var. conoide (Mill.) Isish	60S
517	Cayenne pepper	53.8S
519	var. breviconoideum Haz.	60S
520	Cayenne pepper	60S
521	Cayenne pepper	60S
522	bell pepper	60S
523	var. breviconoideum Haz.	55.4S
524	Cayenne pepper	50MR
525	var. breviconoideum Haz.	60S
526	Cayenne pepper	60S
530	var. breviconoideum Haz.	50MR
538	Cayenne pepper	60S
549	Cayenne pepper	0HR
555	Cayenne pepper	5HR
573	Cayenne pepper	60S
579	Cayenne pepper	60S
581	var. breviconoideum Haz.	56.3S
586	Cayenne pepper	60S
594	Cayenne pepper	53.3S
595	var. breviconoideum Haz.	60S
597	Cayenne pepper	53.8S
598	Cayenne pepper	54.3S
601	var. annuum L. dactylus M	31.3MR
603	bell pepper	42.5MR
604	wrinkled pepper	60S
607	Cayenne pepper	60S
610	Cayenne pepper	60S
619	Cayenne pepper	47.5MR
623	cluster pepper	60S
632	Cayenne pepper	51.3S
633	bell pepper	56.3S
635	bell pepper	60S
636	var. breviconoideum Haz.	50.8S
657	Cayenne pepper	42.5MR
The classification of pepper here refers to IPGRI (IPGRI 1995) and give attention to nomenclature customary in China.
