# Supplementary material for: The dissection of R genes and locus Pc5.1 in Phytophthora capsici infection provides a novel view of disease resistance in peppers
Source: BMC Genomics. 2021 May 21;22:372. doi: 10.1186/s12864-021-07705-z (PMC8139160; doi:10.1186/s12864-021-07705-z)
Supplement: Supplementary file 2 — Additional file 2:Table S2. Raw data of RNA-sequencing. [file 12864_2021_7705_MOESM2_ESM.xlsx]

## Sheet: Sheet1
Table S2 Raw data of RNA-sequencing
Samples	Clean Reads 1	Clean bases	%≥Q30	Mapped Reads	Uniq Mapped Reads
305R-0dR1	60122766	8927131772	0.9243	41,788,774 (69.51%)	37,750,648 (62.79%)
305R-0dR2	50425328	7508195288	0.9277	33,267,713 (65.97%)	32,260,701 (63.98%)
305R-0dR3	55805800	8288040816	0.9256	36,905,340 (66.13%)	35,837,701 (64.22%)
305R-3dR1	52256266	7780236626	0.9218	34,894,729 (66.78%)	33,918,709 (64.91%)
305R-3dR2	51802018	7678212548	0.9207	34,580,733 (66.76%)	33,636,437 (64.93%)
305R-3dR3	55089776	8182581178	0.9278	37,049,534 (67.25%)	36,060,414 (65.46%)
372S-0dR1	52777716	7850705526	0.9269	35,283,647 (66.85%)	34,153,390 (64.71%)
372S-0dR2	53870100	8032426172	0.9298	36,154,080 (67.11%)	35,131,244 (65.21%)
372S-0dR3	57459328	8526002830	0.9252	38,489,274 (66.99%)	37,355,827 (65.01%)
372S-3dR1	59768066	8916332056	0.9258	40,038,025 (66.99%)	38,633,211 (64.64%)
372S-3dR2	57999540	8621068914	0.921	38,279,902 (66.00%)	36,945,845 (63.70%)
372S-3dR3	55309018	8260818166	0.9214	36,903,363 (66.72%)	35,718,195 (64.58%)
1 not paired-end reads
