# Supplementary material for: The dissection of R genes and locus Pc5.1 in Phytophthora capsici infection provides a novel view of disease resistance in peppers
Source: BMC Genomics. 2021 May 21;22:372. doi: 10.1186/s12864-021-07705-z (PMC8139160; doi:10.1186/s12864-021-07705-z)
Supplement: Supplementary file 3 — Additional file 3:Table S3. DEGs identified in 305R root transcriptome after P. capsici inoculation. [file 12864_2021_7705_MOESM3_ESM.xlsx]

## Sheet: Sheet1
Table S3 DEGs identified in 305R root transcriptome after P. capsici inoculation.
Gene ID	305R-0d/FPKM	305R-3d/FPKM	FDR	log2(3d/0d)	NR_annotation
CA01g00070	3.60022	8.80768	0.00702246	1.18101	PREDICTED: soluble inorganic pyrophosphatase-like isoform X2 [Solanum lycopersicum]
CA01g00130	138.765	43.1798	4.27659e-13	-1.85558	PREDICTED: uncharacterized protein LOC102582708 [Solanum tuberosum]
CA01g00170	37.9086	15.8485	1.69208e-08	-1.45136	PREDICTED: microtubule-associated protein futsch-like [Solanum tuberosum]
CA01g00180	81.5752	41.5383	8.92343e-06	-1.15764	PREDICTED: alcohol dehydrogenase-like 4 [Nicotiana sylvestris]
CA01g00240	10.882	2.6501	5.78846e-07	-2.13361	PREDICTED: growth-regulating factor 8 [Nicotiana tomentosiformis]
CA01g00310	152.493	460.173	1.26301e-07	1.40106	Ubiquitin extension protein 1 isoform 2 [Theobroma cacao]
CA01g00320	411.843	37.1147	0.00176864	-3.64561	PREDICTED: methionine gamma-lyase-like [Nicotiana sylvestris]
CA01g00430	3.49712	1.50593	0.0064892	-1.4329	PREDICTED: oligopeptide transporter 7-like [Solanum tuberosum]
CA01g00460	0.0856083	8.48498	1.75446e-17	6.06383	PREDICTED: aluminum-activated malate transporter 10-like [Solanum lycopersicum]
CA01g00570	45.2731	387.788	2.76869e-21	2.89919	PREDICTED: luminal-binding protein [Nicotiana sylvestris]
CA01g00580	5.6189	15.582	0.00148957	1.33724	PREDICTED: beta-amylase 1, chloroplastic-like [Nicotiana tomentosiformis]
CA01g00760	0.112931	1.66184	1.19724e-06	3.49737	PREDICTED: uncharacterized protein LOC104116946 [Nicotiana tomentosiformis]
CA01g00770	5.05159	25.6386	1.02254e-11	2.18337	PREDICTED: protein ABIL2-like isoform X2 [Solanum lycopersicum]
CA01g00810	60.9355	30.1035	5.5508e-06	-1.21263	unnamed protein product [Vitis vinifera]
CA01g01120	407.619	47.8022	4.18488e-12	-3.20629	UDP-Glc-4-epimerase [Solanum tuberosum]
CA01g01150	0.67295	6.44468	1.5428e-07	2.98805	PREDICTED: heat stress transcription factor B-2b-like [Solanum tuberosum]
CA01g01200	7.74818	18.0141	0.00673081	1.03586	PREDICTED: replication factor C subunit 2-like [Solanum tuberosum]
CA01g01280	0.140865	1.97371	1.0791e-06	3.50341	PREDICTED: cytochrome P450 87A3 [Nicotiana sylvestris]
CA01g01290	8.62345	27.3142	1.16589e-06	1.45999	PREDICTED: phosphatidylinositol glycan anchor biosynthesis class U protein [Solanum lycopersicum]
CA01g01310	0.843804	4.40557	0.000174074	2.15933	PREDICTED: scarecrow-like protein 28-like [Solanum tuberosum]
CA01g01390	36.5778	19.3167	0.000111858	-1.22931	PREDICTED: F-box protein PP2-A12-like [Solanum tuberosum]
CA01g01410	8.97493	24.612	0.00351176	1.26921	PREDICTED: BAG family molecular chaperone regulator 1-like [Solanum tuberosum]
CA01g01620	58.9862	289.162	2.83432e-16	2.09719	PREDICTED: probable rhamnose biosynthetic enzyme 1 [Solanum lycopersicum]
CA01g01680	6.52193	31.4775	2.21333e-05	2.07433	PREDICTED: protein FIZZY-RELATED 2-like [Solanum tuberosum]
CA01g01690	0.257139	2.69209	0.0023242	3.1462	PREDICTED: uncharacterized protein LOC102592054 [Solanum tuberosum]
CA01g01800	6.49923	2.92728	0.00445252	-1.33377	PREDICTED: LOW QUALITY PROTEIN: subtilisin-like protease SDD1 [Solanum lycopersicum]
CA01g01840	2.66423	9.06625	0.00125934	1.56972	PREDICTED: subtilisin-like protease-like [Solanum tuberosum]
CA01g01910	21.4808	52.6827	0.000209826	1.10971	PREDICTED: copper chaperone for superoxide dismutase, chloroplastic/cytosolic-like isoform X1 [Solanum tuberosum]
CA01g01960	6.31225	33.943	0.00104939	2.25656	PREDICTED: probable sugar phosphate/phosphate translocator At1g12500 [Solanum lycopersicum]
CA01g01990	1.50231	6.27962	0.0067611	1.77599	PREDICTED: protein TPX2-like isoform X1 [Solanum tuberosum]
CA01g02010	0.422267	2.8089	5.62276e-05	2.34791	PREDICTED: probable LRR receptor-like serine/threonine-protein kinase At1g12460 [Solanum lycopersicum]
CA01g02030	2.89982	12.7531	0.000194823	1.93602	PREDICTED: transcription factor bHLH35-like isoform X2 [Nicotiana tomentosiformis]
CA01g02050	83.8706	32.6383	2.66128e-09	-1.5413	PREDICTED: MATE efflux family protein DTX1-like [Solanum tuberosum]
CA01g02070	3.37278	13.2479	0.000808272	1.74195	PREDICTED: armadillo repeat-containing kinesin-like protein 3-like [Solanum tuberosum]
CA01g02090	97.5456	267.201	1.50025e-06	1.26754	PREDICTED: zinc finger A20 and AN1 domain-containing stress-associated protein 1-like [Nicotiana tomentosiformis]
CA01g02180	0.502089	2.75928	0.00246369	2.2246	PREDICTED: uncharacterized protein At4g22758-like [Nicotiana tomentosiformis]
CA01g02220	1.58498	28.0835	1.00332e-18	3.91152	PREDICTED: biotin--protein ligase 2-like [Solanum lycopersicum]
CA01g02270	2.28787	26.1433	1.0609e-09	3.34449	PREDICTED: uncharacterized protein LOC101245086 [Solanum lycopersicum]
CA01g02390	50.6342	8.52988	3.15224e-14	-2.76515	PREDICTED: uncharacterized protein LOC102580155 [Solanum tuberosum]
CA01g02600	4.27824	17.677	0.000562856	1.86349	PREDICTED: protein ODORANT1 [Solanum lycopersicum]
CA01g02620	36.721	112.332	1.11112e-06	1.42833	PREDICTED: lipid transfer-like protein VAS-like [Solanum tuberosum]
CA01g02700	6.69779	22.1686	0.000287787	1.54121	PREDICTED: uncharacterized protein At3g17611 [Nicotiana sylvestris]
CA01g02730	109.647	414.931	3.29688e-06	1.7344	PREDICTED: hsp70-Hsp90 organizing protein 2 [Solanum lycopersicum]
CA01g02830	7.05331	71.4314	3.61954e-12	3.107	PREDICTED: monocopper oxidase-like protein SKU5-like [Solanum tuberosum]
CA01g02840	1.38303	22.0386	7.69706e-24	3.50178	PREDICTED: acid beta-fructofuranosidase-like [Solanum tuberosum]
CA01g02890	4.42587	15.3165	0.000203096	1.60482	PREDICTED: xyloglucan galactosyltransferase KATAMARI1 homolog [Solanum tuberosum]
CA01g02900	0.242695	1.57862	0.000928736	2.2878	PREDICTED: uncharacterized protein DDB_G0271670-like [Solanum tuberosum]
CA01g02920	4.80277	17.7369	0.00240478	1.69457	PREDICTED: adenine phosphoribosyltransferase 1, chloroplastic-like [Solanum tuberosum]
CA01g02950	4.45539	82.1965	3.58583e-13	4.02109	PREDICTED: nitrate transporter 1.1-like [Solanum tuberosum]
CA01g03000	7.98669	50.2267	2.75123e-07	2.38057	PREDICTED: 14 kDa proline-rich protein DC2.15-like [Nicotiana tomentosiformis]
CA01g03020	14.2694	3.52378	6.31805e-09	-2.30308	PREDICTED: putative glucuronosyltransferase PGSIP8 [Nicotiana tomentosiformis]
CA01g03060	168.067	86.1293	0.00419459	-1.14423	PREDICTED: aspartic proteinase nepenthesin-1 [Solanum lycopersicum]
CA01g03080	8.56251	284.086	9.89376e-67	4.86022	mitochondrial small heat shock protein [Capsicum annuum]
CA01g03190	6.81851	2.10503	0.00324447	-1.89017	PREDICTED: uncharacterized protein LOC104105539 [Nicotiana tomentosiformis]
CA01g03530	9.8491	24.0666	0.000391031	1.14381	PREDICTED: uncharacterized protein At1g04910-like isoform X1 [Solanum lycopersicum]
CA01g03580	74.8341	170.025	0.000176323	1.00232	PREDICTED: uncharacterized protein LOC102582298 [Solanum tuberosum]
CA01g03660	3.09878	0.406046	6.98082e-06	-3.32405	PREDICTED: probable glycosyltransferase At5g03795 [Nicotiana sylvestris]
CA01g03840	127.559	41.7432	1.38493e-12	-1.80341	MYBST1 protein [Solanum tuberosum]
CA01g03890	10.3887	38.5354	0.000982098	1.70436	PREDICTED: homeobox-leucine zipper protein HAT4-like [Solanum tuberosum]
CA01g04040	9.23012	0.18768	0.00757481	-5.7688	cytochrome P450 [Solanum tuberosum]
CA01g04320	58.1105	138.935	2.82534e-05	1.11746	PREDICTED: pentatricopeptide repeat-containing protein At4g16835, mitochondrial-like [Solanum tuberosum]
CA01g04340	1.12858	12.9763	0.00464751	3.3303	PREDICTED: phospholipase A1-Ibeta2, chloroplastic-like [Solanum lycopersicum]
CA01g04380	124.473	38.228	0.00155037	-1.88749	PREDICTED: expansin-like B1 [Solanum lycopersicum]
CA01g04400	694.928	123.963	2.2519e-06	-2.68679	PREDICTED: expansin-like B1-like [Solanum tuberosum]
CA01g04580	42.1727	163.349	5.16123e-08	1.77584	PREDICTED: serine/threonine-protein kinase SAPK3-like [Solanum tuberosum]
CA01g04700	117.704	22.3248	1.86793e-23	-2.5861	PREDICTED: uncharacterized protein LOC101251207 [Solanum lycopersicum]
CA01g04760	5.88407	14.8366	0.00176123	1.19487	PREDICTED: UMP-CMP kinase-like isoform X1 [Solanum tuberosum]
CA01g04810	6.29836	2.39615	0.00804197	-1.56721	PREDICTED: probable purine permease 11-like [Solanum tuberosum]
CA01g04920	11.6379	28.6754	0.000617102	1.51013	PREDICTED: uncharacterized protein LOC104217138 isoform X1 [Nicotiana sylvestris]
CA01g04930	152.086	49.4448	4.88537e-10	-1.80968	PREDICTED: lon protease homolog 2, peroxisomal isoform X1 [Solanum lycopersicum]
CA01g04980	52.8931	26.8198	1.95466e-05	-1.13915	PREDICTED: mediator of RNA polymerase II transcription subunit 15-like [Solanum tuberosum]
CA01g05090	17.6905	0.970906	7.15642e-07	-4.34796	PREDICTED: beta-amylase 3, chloroplastic [Solanum lycopersicum]
CA01g05100	11.1602	34.7577	0.000276349	1.44271	PREDICTED: novel plant SNARE 11 [Solanum lycopersicum]
CA01g05110	10.936	3.69297	5.40983e-08	-1.79258	PREDICTED: probable receptor-like protein kinase At5g47070-like [Solanum tuberosum]
CA01g05260	11.242	29.5949	0.00377184	1.20698	PREDICTED: uncharacterized protein LOC101245191 [Solanum lycopersicum]
CA01g05270	417.152	89.5576	8.21331e-13	-2.43116	PREDICTED: uncharacterized protein LOC101260164 [Solanum lycopersicum]
CA01g05300	9.10532	2.46484	0.000141677	-2.07487	PREDICTED: RING-H2 finger protein ATL52-like [Solanum tuberosum]
CA01g05370	232.118	139.985	1.81874e-05	-1.21389	PREDICTED: uncharacterized protein LOC104117279 [Nicotiana tomentosiformis]
CA01g05390	3.07515	0.819781	0.000185601	-1.94929	PREDICTED: ABC transporter B family member 2-like [Solanum lycopersicum]
CA01g05490	106.552	30.4597	1.0941e-13	-1.9911	PREDICTED: uncharacterized membrane protein At4g09580-like [Solanum tuberosum]
CA01g05680	18.9067	43.6328	0.00020678	1.03639	PREDICTED: protein vip1-like [Solanum tuberosum]
CA01g05880	0.530681	0.11443	0.00752492	-2.25094	PREDICTED: F-box/LRR-repeat protein At3g26922-like [Nicotiana tomentosiformis]
CA01g05940	44.8133	119.075	3.74766e-06	1.2142	PREDICTED: protein disulfide isomerase-like 1-3-like [Solanum tuberosum]
CA01g05960	215.729	751.747	3.6446e-06	1.61737	Os06g0172600 [Oryza sativa Japonica Group]
CA01g06050	4.80393	1.8822	0.00553545	-1.53511	PREDICTED: pentatricopeptide repeat-containing protein At1g31920-like [Solanum tuberosum]
CA01g06160	0.563731	3.74066	0.000366528	2.33014	PREDICTED: plastidal glycolate/glycerate translocator 1, chloroplastic [Solanum lycopersicum]
CA01g06250	7.04091	19.2762	0.00203651	1.25895	PREDICTED: COBW domain-containing protein 2-like [Solanum tuberosum]
CA01g06270	3.94094	40.6238	3.75912e-05	3.00565	PREDICTED: bifunctional pinoresinol-lariciresinol reductase 2-like [Solanum tuberosum]
CA01g06750	2.2226	9.78881	0.00530051	1.94692	PREDICTED: uncharacterized protein LOC104120929 isoform X2 [Nicotiana tomentosiformis]
CA01g06830	3.95011	20.6956	0.000241323	2.24972	PREDICTED: conserved oligomeric Golgi complex subunit 6-like [Solanum tuberosum]
CA01g07000	111.518	48.5706	1.02705e-06	-1.38914	PREDICTED: uncharacterized protein LOC101249748 isoform X1 [Solanum lycopersicum]
CA01g07170	4.65825	15.3701	2.00528e-05	1.53927	PREDICTED: protein decapping 5 [Solanum lycopersicum]
CA01g07180	13.8432	3.68225	3.79152e-06	-2.26485	PREDICTED: uncharacterized protein LOC102584125 [Solanum tuberosum]
CA01g07780	28.6149	155.229	3.898e-05	2.23932	PREDICTED: peroxidase 45-like [Solanum lycopersicum]
CA01g07860	14.1419	36.2638	0.000261829	1.16927	PREDICTED: uncharacterized protein LOC104116377 [Nicotiana tomentosiformis]
CA01g08100	2.18662	0.648318	0.00897926	-1.91145	PREDICTED: protein ASPARTIC PROTEASE IN GUARD CELL 1-like [Solanum tuberosum]
CA01g08460	117.615	50.3719	0.00223979	-1.41353	PREDICTED: glyoxylate/hydroxypyruvate reductase HPR3-like [Nicotiana sylvestris]
CA01g08470	20.9066	55.3958	0.00201677	1.27016	PREDICTED: glyoxylate/hydroxypyruvate reductase HPR3-like [Solanum tuberosum]
CA01g08540	15.5892	53.0896	1.84266e-05	1.52791	PREDICTED: probable 2-oxoglutarate-dependent dioxygenase AOP1.2 [Solanum lycopersicum]
CA01g08670	0.0246743	0.510983	2.04179e-07	3.95077	PREDICTED: uncharacterized protein LOC102582076 [Solanum tuberosum]
CA01g08720	1.31923	5.68268	0.00468972	1.87703	PREDICTED: uncharacterized protein LOC102601016 [Solanum tuberosum]
CA01g08790	4.12861	24.8527	0.00352391	2.36501	PREDICTED: ABC transporter G family member 22-like [Solanum lycopersicum]
CA01g08800	2.6346	18.158	0.00106612	2.58883	PREDICTED: ABC transporter G family member 22-like [Solanum lycopersicum]
CA01g08900	0.664621	3.37852	0.000353498	2.15476	PREDICTED: pentatricopeptide repeat-containing protein At1g02060, chloroplastic-like isoform X1 [Solanum tuberosum]
CA01g08910	2.04186	8.32687	0.0054534	1.80089	PREDICTED: 21 kDa protein-like [Solanum tuberosum]
CA01g08960	1.4729	8.38402	2.26236e-07	2.33401	PREDICTED: uncharacterized protein LOC102602495 [Solanum tuberosum]
CA01g08970	60.047	31.749	0.000109953	-1.10005	arginase 1 [Solanum lycopersicum]
CA01g09010	88.4642	240.072	2.21192e-06	1.25167	PREDICTED: 40S ribosomal protein S13-like [Nicotiana tomentosiformis]
CA01g09020	1.68853	4.97343	0.00720485	1.34254	PREDICTED: probable LRR receptor-like serine/threonine-protein kinase At1g34110 [Solanum lycopersicum]
CA01g09080	19.5828	105.348	2.00342e-17	2.25202	PREDICTED: uncharacterized protein LOC101251327 [Solanum lycopersicum]
CA01g09130	15.7003	61.9067	5.23688e-07	1.81295	PREDICTED: methylsterol monooxygenase 1-1-like [Nicotiana sylvestris]
CA01g09170	33.6154	19.2467	0.00459694	-1.01773	PREDICTED: protein cornichon homolog 4-like [Nicotiana sylvestris]
CA01g09180	3.64413	18.8462	0.00109146	2.17597	PREDICTED: uncharacterized protein LOC102580329 [Solanum tuberosum]
CA01g09360	21.8924	56.9038	0.000508993	1.19243	PREDICTED: callose synthase 3-like isoform X1 [Solanum tuberosum]
CA01g09410	21.0606	57.1553	0.00169449	1.25855	PREDICTED: probable ribonuclease P/MRP protein subunit POP5 [Solanum lycopersicum]
CA01g09460	461.529	215.046	6.53566e-05	-1.36398	PREDICTED: peroxidase N-like isoform X1 [Solanum lycopersicum]
CA01g09520	0.513747	1.77884	0.00115094	2.10159	PREDICTED: DNA (cytosine-5)-methyltransferase 1-like [Solanum tuberosum]
CA01g09540	0.819217	29.087	1.3527e-21	4.94207	PREDICTED: 26.5 kDa heat shock protein, mitochondrial-like [Solanum tuberosum]
CA01g09610	36.0134	10.6731	2.81221e-09	-1.92496	PREDICTED: uncharacterized protein LOC102581658 [Solanum tuberosum]
CA01g09650	0.351194	2.08446	0.00258841	2.27453	PREDICTED: putative nitric oxide synthase-like [Solanum tuberosum]
CA01g09840	15.971	37.6177	0.0044517	1.04691	PREDICTED: probable rRNA-processing protein EBP2 homolog [Solanum lycopersicum]
CA01g09920	0.304264	1.79549	0.00141439	2.33092	PREDICTED: L-ascorbate oxidase-like [Solanum tuberosum]
CA01g10570	2.53588	9.52834	2.92423e-07	1.71367	PREDICTED: boron transporter 1-like isoform X1 [Solanum tuberosum]
CA01g10610	171.855	50.1329	4.47747e-07	-1.98293	PREDICTED: premnaspirodiene oxygenase-like [Solanum lycopersicum]
CA01g10620	1.63718	0.0760203	6.88822e-07	-4.25178	PREDICTED: ATP-dependent DNA helicase PIF1-like [Nicotiana sylvestris]
CA01g11010	5.33702	16.7789	0.00050981	1.44001	PREDICTED: scarecrow-like protein 3-like [Solanum tuberosum]
CA01g11020	0.871358	2.87338	0.00943684	1.83755	PREDICTED: uncharacterized protein At2g37660, chloroplastic-like [Solanum tuberosum]
CA01g11070	27.3073	5.88491	1.23787e-10	-2.41226	PREDICTED: F-box protein At4g18380-like [Nicotiana tomentosiformis]
CA01g11160	102.331	54.4358	5.22409e-05	-1.08861	PREDICTED: E3 ubiquitin-protein ligase RING1-like [Nicotiana sylvestris]
CA01g11250	5.30168	14.5136	0.0060087	1.25992	PREDICTED: G2/mitotic-specific cyclin S13-7-like [Solanum lycopersicum]
CA01g11260	0.660191	10.0042	9.6151e-07	3.60989	PREDICTED: U-box domain-containing protein 12 [Nicotiana tomentosiformis]
CA01g11370	83.3506	277.49	1.00185e-08	1.55075	PREDICTED: 60S ribosomal protein L30 [Solanum lycopersicum]
CA01g11420	139.114	58.6971	4.71702e-06	-1.43006	PREDICTED: protein ETHYLENE INSENSITIVE 3-like [Solanum tuberosum]
CA01g11670	2.02024	0.552098	0.00440471	-2.05656	PREDICTED: E3 ubiquitin-protein ligase PUB23-like [Nicotiana tomentosiformis]
CA01g12720	9.8131	45.1651	9.9758e-10	2.01515	PREDICTED: splicing factor U2af small subunit B-like [Nicotiana sylvestris]
CA01g13150	9.27592	3.33725	0.000111071	-1.55848	PREDICTED: bifunctional riboflavin biosynthesis protein RIBA 1, chloroplastic-like [Solanum tuberosum]
CA01g13470	17.1972	9.65584	0.000832588	-1.01353	PREDICTED: flowering time control protein FCA-like isoform X2 [Solanum tuberosum]
CA01g13610	0.0789173	2.51925	0.000838337	4.7015	PREDICTED: transcription factor LAF1-like [Solanum tuberosum]
CA01g13690	53.5112	27.2517	9.12337e-05	-1.17717	PREDICTED: uncharacterized protein LOC102594367 [Solanum tuberosum]
CA01g13820	2604.73	646.521	0.000108016	-2.20224	beta-1,3-glucanase 22 [Solanum tuberosum]
CA01g13850	19.593	46.6026	8.14352e-05	1.06522	PREDICTED: ATP-citrate synthase beta chain protein 2 isoform X1 [Nicotiana sylvestris]
CA01g13980	136.589	20.2016	1.61194e-11	-2.96586	PREDICTED: uncharacterized protein LOC101261849 [Solanum lycopersicum]
CA01g14520	0.844573	5.0129	2.11477e-05	2.13323	PREDICTED: uncharacterized protein LOC102606116 [Solanum tuberosum]
CA01g14650	31.5746	10.5497	3.28846e-08	-1.7834	PREDICTED: uncharacterized protein LOC102598530 [Solanum tuberosum]
CA01g14770	96.7545	10.1578	4.49329e-18	-3.43585	hypothetical protein MIMGU_mgv1a016899mg [Erythranthe guttata]
CA01g14920	2.52434	9.84226	0.00673081	1.74761	PREDICTED: uncharacterized protein LOC102591081 [Solanum tuberosum]
CA01g15030	182.185	10.5689	3.98512e-55	-4.30653	PREDICTED: RING-H2 finger protein ATL7 isoform X1 [Solanum lycopersicum]
CA01g15080	2.75065	9.59422	0.000458379	1.59476	PREDICTED: probable glycosyltransferase At5g03795-like [Solanum tuberosum]
CA01g15150	1.51589	5.47017	0.00301547	1.65586	hypothetical protein CISIN_1g024013mg [Citrus sinensis]
CA01g15160	0.358146	1.55295	0.00957321	2.03391	PREDICTED: transcription factor bHLH18-like [Nicotiana tomentosiformis]
CA01g15290	30.6961	141.353	0.000472233	1.99529	histone H3 [Arabidopsis thaliana]
CA01g15370	38.6791	20.1174	2.48381e-05	-1.13523	PREDICTED: potassium channel KAT3-like [Solanum lycopersicum]
CA01g15510	13.5896	7.84422	0.000491256	-1.01506	PREDICTED: dual specificity protein kinase splA-like isoform X2 [Solanum tuberosum]
CA01g15630	8.04695	45.5971	0.00399422	2.29753	PREDICTED: beta-glucosidase 40-like [Solanum tuberosum]
CA01g15640	12.3213	39.9976	3.62143e-08	1.52249	PREDICTED: beta-glucosidase 40-like [Solanum tuberosum]
CA01g15700	5.80703	24.6994	0.00564942	1.89068	glucan endo-1,3-beta-glucosidase-like protein 3-like precursor [Solanum tuberosum]
CA01g15720	8.08714	23.5449	6.17113e-05	1.36249	phosphoglucomutase, cytoplasmic [Solanum tuberosum]
CA01g15910	561.797	234.678	0.00190001	-1.43861	PREDICTED: uncharacterized protein LOC104245894 isoform X2 [Nicotiana sylvestris]
CA01g15990	134.22	370.524	0.0010394	1.24169	chaperonin-60 beta subunit [Solanum tuberosum]
CA01g16090	12.2483	31.099	0.00157587	1.11596	PREDICTED: acylpyruvase FAHD1, mitochondrial-like [Solanum tuberosum]
CA01g16270	6.63467	2.44887	0.00250504	-1.61533	PREDICTED: MATE efflux family protein 5 [Solanum lycopersicum]
CA01g16420	137.587	52.2685	3.2274e-09	-1.60613	PREDICTED: putative DNA-binding protein ESCAROLA-like [Solanum tuberosum]
CA01g16510	37.1159	119.651	0.000614363	1.49303	PREDICTED: fasciclin-like arabinogalactan protein 10-like [Solanum tuberosum]
CA01g16600	5.93838	0.348317	4.60891e-05	-4.1539	PREDICTED: BON1-associated protein 2-like [Solanum tuberosum]
CA01g16770	0.116305	2.04969	0.00122951	3.76533	PREDICTED: 3-oxo-Delta(4,5)-steroid 5-beta-reductase-like [Solanum tuberosum]
CA01g17000	15.0918	5.26504	5.32426e-06	-1.67041	PREDICTED: UDP-galactose/UDP-glucose transporter 4-like [Solanum tuberosum]
CA01g17030	41.6847	16.4207	0.00779907	-1.5243	PREDICTED: SPX domain-containing membrane protein At4g22990-like isoform X3 [Solanum tuberosum]
CA01g17080	2.63108	16.8307	4.36172e-12	2.49758	PREDICTED: subtilisin-like protease-like [Solanum tuberosum]
CA01g17150	5.15535	15.6539	0.00129028	1.36597	PREDICTED: purple acid phosphatase 2 [Solanum lycopersicum]
CA01g17220	3.94687	22.3485	0.000115419	2.28573	PREDICTED: DNA replication licensing factor mcm4-like [Solanum tuberosum]
CA01g17250	14.4775	40.9571	0.00235874	1.31349	PREDICTED: nucleolin [Solanum lycopersicum]
CA01g17280	4.70959	11.5936	0.000950996	1.09764	PREDICTED: kinesin-related protein 4 isoform X1 [Solanum lycopersicum]
CA01g17320	21.2842	59.7186	4.46114e-06	1.29561	squalene synthase [Capsicum annuum]
CA01g17330	56.4609	31.5582	9.17713e-05	-1.03675	PREDICTED: hematopoietic lineage cell-specific protein [Nicotiana sylvestris]
CA01g17340	107.375	40.671	1.17228e-08	-1.58811	PREDICTED: GATA transcription factor 5-like [Solanum tuberosum]
CA01g17350	123.02	50.562	1.36837e-05	-1.4766	PREDICTED: GATA transcription factor 5-like [Solanum tuberosum]
CA01g17370	0.182854	1.34639	0.00301547	2.32739	PREDICTED: protein CHROMOSOME TRANSMISSION FIDELITY 7 [Nicotiana tomentosiformis]
CA01g17380	0.988692	6.44464	1.16516e-06	2.52196	PREDICTED: endoglucanase 24-like [Solanum tuberosum]
CA01g17550	30.2912	15.2736	6.34368e-05	-1.07199	PREDICTED: uncharacterized protein LOC104114501 isoform X1 [Nicotiana tomentosiformis]
CA01g17610	1550.76	420.701	3.84902e-10	-2.07084	PREDICTED: zinc finger A20 and AN1 domain-containing stress-associated protein 5 [Solanum lycopersicum]
CA01g17650	3.82436	45.8138	0.000396318	3.39129	PREDICTED: DNA-damage-repair/toleration protein DRT100-like [Solanum lycopersicum]
CA01g17670	17.6803	6.51773	0.000389411	-1.61073	PREDICTED: chitinase 2-like [Nicotiana tomentosiformis]
CA01g17710	131.718	74.4682	0.000146455	-1.00795	PREDICTED: transcription factor bHLH130-like [Solanum lycopersicum]
CA01g17750	40.7083	185.13	8.30401e-05	1.98006	histone H3 [Arabidopsis thaliana]
CA01g17800	32.5848	14.3821	5.65947e-09	-1.66017	PREDICTED: nuclear transcription factor Y subunit A-9-like isoform X2 [Solanum tuberosum]
CA01g18350	41.4811	23.472	0.00011715	-1.01373	PREDICTED: protein OBERON 4-like [Solanum tuberosum]
CA01g18360	4.36753	14.7267	0.00149024	1.53223	PREDICTED: DNA topoisomerase 2-like [Solanum tuberosum]
CA01g18420	24.2217	199.056	0.00151374	2.86109	PREDICTED: uncharacterized protein LOC104120779 [Nicotiana tomentosiformis]
CA01g18450	31.139	101.482	2.16253e-10	1.628	PREDICTED: cycloartenol-C-24-methyltransferase 1-like [Solanum tuberosum]
CA01g18480	8.2265	31.3477	1.08504e-09	1.74794	PREDICTED: uncharacterized protein LOC102581052 [Solanum tuberosum]
CA01g18510	0.0757383	9.62222	4.79897e-05	6.46901	PREDICTED: cinnamoyl-CoA reductase 1-like [Solanum tuberosum]
CA01g18680	0.969457	4.9066	0.000590793	2.06267	PREDICTED: probable protein phosphatase 2C 72-like [Solanum tuberosum]
CA01g18770	12.2313	83.338	1.17281e-09	2.51045	PREDICTED: serine carboxypeptidase-like 40 [Solanum lycopersicum]
CA01g18870	2.27704	7.82466	0.00283066	1.59688	PREDICTED: serine/threonine-protein kinase-like protein At3g51990-like [Solanum tuberosum]
CA01g18920	184.569	91.6211	0.000192894	-1.19325	PREDICTED: zinc finger CCCH domain-containing protein 53-like isoform X1 [Solanum tuberosum]
CA01g19100	11.6798	28.0983	0.00208353	1.07979	PREDICTED: geranylgeranyl diphosphate reductase, chloroplastic-like [Solanum lycopersicum]
CA01g19330	14.5005	92.3155	4.70307e-11	2.47634	PREDICTED: probable carboxylesterase 13 [Solanum lycopersicum]
CA01g19440	16.2301	38.8901	0.00311088	1.06183	PREDICTED: tubulin-folding cofactor A [Solanum lycopersicum]
CA01g19480	30.8818	213.161	0.000171186	2.57581	PREDICTED: histone H3.2-like [Solanum lycopersicum]
CA01g19490	1.38372	6.88483	0.00276034	2.07772	PREDICTED: protein S-acyltransferase 18-like [Solanum tuberosum]
CA01g19610	67.431	33.8172	7.79972e-06	-1.17913	PREDICTED: [Pyruvate dehydrogenase (acetyl-transferring)] kinase, mitochondrial [Solanum lycopersicum]
CA01g19700	219.923	510.497	0.000119309	1.03005	PREDICTED: 40S ribosomal protein S16-like [Solanum lycopersicum]
CA01g19810	273.026	114.197	7.8682e-06	-1.44049	PREDICTED: uncharacterized protein LOC104117151 [Nicotiana tomentosiformis]
CA01g19830	0.41947	2.81342	0.00179476	2.37795	PREDICTED: protein trichome birefringence-like 41 isoform X1 [Solanum lycopersicum]
CA01g19840	13.5223	103.472	7.79972e-06	2.7183	PREDICTED: histone H3.2-like [Solanum lycopersicum]
CA01g19850	8.51845	31.7898	2.77866e-06	1.68684	PREDICTED: uncharacterized protein LOC101264151 isoform X1 [Solanum lycopersicum]
CA01g20180	12.0357	53.0187	1.66486e-05	2.01125	PREDICTED: boron transporter 1-like [Solanum tuberosum]
CA01g20220	3.48551	25.618	0.00937233	2.68878	galactinol synthase [Solanum tuberosum]
CA01g20230	0.341688	13.021	9.3711e-07	4.98222	PREDICTED: polygalacturonase At1g48100-like [Solanum tuberosum]
CA01g20810	51.8015	28.9224	0.000100442	-1.03406	PREDICTED: eukaryotic translation initiation factor 5B-like [Solanum tuberosum]
CA01g20830	58.5275	14.7116	5.21228e-15	-2.18631	PREDICTED: probable WRKY transcription factor 65-like [Solanum tuberosum]
CA01g20870	1604.68	801.892	0.000913539	-1.17455	thioredoxin peroxidase [Capsicum annuum]
CA01g21000	6.3012	21.0632	1.22727e-05	1.54566	PREDICTED: uncharacterized protein LOC102598953 [Solanum tuberosum]
CA01g21150	18.1864	9.5585	0.00018034	-1.14795	PREDICTED: probable protein phosphatase 2C 35 isoform X3 [Solanum lycopersicum]
CA01g21330	18.048	48.0731	1.6738e-06	1.24974	PREDICTED: SNF1-related protein kinase regulatory subunit gamma-1-like [Solanum tuberosum]
CA01g21520	121.436	29.3695	7.6085e-07	-2.25181	xyloglucan-specific endo-beta-1,4-glucanase inhibitor [Capsicum annuum]
CA01g21620	3.96666	22.0778	6.65984e-05	2.30994	PREDICTED: protein PROLIFERA-like [Solanum tuberosum]
CA01g21650	67.613	5.87058	6.94069e-35	-3.74534	PREDICTED: uncharacterized protein LOC101244523 [Solanum lycopersicum]
CA01g21700	0.608161	4.73079	0.000378871	2.53237	aquaporin TIP1-3-like [Solanum lycopersicum]
CA01g21740	6.18681	19.7731	0.00081034	1.50065	adenylate isopentenyltransferase 5, chloroplastic-like [Solanum lycopersicum]
CA01g21760	10.1357	27.3093	2.52448e-06	1.23479	PREDICTED: mediator of RNA polymerase II transcription subunit 33A-like [Solanum tuberosum]
CA01g21870	5.68093	29.9382	3.78469e-09	2.1963	putative glutamine synthase 2 [Capsicum annuum]
CA01g21980	0.265124	2.95834	0.000101671	3.12003	PREDICTED: uncharacterized protein LOC102578886 [Solanum tuberosum]
CA01g22100	24.6599	81.7021	2.44961e-06	1.53297	PREDICTED: uncharacterized GPI-anchored protein At5g19250-like [Nicotiana tomentosiformis]
CA01g22110	0.257356	1.09106	0.000529621	2.19533	ADP-glucose pyrophosphorylase large subunit [Solanum lycopersicum]
CA01g22140	0.888595	7.38378	0.00226078	2.85899	PREDICTED: protein FANTASTIC FOUR 4-like [Nicotiana tomentosiformis]
CA01g22310	154.713	14.706	4.6288e-42	-3.57809	PREDICTED: basic 7S globulin-like [Nicotiana tomentosiformis]
CA01g22440	2.83767	31.5955	2.29142e-16	3.29535	PREDICTED: uncharacterized protein LOC102598761 [Solanum tuberosum]
CA01g22470	1.37663	5.38088	0.00297636	1.88617	PREDICTED: ABC transporter C family member 14-like isoform X1 [Nicotiana tomentosiformis]
CA01g22510	5.72703	14.7028	1.49439e-05	1.27904	PREDICTED: uncharacterized protein LOC101247856 isoform X1 [Solanum lycopersicum]
CA01g22520	19.7047	79.908	0.000804258	1.8262	histone H3 [Arabidopsis thaliana]
CA01g22530	8.6114	40.4995	0.000123222	2.05916	PREDICTED: uncharacterized protein LOC104112239 [Nicotiana tomentosiformis]
CA01g22540	144.26	54.0162	3.75063e-10	-1.60191	PREDICTED: omega-hydroxypalmitate O-feruloyl transferase-like [Solanum tuberosum]
CA01g22590	2.51621	7.11284	0.000769468	1.30115	PREDICTED: uncharacterized protein LOC101247749 isoform X1 [Solanum lycopersicum]
CA01g22680	51.813	217.943	7.8908e-06	1.89985	PREDICTED: rapid alkalinization factor-like [Solanum lycopersicum]
CA01g22690	19.9245	89.7044	2.84992e-14	1.98064	PREDICTED: putative glycosyltransferase 2-like [Solanum tuberosum]
CA01g22820	6.6329	15.1487	0.00238322	1.01014	PREDICTED: leucine-rich repeat receptor-like serine/threonine-protein kinase BAM3-like [Solanum tuberosum]
CA01g22880	2.9197	12.3563	0.00512957	1.87649	PREDICTED: protein FAM179B-like [Solanum tuberosum]
CA01g23130	946.386	157.873	5.58191e-12	-2.76559	1,4-alpha-glucan-maltohydrolase [Solanum lycopersicum]
CA01g23180	9.23755	35.912	0.00141865	1.76894	PREDICTED: protein SRG1-like isoform X1 [Solanum tuberosum]
CA01g23380	19.5386	8.05167	0.000172697	-1.22023	PREDICTED: uncharacterized protein LOC102595954 [Solanum tuberosum]
CA01g23390	447.882	247.392	6.63335e-05	-1.04501	PREDICTED: flowering-promoting factor 1-like protein 3 [Nicotiana sylvestris]
CA01g23740	14.2393	4.71372	0.00146345	-1.36496	PREDICTED: WAT1-related protein At3g30340-like [Nicotiana sylvestris]
CA01g23770	5.36104	42.4132	0.000554511	2.79172	PREDICTED: uncharacterized protein LOC101255730 [Solanum lycopersicum]
CA01g23800	12.1015	4.24061	0.00885164	-1.71611	cysteine/histidine-rich DC1 domain protein [Capsicum annuum]
CA01g23900	30.3284	11.271	0.000146401	-1.60984	PREDICTED: uncharacterized protein LOC104647952 [Solanum lycopersicum]
CA01g23990	49.3668	23.5404	7.69167e-06	-1.24298	PREDICTED: ATPase family gene 2 protein-like [Nicotiana tomentosiformis]
CA01g24110	130.856	361.611	9.4421e-07	1.27418	PREDICTED: 40S ribosomal protein S16-like [Solanum lycopersicum]
CA01g24160	1.10525	3.51373	0.00809649	1.47527	PREDICTED: pentatricopeptide repeat-containing protein At4g13650-like [Solanum tuberosum]
CA01g24360	162.876	83.8266	0.00102829	-1.14698	PREDICTED: probable xyloglucan endotransglucosylase/hydrolase protein 30-like [Solanum tuberosum]
CA01g24390	2.0013	8.21516	0.00198604	1.85642	PREDICTED: RING-H2 finger protein ATL51 [Solanum lycopersicum]
CA01g24610	516.222	48.3118	3.33088e-23	-3.60726	PREDICTED: probable beta-D-xylosidase 2-like [Solanum tuberosum]
CA01g24630	5.66863	14.2932	0.003599	1.1421	PREDICTED: uncharacterized protein LOC102603853 isoform X2 [Solanum tuberosum]
CA01g24640	0.636533	4.06791	2.44961e-06	2.42233	PREDICTED: BRCT domain-containing protein At4g02110-like [Solanum tuberosum]
CA01g24710	122.825	359.313	0.00025826	1.33299	Hop-interacting protein THI101 precursor [Solanum lycopersicum]
CA01g24720	1500.77	698.067	0.00839763	-1.28793	D12 oleate desaturase [Solanum commersonii]
CA01g24990	1.29187	4.15445	0.00701875	1.48543	PREDICTED: uncharacterized protein LOC101250457 [Solanum lycopersicum]
CA01g25100	1.73123	0.58791	0.00848775	-1.76245	PREDICTED: ankyrin repeat-containing protein At3g12360-like [Solanum lycopersicum]
CA01g25120	7.60122	38.9186	1.05123e-06	2.13558	PREDICTED: cyclin-U4-1-like [Solanum tuberosum]
CA01g25530	26.5269	4.39046	0.00558497	-2.75034	PREDICTED: protein GLUTAMINE DUMPER 1-like [Solanum tuberosum]
CA01g25590	1.0522	14.9393	6.55109e-08	3.61556	PREDICTED: heat shock 70 kDa protein 6, chloroplastic-like [Solanum tuberosum]
CA01g25650	1.20223	4.18521	0.00875117	1.70698	putative 3-oxoacyl-(acyl-carrier-protein) synthase III [Capsicum annuum]
CA01g25740	26.8163	14.6731	5.34205e-05	-1.07991	PREDICTED: DNA ligase 4-like isoform X3 [Solanum tuberosum]
CA01g26150	53.1083	18.5273	3.54053e-11	-1.71287	PREDICTED: LOW QUALITY PROTEIN: 2-isopropylmalate synthase A-like [Solanum lycopersicum]
CA01g26270	4.85956	40.6175	3.56375e-08	2.7431	putative steroid 5beta-reductase [Solanum tuberosum]
CA01g26370	149.046	39.0077	1.27545e-12	-2.13494	PREDICTED: serine/threonine-protein kinase At5g01020 [Solanum lycopersicum]
CA01g26460	0.917501	9.25502	2.77866e-06	2.79161	PREDICTED: protein notum homolog [Solanum tuberosum]
CA01g26500	3.65914	10.6515	0.000469994	1.34371	PREDICTED: rop guanine nucleotide exchange factor 14 [Solanum lycopersicum]
CA01g26520	117.175	269.089	0.000178411	1.01405	PREDICTED: 60S ribosomal protein L7-2-like [Nicotiana sylvestris]
CA01g26610	10.8318	53.6731	2.64366e-05	2.12452	PREDICTED: CBL-interacting serine/threonine-protein kinase 14-like [Solanum tuberosum]
CA01g26630	82.651	291.458	0.00241659	1.62398	patatin homolog [Nicotiana tabacum]
CA01g26660	0.428369	3.47892	0.00869029	2.85869	PREDICTED: BTB/POZ domain-containing protein NPY1 [Solanum lycopersicum]
CA01g26700	383.251	918.328	0.00868696	1.07807	PREDICTED: tubulin alpha-2 chain-like [Nicotiana tomentosiformis]
CA01g26800	4.28392	28.0768	9.24309e-06	2.41335	PREDICTED: probable xyloglucan glycosyltransferase 5-like [Solanum tuberosum]
CA01g27050	36.5217	180.432	0.000110605	2.13401	PREDICTED: GDSL esterase/lipase At5g03980-like [Solanum lycopersicum]
CA01g27220	6.34709	20.7119	1.83222e-06	1.50432	PREDICTED: DNA (cytosine-5)-methyltransferase CMT2-like [Solanum tuberosum]
CA01g27370	112.605	55.908	4.41443e-05	-1.1781	PREDICTED: inactive poly [ADP-ribose] polymerase RCD1-like isoform X1 [Solanum tuberosum]
CA01g27490	0.27609	4.84228	4.94962e-09	3.88673	PREDICTED: protein FAM32A-like [Nicotiana sylvestris]
CA01g27640	8.3257	1.31653	5.30916e-07	-2.78487	PREDICTED: NAC domain-containing protein 100-like, partial [Solanum tuberosum]
CA01g27650	25.7892	14.7622	0.00378878	-1.00583	PREDICTED: autophagy-related protein 18a-like [Solanum tuberosum]
CA01g27700	7.99263	3.48026	0.00635304	-1.38137	PREDICTED: G-type lectin S-receptor-like serine/threonine-protein kinase SD2-5 [Nicotiana sylvestris]
CA01g27840	0.172797	4.55595	9.24559e-08	4.47869	PREDICTED: glyoxylate/hydroxypyruvate reductase HPR3-like [Nicotiana tomentosiformis]
CA01g27860	0.0870057	1.28884	9.24309e-06	3.64225	PREDICTED: L-tryptophan--pyruvate aminotransferase 1-like [Nicotiana tomentosiformis]
CA01g27900	0.563799	4.89637	0.000174074	2.93602	PREDICTED: uncharacterized acetyltransferase At3g50280-like [Solanum tuberosum]
CA01g27930	2.39858	7.22118	0.00910742	1.38265	PREDICTED: uncharacterized acetyltransferase At3g50280-like [Nicotiana sylvestris]
CA01g28150	487.006	50.9869	3.0988e-39	-3.45287	pathogenesis-related protein PR-1 precursor [Capsicum annuum]
CA01g28200	50.2109	5.12437	3.99028e-16	-3.49482	PREDICTED: pathogenesis-related protein 1A1-like [Solanum tuberosum]
CA01g28240	5.55774	20.731	0.00142976	1.7441	PREDICTED: pathogenesis-related leaf protein 4-like [Nicotiana tomentosiformis]
CA01g28300	1.58446	6.68346	0.000527871	1.86472	PREDICTED: uncharacterized protein LOC102586934 [Solanum tuberosum]
CA01g28310	4.91532	1.79908	0.00891517	-1.63642	PREDICTED: uncharacterized protein LOC102593472 [Solanum tuberosum]
CA01g28380	33.1007	129.543	1.13995e-11	1.77834	PREDICTED: heat shock 70 kDa protein, mitochondrial-like [Solanum tuberosum]
CA01g28450	323.319	174	0.0005316	-1.07324	PREDICTED: uncharacterized protein LOC102604916 [Solanum tuberosum]
CA01g28790	76.2143	35.0941	1.06849e-06	-1.32169	PREDICTED: uncharacterized protein LOC104217986 [Nicotiana sylvestris]
CA01g28830	25.3429	214.811	0.0022189	2.85265	PREDICTED: uncharacterized protein LOC101251798 [Solanum lycopersicum]
CA01g29130	7.38922	37.291	0.00821334	2.14198	PREDICTED: early nodulin-like protein 1 [Nicotiana sylvestris]
CA01g29240	5.44829	45.8057	8.31447e-07	2.90847	PREDICTED: transmembrane 9 superfamily member 4-like [Solanum tuberosum]
CA01g29300	1.62357	6.99528	0.00115154	1.87843	PREDICTED: myb-related protein 308-like [Solanum lycopersicum]
CA01g29690	33.8266	1.10887	4.48022e-21	-5.11053	acyltransferase 2 [Capsicum chinense]
CA01g29870	7.66919	36.5053	0.000973626	1.93944	PREDICTED: uncharacterized protein LOC102601665 isoform X3 [Solanum tuberosum]
CA01g29950	12.1511	1.10514	1.27885e-06	-3.56801	PREDICTED: uncharacterized protein LOC101267255 [Solanum lycopersicum]
CA01g30120	1.36938	10.3364	7.32836e-10	2.68351	PREDICTED: subtilisin-like protease-like [Solanum tuberosum]
CA01g30160	18.7748	10.4752	0.00503957	-1.01066	PREDICTED: uncharacterized protein LOC102583780 [Solanum tuberosum]
CA02g00030	0.524413	3.22547	0.00537006	2.41674	PREDICTED: RING-H2 finger protein ATL46-like [Solanum tuberosum]
CA02g00090	8.10485	20.1478	0.00548688	1.1364	PREDICTED: UDP-glycosyltransferase 90A1-like [Solanum tuberosum]
CA02g00550	6.88808	18.7937	0.00243562	1.25461	PREDICTED: probable choline kinase 2-like [Solanum tuberosum]
CA02g00620	1.57311	8.29973	0.00689507	2.33744	PREDICTED: uncharacterized protein LOC102597563 [Solanum tuberosum]
CA02g00760	0.436733	6.13542	8.80345e-06	3.56506	PREDICTED: uncharacterized protein LOC102583639 [Solanum tuberosum]
CA02g00780	67.0477	598.49	1.88629e-08	2.98107	sterol reductase [Solanum tuberosum]
CA02g01010	1.53261	5.70763	0.00904104	1.70311	PREDICTED: uncharacterized protein LOC102602912 isoform X1 [Solanum tuberosum]
CA02g01090	86.0437	49.1446	0.00013065	-1.03794	PREDICTED: KH domain-containing protein At4g18375-like [Solanum tuberosum]
CA02g01230	8.84257	21.6388	0.00406443	1.04699	PREDICTED: glycine-rich RNA-binding protein 3, mitochondrial-like [Solanum tuberosum]
CA02g01390	0.955661	4.9688	0.00694016	2.14178	PREDICTED: uncharacterized protein LOC102579066 [Solanum tuberosum]
CA02g01750	39.8805	0.674195	3.02739e-08	-6.06624	PREDICTED: patatin-3-Kuras 1-like [Solanum tuberosum]
CA02g01880	23.9033	8.2474	0.000110003	-1.25859	PREDICTED: peroxidase 25-like [Solanum tuberosum]
CA02g02330	0.516362	2.56064	0.000317593	2.07985	PREDICTED: GDSL esterase/lipase At1g54790 [Nicotiana tomentosiformis]
CA02g02380	0.450669	2.66684	0.00143557	2.28021	PREDICTED: flavonol sulfotransferase-like [Solanum lycopersicum]
CA02g02390	0.126593	2.253	4.00392e-05	3.7891	PREDICTED: deacetylvindoline O-acetyltransferase-like [Solanum lycopersicum]
CA02g02420	139.797	20.8792	6.81216e-30	-2.93655	PREDICTED: probable acyl-activating enzyme 6-like [Solanum tuberosum]
CA02g02460	14.8727	7.8662	0.00244382	-1.04936	PREDICTED: uncharacterized protein LOC102605389 [Solanum tuberosum]
CA02g02520	80.786	33.2386	6.31e-06	-1.50729	PREDICTED: uncharacterized protein At5g65660-like [Solanum tuberosum]
CA02g02570	12.1363	34.42	0.000367184	1.31304	PREDICTED: uncharacterized protein C594.04c [Solanum lycopersicum]
CA02g02710	1.46294	4.67795	0.00373197	1.60231	PREDICTED: nucleobase-ascorbate transporter 1-like [Solanum tuberosum]
CA02g02800	4.57306	1.13318	0.00435313	-2.17889	PREDICTED: uncharacterized protein LOC101245193 [Solanum lycopersicum]
CA02g02820	121.807	6.17754	3.12175e-28	-4.48292	PREDICTED: probable calcium-binding protein CML10 [Nicotiana tomentosiformis]
CA02g02920	39.8331	18.4214	3.71472e-05	-1.29753	PREDICTED: F-box protein At4g18380-like [Nicotiana tomentosiformis]
CA02g02940	10.1693	81.7366	1.44381e-07	2.82844	PREDICTED: protein ASPARTIC PROTEASE IN GUARD CELL 2-like [Solanum tuberosum]
CA02g03140	6.42252	1.25625	5.66976e-07	-2.70806	PREDICTED: uncharacterized protein LOC104219631, partial [Nicotiana sylvestris]
CA02g03160	8.32425	18.4761	0.000766474	1.35337	PREDICTED: protein PHLOEM PROTEIN 2-LIKE A1-like [Solanum tuberosum]
CA02g03190	8.28673	19.2297	0.00125934	1.02194	PREDICTED: uncharacterized protein LOC102580062 isoform X1 [Solanum tuberosum]
CA02g03280	2.23617	12.0666	0.000207653	2.23145	PREDICTED: probable cinnamyl alcohol dehydrogenase 6 [Solanum lycopersicum]
CA02g03300	40.4855	224.576	1.05606e-05	2.27733	PREDICTED: 5&apos;-adenylylsulfate reductase 1, chloroplastic-like [Solanum tuberosum]
CA02g03340	28.9953	1.8583	5.16395e-33	-4.11225	PREDICTED: uncharacterized protein LOC104228512 [Nicotiana sylvestris]
CA02g03690	1.58738	4.5241	0.0091368	1.7706	PREDICTED: endoglucanase 5-like [Solanum tuberosum]
CA02g03850	72.729	32.588	7.62668e-09	-1.53478	PREDICTED: thermospermine synthase ACAULIS5-like [Nicotiana sylvestris]
CA02g03890	18.5178	9.22926	0.00647142	-1.23222	PREDICTED: diacylglycerol kinase 5-like isoform X2 [Nicotiana tomentosiformis]
CA02g03940	35.2003	16.5173	9.83957e-05	-1.0942	PREDICTED: potassium transporter 11-like [Solanum tuberosum]
CA02g03950	9.31044	4.00521	0.00177335	-1.38699	PREDICTED: putative clathrin assembly protein At5g57200-like [Solanum tuberosum]
CA02g04130	16.8928	6.23035	6.40676e-05	-1.62493	PREDICTED: uncharacterized protein LOC102598774 [Solanum tuberosum]
CA02g04220	96.6606	454.327	0.000186774	2.02833	histone H3 [Arabidopsis thaliana]
CA02g04360	55.0252	11.3612	5.35763e-11	-2.4688	pathogenesis-related gene transcriptional activator [Capsicum annuum]
CA02g04370	1.60899	0.367582	0.00399422	-2.25899	PREDICTED: ethylene-responsive transcription factor 1B [Solanum lycopersicum]
CA02g04560	24.7356	6.26866	1.42707e-16	-2.40218	PREDICTED: cytochrome P450 734A1-like [Solanum tuberosum]
CA02g04790	17.1005	1.97808	2.72708e-18	-3.28471	PREDICTED: 2-succinylbenzoate--CoA ligase, chloroplastic/peroxisomal-like isoform X1 [Solanum tuberosum]
CA02g04800	5.44576	0.827168	8.73371e-06	-2.89765	PREDICTED: caffeoylshikimate esterase-like [Solanum lycopersicum]
CA02g04860	1.30497	7.74414	7.95795e-05	2.3866	PREDICTED: probable LRR receptor-like serine/threonine-protein kinase At4g20940 [Nicotiana sylvestris]
CA02g04910	50.0078	17.2592	0.00388168	-1.73974	PREDICTED: UDP-glycosyltransferase 91C1-like [Solanum tuberosum]
CA02g04940	3.79952	18.0186	9.82961e-06	2.04508	PREDICTED: uncharacterized protein LOC102595566 [Solanum tuberosum]
CA02g04950	13.916	34.4955	0.000164472	1.13834	PREDICTED: fatty acid 2-hydroxylase 1 [Solanum lycopersicum]
CA02g04970	20.062	9.14797	0.000164556	-1.32258	PREDICTED: tetrahydrocannabinolic acid synthase-like [Solanum tuberosum]
CA02g05000	18.4299	101.899	0.00104158	2.29746	PREDICTED: cannabidiolic acid synthase-like [Solanum tuberosum]
CA02g05050	3.34659	1.16579	0.00789524	-1.71565	PREDICTED: cannabidiolic acid synthase-like [Nicotiana sylvestris]
CA02g05190	41.7337	22.6615	2.17076e-05	-1.11828	PREDICTED: tubby-like F-box protein 5 [Solanum lycopersicum]
CA02g05210	20.7381	4.88713	1.52943e-08	-2.29824	PREDICTED: transcription factor bHLH64-like [Solanum tuberosum]
CA02g05250	6.68202	16.2881	0.00172982	1.0792	PREDICTED: ATP-dependent DNA helicase DDM1-like isoform X1 [Solanum tuberosum]
CA02g05350	26.5558	13.8767	0.000307073	-1.1491	PREDICTED: G-box-binding factor 1 isoform X1 [Solanum lycopersicum]
CA02g05440	25.641	5.36597	1.09171e-12	-2.45121	PREDICTED: probable polyol transporter 6-like [Solanum tuberosum]
CA02g05730	0	2.14686	7.7235e-11		PREDICTED: alanine aminotransferase 2, mitochondrial-like [Solanum tuberosum]
CA02g05800	259.654	83.0206	0.00524164	-1.84061	RecName: Full=3-hydroxy-3-methylglutaryl-coenzyme A reductase 2; Short=HMG-CoA reductase 2 [Capsicum annuum]
CA02g05880	33.5943	17.1179	6.89601e-06	-1.16924	PREDICTED: zinc finger CCCH domain-containing protein 44-like [Solanum tuberosum]
CA02g05950	10.2511	2.67001	0.000874557	-2.11371	JERF3 [Solanum lycopersicum]
CA02g06440	8.45651	2.07697	8.5583e-07	-2.18059	PREDICTED: uncharacterized protein LOC102602066 [Solanum tuberosum]
CA02g06510	71.5028	36.3044	3.66255e-05	-1.16338	PREDICTED: BES1/BZR1 homolog protein 2-like [Nicotiana sylvestris]
CA02g06670	20.2884	10.8946	0.00141481	-1.08167	PREDICTED: ankyrin repeat domain-containing protein, chloroplastic-like [Solanum tuberosum]
CA02g06790	0.42529	2.56913	0.00283542	2.12675	PREDICTED: uncharacterized protein LOC102591010 [Solanum tuberosum]
CA02g07170	69.9977	15.2555	3.09375e-19	-2.3279	Myb-like DNA-binding protein, putative [Solanum demissum]
CA02g07370	8.69102	1.30038	2.29801e-07	-2.91586	PREDICTED: protein PHLOEM PROTEIN 2-LIKE A10-like isoform X1 [Solanum lycopersicum]
CA02g07410	8.72513	33.6559	4.87763e-09	1.81677	PREDICTED: ADP-ribosylation factor-like protein 8A [Nicotiana sylvestris]
CA02g07430	194.958	452.91	0.000105174	1.03046	PREDICTED: 60S ribosomal protein L26-1-like [Nicotiana tomentosiformis]
CA02g07530	28.0064	6.49188	2.89812e-16	-2.19891	PREDICTED: uncharacterized protein LOC101268835 isoform X1 [Solanum lycopersicum]
CA02g07560	12.3335	6.72893	0.000845806	-1.13264	PREDICTED: uncharacterized protein LOC102591429 isoform X1 [Solanum tuberosum]
CA02g07740	31.4065	83.3938	0.00155715	1.22015	PREDICTED: cold-regulated 413 plasma membrane protein 2 [Solanum lycopersicum]
CA02g07880	10.2142	72.4841	2.71455e-13	2.64592	PREDICTED: STS14 protein [Solanum lycopersicum]
CA02g07970	21.0041	83.2657	1.03009e-08	1.79581	RING zinc finger protein 1 [Capsicum annuum]
CA02g08010	64.6542	19.3531	1.40875e-11	-1.88345	PREDICTED: uncharacterized protein LOC102601122 [Solanum tuberosum]
CA02g08250	55.7128	243.382	6.11858e-10	1.95522	protein COBRA-like precursor [Solanum lycopersicum]
CA02g08360	8.33953	1.92376	0.000400062	-2.29242	PREDICTED: UBX domain-containing protein 6 [Nicotiana sylvestris]
CA02g08560	0.364429	1.84068	0.00796481	2.01245	PREDICTED: homeobox-leucine zipper protein HAT7-like [Solanum lycopersicum]
CA02g08690	89.273	215.672	1.9292e-05	1.13148	PREDICTED: mitochondrial outer membrane protein porin of 34 kDa [Solanum lycopersicum]
CA02g08700	102.855	33.8974	3.88189e-12	-1.78519	PREDICTED: hypersensitive-induced response protein 1-like [Solanum tuberosum]
CA02g08710	3.22119	27.65	1.62496e-14	2.92818	PREDICTED: uncharacterized protein LOC102580783 [Solanum tuberosum]
CA02g08760	3.67198	42.2018	3.1252e-06	3.33769	PREDICTED: probable prolyl 4-hydroxylase 6 [Nicotiana sylvestris]
CA02g09030	13.6689	34.1668	0.000946783	1.14313	PREDICTED: alpha/beta hydrolase domain-containing protein 17B [Solanum lycopersicum]
CA02g09140	123.426	68.7523	6.00902e-05	-1.06845	PREDICTED: triacylglycerol lipase 2-like [Solanum tuberosum]
CA02g09150	118.439	67.2132	0.000125641	-1.10186	PREDICTED: chloride channel protein CLC-b-like [Solanum tuberosum]
CA02g09220	25.4201	12.32	0.000317162	-1.23229	PREDICTED: UDP-glycosyltransferase 87A2-like [Solanum tuberosum]
CA02g09230	5.76617	2.59778	0.00971901	-1.32844	PREDICTED: UDP-glycosyltransferase 87A2-like [Solanum tuberosum]
CA02g09290	4.2709	0.315073	7.85606e-07	-3.83677	hypothetical protein JCGZ_10105 [Jatropha curcas]
CA02g09340	9.12727	2.64942	0.00321242	-1.95908	PREDICTED: probable transporter mch1 [Nicotiana tomentosiformis]
CA02g09370	7.79839	20.3138	0.0014846	1.2308	PREDICTED: B2 protein-like [Solanum tuberosum]
CA02g09450	98.7248	10.2728	7.31665e-39	-3.55641	PREDICTED: uncharacterized protein LOC101249888 [Solanum lycopersicum]
CA02g09530	149.612	28.8513	0.00694738	-2.57872	RecName: Full=5-epiaristolochene synthase [Capsicum annuum]
CA02g09620	34.5655	18.222	6.06631e-05	-1.11519	PREDICTED: probable L-type lectin-domain containing receptor kinase S.5 [Nicotiana tomentosiformis]
CA02g09740	0.146659	1.0649	0.0007716	2.62348	PREDICTED: polygalacturonase QRT3-like [Solanum tuberosum]
CA02g09750	37.1979	12.6245	3.66903e-05	-1.74954	PREDICTED: RING-H2 finger protein ATL73-like [Solanum tuberosum]
CA02g09960	160.385	91.0025	0.000278475	-1.00464	PREDICTED: lecithin-cholesterol acyltransferase-like 4 [Nicotiana tomentosiformis]
CA02g10020	1.21448	0.0884037	8.34984e-06	-3.42174	PREDICTED: probable LRR receptor-like serine/threonine-protein kinase At3g47570 [Nicotiana sylvestris]
CA02g10160	41.9224	117.304	0.00725489	1.34296	PREDICTED: glycine cleavage system H protein 2, mitochondrial-like [Nicotiana sylvestris]
CA02g10190	17.3097	9.91245	0.00319356	-1.00049	PREDICTED: uncharacterized protein LOC104117858 isoform X2 [Nicotiana tomentosiformis]
CA02g10500	18.9543	53.1518	1.82914e-05	1.30303	PREDICTED: UDP-N-acetylglucosamine diphosphorylase 2-like [Solanum tuberosum]
CA02g10580	1.71076	0.505323	0.00818125	-1.92125	PREDICTED: cannabidiolic acid synthase-like [Solanum tuberosum]
CA02g10590	6.57446	45.671	5.01986e-05	2.56955	PREDICTED: patellin-4 [Solanum lycopersicum]
CA02g10720	295.671	701.274	0.000624662	1.05819	PREDICTED: 40S ribosomal protein S4 [Nicotiana sylvestris]
CA02g10740	1.8493	0.271233	0.000136829	-2.90513	PREDICTED: probable disease resistance RPP8-like protein 4-like [Solanum tuberosum]
CA02g10910	11.9568	155.886	8.07903e-17	3.62715	PREDICTED: phospholipase A1-IIgamma-like [Solanum lycopersicum]
CA02g10960	57.8363	18.9165	7.98232e-12	-1.8211	PREDICTED: uncharacterized protein LOC104234802 isoform X1 [Nicotiana sylvestris]
CA02g10970	203.174	31.6383	1.49851e-27	-2.8933	PREDICTED: uncharacterized protein LOC102591281 [Solanum tuberosum]
CA02g10990	0.154398	4.94307	1.96881e-05	4.71253	PREDICTED: uncharacterized protein LOC102591955 [Solanum tuberosum]
CA02g11000	8.47812	22.2341	9.27365e-05	1.19088	zeaxanthin epoxidase [Solanum tuberosum]
CA02g11010	48.5356	17.1221	0.00152968	-1.67927	PREDICTED: uncharacterized protein LOC102592626 [Solanum tuberosum]
CA02g11040	68.0243	159.747	0.000623033	1.03812	PREDICTED: heat shock factor protein HSF24 [Solanum lycopersicum]
CA02g11190	1.33766	9.54558	1.07594e-06	2.66015	PREDICTED: phospholipase A1-II 1-like [Solanum tuberosum]
CA02g11220	3.6304	12.0635	0.000681167	1.49328	unnamed protein product [Coffea canephora]
CA02g11230	53.4508	147.992	6.7203e-05	1.28161	PREDICTED: uncharacterized protein LOC102599991 [Solanum tuberosum]
CA02g11490	2.37236	0.376222	0.000545001	-2.78545	unnamed protein product [Coffea canephora]
CA02g11500	5.42524	0.450985	5.42408e-08	-3.74996	PREDICTED: uncharacterized protein ycf23-like [Solanum tuberosum]
CA02g11530	8.11098	26.1762	0.000225627	1.5261	PREDICTED: RNA-binding protein 38-like isoform X2 [Solanum tuberosum]
CA02g11590	12.4109	2.60861	8.9678e-13	-2.43718	PREDICTED: LRR receptor-like serine/threonine-protein kinase FLS2-like [Solanum tuberosum]
CA02g11600	53.7292	11.0395	7.32753e-09	-2.46225	PREDICTED: LRR receptor-like serine/threonine-protein kinase FLS2 [Solanum lycopersicum]
CA02g11630	5.10616	91.2061	0.00102829	3.94074	PREDICTED: chlorophyll a-b binding protein 21, chloroplastic-like [Sesamum indicum]
CA02g11750	8.04666	36.5447	1.67916e-05	2.02651	PREDICTED: CAS1 domain-containing protein 1-like isoform X3 [Nicotiana sylvestris]
CA02g11780	10.1816	26.398	0.00198715	1.18768	PREDICTED: uncharacterized protein LOC102592036 [Solanum tuberosum]
CA02g11860	14.3801	10.3116	0.00355007	-1.0082	PREDICTED: C-terminal processing peptidase, chloroplastic-like [Solanum tuberosum]
CA02g11910	32.1833	11.4103	2.55992e-08	-1.43849	PREDICTED: CTD small phosphatase-like protein 2-like isoform X1 [Solanum tuberosum]
CA02g12170	14.2004	2.55414	0.000622447	-2.59708	PREDICTED: protein SRG1-like [Solanum tuberosum]
CA02g12190	52.1202	18.1229	5.12967e-10	-1.77806	PREDICTED: protein SRG1-like [Solanum tuberosum]
CA02g12200	146.241	74.8696	1.34098e-05	-1.1455	PREDICTED: serine/threonine-protein phosphatase PP1 isozyme 3-like [Solanum tuberosum]
CA02g12270	116.46	40.2089	2.68393e-11	-1.71404	PREDICTED: transcription factor GTE12-like [Solanum tuberosum]
CA02g12290	0.497646	2.80296	0.000202644	2.21256	PREDICTED: exonuclease 1-like [Solanum tuberosum]
CA02g12360	88.1923	3.29103	3.70865e-70	-4.93417	PREDICTED: subtilisin-like protease [Solanum lycopersicum]
CA02g12480	0.0604287	1.18042	1.02445e-06	4.14023	PREDICTED: GDSL esterase/lipase At1g29670-like [Solanum tuberosum]
CA02g12570	80.2222	45.3286	8.83491e-05	-1.02861	PREDICTED: probable serine/threonine-protein kinase drkD-like [Solanum tuberosum]
CA02g12750	34.7293	2.81808	4.03934e-24	-3.75956	PREDICTED: probable LRR receptor-like serine/threonine-protein kinase RFK1 [Solanum lycopersicum]
CA02g12760	20.1453	9.7037	0.000183038	-1.23111	PREDICTED: probable LRR receptor-like serine/threonine-protein kinase RFK1-like [Solanum tuberosum]
CA02g12830	2.09852	12.337	0.000761688	2.35959	PREDICTED: uncharacterized protein LOC101307746 [Fragaria vesca subsp. vesca]
CA02g12840	55.5289	27.197	3.0386e-06	-1.22357	PREDICTED: uncharacterized protein LOC102592270 [Solanum tuberosum]
CA02g12900	0.0481073	1.02487	8.28873e-06	3.89799	PREDICTED: heat stress transcription factor A-7a-like [Nicotiana tomentosiformis]
CA02g13000	53.2335	16.3904	9.03409e-17	-2.10908	PREDICTED: probable alpha,alpha-trehalose-phosphate synthase [UDP-forming] 7-like [Solanum tuberosum]
CA02g13050	4.27628	10.1612	0.00688906	1.1528	PREDICTED: uncharacterized protein LOC102598210 isoform X1 [Solanum tuberosum]
CA02g13100	8.11584	27.5131	0.00559499	1.56307	PREDICTED: uncharacterized protein LOC104646046 [Solanum lycopersicum]
CA02g13130	1.82025	6.21105	0.00804197	1.57823	PREDICTED: probably inactive leucine-rich repeat receptor-like protein kinase IMK2-like [Solanum tuberosum]
CA02g13160	39.5286	20.6505	0.000784273	-1.12419	unnamed protein product [Coffea canephora]
CA02g13200	1.28969	5.26851	0.000155935	1.90444	PREDICTED: probable LRR receptor-like serine/threonine-protein kinase At5g45780 [Solanum lycopersicum]
CA02g13320	13.9451	2.68487	2.88531e-16	-2.5861	PREDICTED: probable LRR receptor-like serine/threonine-protein kinase At3g47570 [Solanum lycopersicum]
CA02g13350	4.92843	22.0012	0.0045484	1.97918	PREDICTED: nucleobase-ascorbate transporter 2-like [Solanum tuberosum]
CA02g13400	0.0492133	1.07937	0.00211165	4.16107	PREDICTED: CBL-interacting protein kinase 5-like [Solanum tuberosum]
CA02g13590	5.691	19.7808	1.96432e-07	1.65227	PREDICTED: uncharacterized protein LOC102585343 isoform X1 [Solanum tuberosum]
CA02g13700	94.5476	47.9299	0.000144098	-1.15489	PREDICTED: probable WRKY transcription factor protein 1 [Solanum lycopersicum]
CA02g13890	8.09736	5.02657	0.00232312	-1.16328	PREDICTED: uncharacterized protein YNL011C-like [Solanum tuberosum]
CA02g14000	3.73535	9.1144	0.000515486	1.11188	PREDICTED: DNA polymerase alpha catalytic subunit [Nicotiana tomentosiformis]
CA02g14070	3.18071	15.1357	0.00160639	1.69784	PREDICTED: PI-PLC X domain-containing protein At5g67130-like [Solanum tuberosum]
CA02g14240	10.0872	3.31851	0.00108498	-1.78652	PREDICTED: uncharacterized protein LOC101266292 [Solanum lycopersicum]
CA02g14320	2.56844	10.1754	3.37334e-05	1.80014	PREDICTED: uncharacterized protein LOC104111597 [Nicotiana tomentosiformis]
CA02g14350	16.4115	44.8713	7.65631e-05	1.24623	D-type cyclin family 3 subgroup 1 [Solanum tuberosum]
CA02g14360	27.3573	6.29686	2.48979e-05	-2.39717	PREDICTED: ADP-ribosylation factor 2-B-like [Solanum lycopersicum]
CA02g14380	80.9144	39.0228	0.000423885	-1.23049	PREDICTED: uncharacterized protein LOC102602206 [Solanum tuberosum]
CA02g14390	2.55016	12.4095	0.000121724	2.08631	PREDICTED: microtubule-associated protein RP/EB family member 1C [Solanum lycopersicum]
CA02g14460	20.2244	4.10149	0.00616637	-2.48887	PREDICTED: uncharacterized protein LOC104100513 [Nicotiana tomentosiformis]
CA02g14490	65.8519	33.3275	2.91868e-06	-1.21664	PREDICTED: cytochrome P450 81D1-like [Solanum tuberosum]
CA02g14660	89.8178	33.0652	5.31181e-10	-1.62896	PREDICTED: protein SMG7L-like [Solanum tuberosum]
CA02g14680	4.53542	1.59916	0.0079762	-1.8102	PREDICTED: uncharacterized protein LOC102585814 [Solanum tuberosum]
CA02g14770	6.1451	17.3261	0.00335549	1.31576	PREDICTED: dof zinc finger protein DOF1.4 [Solanum lycopersicum]
CA02g14820	1511.08	306.673	3.18365e-06	-2.32442	auxin-repressed protein ARP1 [Capsicum annuum]
CA02g15040	8.74459	80.5848	2.06926e-06	3.01676	PREDICTED: dnaJ homolog subfamily B member 1-like [Nicotiana tomentosiformis]
CA02g15220	142.051	25.1736	3.86778e-24	-2.70791	PREDICTED: stem-specific protein TSJT1-like [Nicotiana sylvestris]
CA02g15250	85.2731	29.7399	1.88763e-11	-1.71382	PREDICTED: uncharacterized protein LOC102598484 [Solanum tuberosum]
CA02g15300	1.0368	16.0019	2.19097e-16	3.58831	PREDICTED: probable allantoinase 1-like [Solanum tuberosum]
CA02g15400	196.155	102.337	1.59267e-05	-1.12787	PREDICTED: E3 ubiquitin-protein ligase RMA1H1-like [Solanum tuberosum]
CA02g15440	76.6338	41.0001	8.90197e-05	-1.0842	DNA-directed RNA polymerase II subunit RPB2 [Solanum lycopersicum]
CA02g15550	7.40466	3.42775	0.00396981	-1.30456	PREDICTED: L-type lectin-domain containing receptor kinase VII.1-like [Solanum tuberosum]
CA02g15560	283.545	6.24282	4.75458e-85	-5.70283	PREDICTED: uncharacterized protein LOC104088555 [Nicotiana tomentosiformis]
CA02g15570	278.623	6.55795	1.77106e-54	-5.60157	PREDICTED: uncharacterized protein LOC101251740 [Solanum lycopersicum]
CA02g15580	46.8887	7.07747	1.98739e-27	-2.91875	PREDICTED: pentatricopeptide repeat-containing protein At1g71490-like isoform X1 [Solanum tuberosum]
CA02g15590	12.3677	2.36079	1.9978e-17	-2.52246	PREDICTED: E3 ubiquitin-protein ligase RNF8 isoform X2 [Solanum lycopersicum]
CA02g15660	89.0814	25.1133	2.22521e-05	-2.00414	unnamed protein product [Coffea canephora]
CA02g15670	13.0176	32.3781	0.000405988	1.10695	PREDICTED: internal alternative NAD(P)H-ubiquinone oxidoreductase A2, mitochondrial-like isoform X1 [Solanum tuberosum]
CA02g15890	12.2402	6.14746	4.25819e-05	-1.25823	PREDICTED: B3 domain-containing protein Os07g0563300 isoform X3 [Solanum lycopersicum]
CA02g16170	9.24298	2.3204	0.00393963	-1.97492	PREDICTED: F-box protein At1g61340-like [Solanum tuberosum]
CA02g16200	3.72881	10.1883	0.00145599	1.32002	PREDICTED: external alternative NAD(P)H-ubiquinone oxidoreductase B2, mitochondrial-like [Nicotiana sylvestris]
CA02g16230	1.32436	6.55346	7.3632e-05	2.13088	PREDICTED: vacuolar protein 8-like [Solanum tuberosum]
CA02g16270	85.2161	34.6396	7.29633e-09	-1.48404	hexose transporter 1 [Solanum lycopersicum]
CA02g16290	164.825	84.8712	1.3459e-05	-1.13497	PREDICTED: vesicle-associated protein 4-2 [Solanum lycopersicum]
CA02g16300	86.9451	1.82485	4.59708e-30	-5.73278	PREDICTED: uncharacterized protein LOC102597533 [Solanum tuberosum]
CA02g16400	129.652	67.0522	3.56224e-05	-1.13128	PREDICTED: cell number regulator 2 [Nicotiana tomentosiformis]
CA02g16630	7.56344	3.65435	0.00606209	-1.33641	PREDICTED: LOW QUALITY PROTEIN: uncharacterized protein LOC101264400 [Solanum lycopersicum]
CA02g16850	35.2151	15.1051	5.58018e-06	-1.40368	PREDICTED: DAG protein, chloroplastic [Nicotiana sylvestris]
CA02g16950	100.708	41.1904	1.91879e-08	-1.47213	PREDICTED: uncharacterized protein LOC102600022 [Solanum tuberosum]
CA02g17040	2.34512	30.6515	1.07255e-29	3.68235	PREDICTED: uncharacterized protein LOC104086356 [Nicotiana tomentosiformis]
CA02g17100	1.06221	6.27838	0.00829831	1.95688	PREDICTED: uncharacterized protein LOC102604949 [Solanum tuberosum]
CA02g17150	11.1564	41.0624	0.00012848	1.67376	PREDICTED: putative receptor-like protein kinase At4g00960 [Nicotiana sylvestris]
CA02g17290	0.237545	2.37265	3.36693e-05	3.05995	PREDICTED: probable xyloglucan endotransglucosylase/hydrolase protein 8-like [Solanum tuberosum]
CA02g17450	4.13729	10.1283	0.00177506	1.04561	PREDICTED: uncharacterized protein LOC102590766 [Solanum tuberosum]
CA02g17550	4.18445	19.5066	0.00133926	1.9932	PREDICTED: uncharacterized protein LOC102593137 [Solanum tuberosum]
CA02g17620	370.323	989.906	0.00138368	1.24438	PREDICTED: peroxidase 42-like [Solanum tuberosum]
CA02g17640	1.29746	16.1632	1.32636e-06	3.39942	PREDICTED: uncharacterized protein LOC102596890 [Solanum tuberosum]
CA02g17730	37.8013	86.4689	9.05057e-05	1.03892	PREDICTED: putative lactoylglutathione lyase [Nicotiana tomentosiformis]
CA02g17740	100.219	481.129	6.13842e-05	2.06747	APS reductase [Nicotiana attenuata]
CA02g17760	5.44758	29.64	8.38996e-06	2.25257	PREDICTED: glucan endo-1,3-beta-glucosidase 1 [Solanum lycopersicum]
CA02g17770	1.40377	13.2137	4.92656e-14	2.99101	PREDICTED: L-ascorbate oxidase homolog [Solanum lycopersicum]
CA02g17860	2.09578	0.491246	0.002068	-2.25039	PREDICTED: probable F-box protein At4g22030-like [Solanum tuberosum]
CA02g18050	7.16552	36.7091	2.4046e-13	2.16396	PREDICTED: protein STRUBBELIG-RECEPTOR FAMILY 8-like [Solanum tuberosum]
CA02g18250	98.9888	478.7	6.28536e-11	2.05332	PREDICTED: microsomal glutathione S-transferase 3 [Nicotiana sylvestris]
CA02g18260	1.45003	6.5887	8.68643e-05	1.97757	PREDICTED: serine/arginine repetitive matrix protein 3-like [Solanum lycopersicum]
CA02g18430	0.176048	1.70876	0.00012117	3.02691	PREDICTED: probable metal-nicotianamine transporter YSL7-like [Solanum tuberosum]
CA02g18460	37.5091	18.8576	1.01253e-05	-1.17761	PREDICTED: uncharacterized protein LOC102603132 [Solanum tuberosum]
CA02g18540	6.527	15.22	0.00356375	1.0405	PREDICTED: nucleolar complex protein 2 homolog [Solanum lycopersicum]
CA02g18610	5.00675	21.9332	7.07954e-08	1.90731	PREDICTED: 3beta-hydroxysteroid-dehydrogenase/decarboxylase isoform 2-like [Solanum tuberosum]
CA02g18700	12.1272	28.5918	0.000590164	1.25073	PREDICTED: haloacid dehalogenase-like hydrolase domain-containing protein 3 isoform X1 [Solanum lycopersicum]
CA02g18790	2.5267	6.61098	0.00302826	1.1948	PREDICTED: uncharacterized protein LOC101248941 isoform X1 [Solanum lycopersicum]
CA02g18940	169.525	70.993	5.48106e-06	-1.4404	PREDICTED: TMV resistance protein N-like [Nicotiana sylvestris]
CA02g18960	5.81579	15.3456	0.00804793	1.38185	PREDICTED: premnaspirodiene oxygenase-like [Solanum tuberosum]
CA02g18990	0.615693	5.46828	0.00841389	2.95277	PREDICTED: peroxidase 7 [Nicotiana tomentosiformis]
CA02g19000	0.350899	2.07199	0.000180656	2.36952	PREDICTED: uncharacterized protein LOC102594196 [Solanum tuberosum]
CA02g19050	10.0768	55.1316	5.4914e-09	2.24059	PREDICTED: uncharacterized protein LOC101245716 [Solanum lycopersicum]
CA02g19060	12.4236	73.6739	1.59817e-09	2.39365	PREDICTED: uncharacterized protein LOC104089939 [Nicotiana tomentosiformis]
CA02g19100	5.65162	24.798	3.9316e-05	1.93171	PREDICTED: DNA replication licensing factor MCM6-like [Solanum tuberosum]
CA02g19110	89.3848	30.1163	0.000295951	-1.76367	PREDICTED: CTP synthase 1-like [Solanum tuberosum]
CA02g19140	25.3787	13.2117	0.000162509	-1.13137	PREDICTED: uncharacterized protein LOC102597716 [Solanum tuberosum]
CA02g19200	2.45177	22.6167	7.64987e-14	3.08508	catalase 2, partial [Capsicum annuum]
CA02g19390	19.8807	10.7247	0.00544164	-1.07313	PREDICTED: proton-coupled amino acid transporter 3-like [Solanum tuberosum]
CA02g19430	0.281049	2.09045	0.000634946	2.60574	PREDICTED: probable protein phosphatase 2C 47 [Solanum lycopersicum]
CA02g19500	36.6461	9.43787	9.03974e-15	-2.2843	PREDICTED: uncharacterized transporter C5D6.04-like isoform X2 [Nicotiana sylvestris]
CA02g19510	31.3247	17.6536	5.4262e-05	-1.13971	PREDICTED: MLO-like protein 8 [Solanum lycopersicum]
CA02g19520	0.354678	3.27823	3.30263e-06	2.77647	PREDICTED: monosaccharide-sensing protein 2-like [Nicotiana tomentosiformis]
CA02g19640	62.2666	18.8538	4.29284e-05	-1.90863	PREDICTED: cytochrome P450 84A1-like [Solanum tuberosum]
CA02g19670	3.52511	10.4463	0.00592482	1.38461	PREDICTED: probable LRR receptor-like serine/threonine-protein kinase At4g36180-like [Solanum tuberosum]
CA02g19690	9.55781	0.12889	1.23534e-15	-6.22659	PREDICTED: uncharacterized protein LOC105166406 [Sesamum indicum]
CA02g19700	4.4391	0.808421	4.71009e-05	-2.64218	PREDICTED: floral homeotic protein DEFICIENS-like [Solanum tuberosum]
CA02g19720	40.6227	21.0594	0.00684619	-1.13836	PREDICTED: uncharacterized protein LOC104244925 isoform X1 [Nicotiana sylvestris]
CA02g19790	12.7548	85.1491	4.40127e-06	2.54457	TBG6 protein precursor [Solanum lycopersicum]
CA02g19880	19.9864	138.796	4.90361e-14	2.6141	PREDICTED: ocs element-binding factor 1-like [Solanum lycopersicum]
CA02g19970	4.73269	24.9972	6.70127e-05	2.22872	PREDICTED: jasmonate O-methyltransferase-like [Solanum tuberosum]
CA02g20110	14.9767	54.9549	2.95537e-09	1.71257	PREDICTED: soluble inorganic pyrophosphatase-like [Solanum tuberosum]
CA02g20200	9.25308	25.361	0.000188653	1.26755	PREDICTED: laccase-11-like [Solanum tuberosum]
CA02g20380	18.0544	8.81126	2.14833e-05	-1.17015	PREDICTED: vam6/Vps39-like protein-like [Solanum tuberosum]
CA02g20550	3.5798	15.5771	0.00188812	1.9266	PREDICTED: ATP-dependent DNA helicase DDM1-like isoform X1 [Solanum tuberosum]
CA02g20590	9.89736	0.208683	3.23215e-07	-5.61159	PREDICTED: F-box protein At5g49610-like [Solanum tuberosum]
CA02g20760	40.2619	9.62079	6.98787e-14	-2.16232	unknown [Solanum melongena]
CA02g21170	3.04776	12.4348	0.00111598	1.81106	PREDICTED: probable dolichyl pyrophosphate Man9GlcNAc2 alpha-1,3-glucosyltransferase-like [Solanum tuberosum]
CA02g21190	218.95	17.8943	4.34662e-44	-3.80036	PREDICTED: cytokinin hydroxylase-like isoform X1 [Solanum tuberosum]
CA02g21250	504.375	99.2229	3.58354e-19	-2.5109	Cristal-Glass1 protein [Capsicum annuum]
CA02g21260	4.70118	0.302922	0.00912273	-3.04816	PREDICTED: caffeoylshikimate esterase-like [Solanum tuberosum]
CA02g21340	1.17894	5.91386	0.00546052	2.1324	PREDICTED: uncharacterized protein LOC104645730 [Solanum lycopersicum]
CA02g21350	19.9993	5.54517	1.50706e-08	-2.03612	PREDICTED: chloroplastic group IIB intron splicing facilitator CRS2, chloroplastic [Solanum lycopersicum]
CA02g21390	12.5813	4.62153	4.04805e-07	-1.6021	PREDICTED: chloroplastic group IIA intron splicing facilitator CRS1, chloroplastic-like [Solanum tuberosum]
CA02g21590	3.02371	11.5129	2.47311e-06	1.92455	PREDICTED: protein PLASTID MOVEMENT IMPAIRED 2-like isoform X1 [Solanum tuberosum]
CA02g21600	65.7804	13.3883	4.78882e-22	-2.482	PREDICTED: uncharacterized protein LOC102581672 [Solanum tuberosum]
CA02g21620	2.20422	7.67205	0.0034605	1.83972	PREDICTED: zinc finger CCCH domain-containing protein 14 [Solanum lycopersicum]
CA02g21660	0.0717377	7.34083	1.96378e-06	6.31248	PREDICTED: deacetylvindoline O-acetyltransferase-like [Nicotiana sylvestris]
CA02g21870	12.194	34.9561	0.000648629	1.3557	PREDICTED: heavy metal-associated isoprenylated plant protein 26-like [Solanum lycopersicum]
CA02g21900	4.15334	11.9169	0.00112996	1.42141	PREDICTED: protein AAR2 homolog [Solanum tuberosum]
CA02g21940	81.7867	38.0594	5.7609e-05	-1.29744	PREDICTED: uncharacterized protein At1g66480-like [Nicotiana tomentosiformis]
CA02g21950	13.4092	4.10775	0.0050422	-1.89503	PREDICTED: uncharacterized protein LOC104101767 [Nicotiana tomentosiformis]
CA02g22060	0.357063	2.71583	0.000959537	2.29701	PREDICTED: 1-aminocyclopropane-1-carboxylate synthase 3-like [Solanum tuberosum]
CA02g22070	6.49419	39.2664	3.0835e-15	2.38658	PREDICTED: uncharacterized protein At3g49720-like [Nicotiana sylvestris]
CA02g22330	2.7984	10.0573	0.00264789	1.66561	PREDICTED: uncharacterized protein DDB_G0271670-like [Solanum tuberosum]
CA02g22410	1.13564	5.78045	7.82213e-05	2.15734	PREDICTED: BTB/POZ domain-containing protein At5g67385 [Nicotiana sylvestris]
CA02g22430	81.7835	355.401	0.000126807	1.94249	PREDICTED: peroxidase 51 [Solanum lycopersicum]
CA02g22450	485.54	193.835	3.15993e-08	-1.50608	PREDICTED: LOB domain-containing protein 37 [Solanum lycopersicum]
CA02g22480	2.13282	9.00211	0.00386621	1.94504	PREDICTED: UPF0553 protein-like [Solanum lycopersicum]
CA02g22490	3.64145	10.9061	0.00540883	1.40672	PREDICTED: probable N-acetyltransferase HLS1-like [Solanum tuberosum]
CA02g22520	1.7698	12.2224	0.00142881	2.55769	PREDICTED: formin-like protein 6 [Solanum lycopersicum]
CA02g22530	119.85	33.9523	1.13821e-10	-2.00969	PREDICTED: BTB/POZ and TAZ domain-containing protein 4 [Solanum lycopersicum]
CA02g22570	163.17	411.612	1.30026e-05	1.14421	PREDICTED: 60S ribosomal protein L26-1-like [Nicotiana sylvestris]
CA02g22580	1.08543	4.30875	0.00108521	1.78898	PREDICTED: BTB/POZ domain-containing protein At3g49900 [Solanum lycopersicum]
CA02g22710	7.86667	22.1205	0.00503957	1.31382	PREDICTED: premnaspirodiene oxygenase-like [Solanum lycopersicum]
CA02g22730	23.3217	11.1445	0.000709125	-1.23842	PREDICTED: ADIPOR-like receptor IZH1-like [Solanum tuberosum]
CA02g22740	7.52636	24.2339	0.0091058	1.5061	PREDICTED: putative glycosyltransferase 7 [Solanum lycopersicum]
CA02g22800	34.5591	11.0536	7.26596e-05	-1.83266	PREDICTED: uncharacterized protein LOC102596300 [Solanum tuberosum]
CA02g22910	17.7584	8.67952	0.00268764	-1.20352	PREDICTED: cyclin-dependent kinase inhibitor 1-like isoform X3 [Solanum tuberosum]
CA02g22950	18.7279	6.14745	5.30759e-08	-1.99414	PREDICTED: patatin-05-like [Solanum tuberosum]
CA02g22960	4.29283	16.3377	7.91061e-06	1.70591	PREDICTED: uncharacterized protein LOC102599099 [Solanum tuberosum]
CA02g22970	0.260219	4.65155	0.00010824	3.70574	hypothetical protein glysoja_003340 [Glycine soja]
CA02g23060	5.39415	15.0346	0.00105692	1.29078	PREDICTED: CDPK-related kinase 5-like [Solanum tuberosum]
CA02g23070	62.7538	8.29079	0.00241659	-3.13004	patatin-like phospholipase 1 [Capsicum annuum]
CA02g23140	124.24	31.4165	1.08465e-17	-2.18221	PREDICTED: serine/threonine-protein kinase SRK2I-like [Solanum tuberosum]
CA02g23180	7.12207	70.8839	0.00195704	3.09856	PREDICTED: L-ascorbate oxidase homolog [Solanum tuberosum]
CA02g23420	161.237	14.1733	1.24162e-25	-3.68982	PREDICTED: uncharacterized protein LOC104237137 [Nicotiana sylvestris]
CA02g23430	32.542	13.7347	2.61481e-07	-1.42371	PREDICTED: wall-associated receptor kinase-like 14-like isoform X1 [Solanum tuberosum]
CA02g23460	3.76631	22.3775	5.23948e-09	2.37112	PREDICTED: BTB/POZ domain-containing protein At5g66560-like [Solanum tuberosum]
CA02g23530	4.95727	14.2694	0.000222877	1.27104	PREDICTED: uncharacterized protein LOC102606344 [Solanum tuberosum]
CA02g23590	15.5242	60.7029	2.84449e-07	1.75307	PREDICTED: protein DA1-related 1-like isoform X1 [Solanum tuberosum]
CA02g23650	18.7279	8.02602	7.21082e-05	-1.44173	PREDICTED: seven transmembrane protein 1-like [Solanum tuberosum]
CA02g23660	0.253479	4.98503	8.26463e-05	3.92566	PREDICTED: probable galacturonosyltransferase-like 1 [Nicotiana sylvestris]
CA02g23740	114.587	56.9402	7.21082e-05	-1.20485	PREDICTED: putative nuclear matrix constituent protein 1-like protein-like [Solanum tuberosum]
CA02g23770	4.11506	10.0061	0.00905778	1.1215	PREDICTED: proline-rich receptor-like protein kinase PERK8 [Solanum lycopersicum]
CA02g23780	4.25255	24.7618	7.68641e-13	2.32953	PREDICTED: endo-1,3(4)-beta-glucanase 1-like [Solanum tuberosum]
CA02g23800	2.19775	46.7871	1.35763e-10	4.22163	PREDICTED: uncharacterized protein LOC102586193 isoform X1 [Solanum tuberosum]
CA02g23810	9.86999	62.0245	2.34951e-11	2.47876	PREDICTED: protein trichome birefringence-like 19 [Solanum lycopersicum]
CA02g23820	2.44696	9.36895	0.00913663	1.75444	hypothetical protein SDM1_29t00005 [Solanum demissum]
CA02g23830	17.7965	82.9003	2.17248e-14	2.03369	PREDICTED: protein trichome birefringence-like 19 [Solanum lycopersicum]
CA02g23910	3.10505	22.2723	5.00771e-14	2.61246	PREDICTED: xyloglucan glycosyltransferase 4 [Nicotiana tomentosiformis]
CA02g23920	17.005	4.6701	3.08383e-06	-2.06637	PREDICTED: proline dehydrogenase 2, mitochondrial-like [Solanum tuberosum]
CA02g24100	4.87939	33.5392	9.3619e-16	2.59701	PREDICTED: probable galacturonosyltransferase 9 [Nicotiana tomentosiformis]
CA02g24160	13.9137	7.66063	0.00155939	-1.05533	PREDICTED: kanadaptin-like [Solanum tuberosum]
CA02g24230	12.5363	128.395	2.37902e-19	3.19356	PREDICTED: vegetative cell wall protein gp1-like [Solanum tuberosum]
CA02g24580	59.1509	22.0347	0.000146688	-1.60256	PREDICTED: protein RALF-like 27 [Nicotiana tomentosiformis]
CA02g24610	2.76609	12.5664	4.97118e-05	2.00578	PREDICTED: putative methylesterase 11, chloroplastic-like, partial [Solanum tuberosum]
CA02g24630	1.41814	6.88384	0.000358942	1.94561	PREDICTED: protein LONGIFOLIA 1-like isoform X2 [Solanum tuberosum]
CA02g24690	5.49688	15.0587	0.000456817	1.26254	PREDICTED: probable sugar phosphate/phosphate translocator At3g17430 [Solanum lycopersicum]
CA02g25020	4.27704	11.2533	0.00493257	1.14425	PREDICTED: probable galacturonosyltransferase 14-like [Solanum tuberosum]
CA02g25040	9.68728	37.1741	6.31951e-12	1.76333	heat shock protein [Solanum lycopersicum]
CA02g25050	11.3979	4.38211	4.26121e-06	-1.65536	PREDICTED: pentatricopeptide repeat-containing protein At3g29290-like isoform X1 [Solanum tuberosum]
CA02g25160	3.13424	17.2681	0.00231979	2.28346	PREDICTED: anthocyanidin 3-O-glucosyltransferase 5-like [Solanum tuberosum]
CA02g25180	3.1099	1.36948	0.00911793	-1.37518	PREDICTED: uncharacterized protein LOC102596587 isoform X1 [Solanum tuberosum]
CA02g25210	11.0892	44.4538	3.82575e-05	1.80502	PREDICTED: lamin-like protein-like [Solanum tuberosum]
CA02g25220	12.9013	71.8444	7.35873e-10	2.27504	PREDICTED: lamin-like protein [Solanum lycopersicum]
CA02g25260	42.3051	2.71027	6.41192e-46	-4.12513	WRKY transcription factor-c [Capsicum annuum]
CA02g25320	18.8302	10.4097	0.00233628	-1.05957	PREDICTED: uncharacterized protein LOC102602421 [Solanum tuberosum]
CA02g25370	37.8368	9.89748	6.11355e-17	-2.16247	PREDICTED: phosphate transporter PHO1 homolog 3-like [Solanum tuberosum]
CA02g25410	0.207054	2.10994	0.00438877	3.0326	PREDICTED: myb-related protein 306-like [Solanum tuberosum]
CA02g25420	32.181	5.12765	1.8692e-15	-2.91774	PREDICTED: NAC domain-containing protein 100-like [Solanum tuberosum]
CA02g25500	6.16714	1.98366	0.00250846	-1.84076	PREDICTED: cyclic dof factor 2-like [Solanum tuberosum]
CA02g25560	12.2626	3.52972	4.54714e-06	-1.97547	PREDICTED: uncharacterized protein LOC102583446 [Solanum tuberosum]
CA02g25580	4.71055	12.3383	0.00137647	1.19408	PREDICTED: structural maintenance of chromosomes protein 4-like [Solanum tuberosum]
CA02g25610	2.51739	6.8572	0.00459318	1.45307	PREDICTED: uncharacterized protein LOC101253548 isoform X1 [Solanum lycopersicum]
CA02g25690	12.1033	53.9574	0.000443935	1.95556	PREDICTED: tubulin alpha chain-like [Nicotiana tomentosiformis]
CA02g25700	11.9446	61.5838	2.57794e-16	2.1688	LO4 [Solanum pennellii]
CA02g25720	11.766	37.5229	7.00507e-06	1.47862	PREDICTED: uncharacterized protein At3g28850-like [Solanum tuberosum]
CA02g25770	23.3786	66.8289	4.44451e-06	1.31562	PREDICTED: aldose 1-epimerase-like [Solanum tuberosum]
CA02g25790	16.9785	44.1144	3.64808e-05	1.23818	PREDICTED: aldose 1-epimerase-like isoform X1 [Solanum tuberosum]
CA02g25840	10.5876	26.4462	0.005812	1.13152	PREDICTED: 2-aminoethanethiol dioxygenase-like [Solanum tuberosum]
CA02g26020	1.86337	0.441246	0.00299882	-2.2432	PREDICTED: beta-galactosidase 15-like [Solanum tuberosum]
CA02g26100	6.63839	2.72545	0.00543441	-1.484	PREDICTED: uncharacterized protein LOC102597578 [Solanum tuberosum]
CA02g26300	0.483149	2.12541	0.00672031	1.95303	PREDICTED: uncharacterized protein LOC102600189 [Solanum tuberosum]
CA02g26340	0.062083	1.12268	1.00404e-06	3.73761	PREDICTED: ABC transporter B family member 15-like [Solanum tuberosum]
CA02g26350	17.0932	100.42	0.00627119	2.36382	PREDICTED: ABC transporter B family member 15-like [Solanum tuberosum]
CA02g26390	22.1716	12.4536	0.000362442	-1.07382	PREDICTED: paired amphipathic helix protein Sin3-like 2 isoform X2 [Nicotiana tomentosiformis]
CA02g26560	8.78539	57.4524	1.81861e-05	2.39064	PREDICTED: NADH dehydrogenase [ubiquinone] flavoprotein 1, mitochondrial-like [Nicotiana tomentosiformis]
CA02g26580	4.36455	17.7345	1.46788e-05	1.83485	PREDICTED: U-box domain-containing protein 40-like [Solanum tuberosum]
CA02g26590	4.88225	30.3304	0.000463412	2.42706	PREDICTED: peroxidase 63 [Solanum lycopersicum]
CA02g26650	0.347403	3.46199	0.000116208	2.85647	PREDICTED: protein ALTERED XYLOGLUCAN 4-like [Solanum lycopersicum]
CA02g26660	3.09046	11.7414	0.00382355	1.58761	PREDICTED: protein ALTERED XYLOGLUCAN 4-like [Solanum lycopersicum]
CA02g26690	68.0918	2.9799	1.07971e-07	-4.62046	alpha-DOX2 [Solanum lycopersicum]
CA02g26710	1.93436	6.96552	0.00094468	1.66758	PREDICTED: WAT1-related protein At5g40240-like [Solanum lycopersicum]
CA02g26730	2.7644	16.9761	7.23284e-05	2.41823	PREDICTED: uncharacterized protein LOC104213675 [Nicotiana sylvestris]
CA02g26770	5.11656	0.657875	3.15993e-08	-3.24948	PREDICTED: aldehyde dehydrogenase family 2 member B7, mitochondrial-like [Solanum lycopersicum]
CA02g26810	2.63952	0.272752	6.73231e-05	-3.39674	PREDICTED: RING-H2 finger protein ATL56-like [Nicotiana tomentosiformis]
CA02g26820	10.1525	28.5743	0.000769468	1.29502	PREDICTED: uncharacterized protein LOC102587197 [Solanum tuberosum]
CA02g26860	4.07267	10.834	0.00428882	1.22644	PREDICTED: deoxynucleoside triphosphate triphosphohydrolase SAMHD1 homolog [Solanum lycopersicum]
CA02g26900	6.10343	15.756	0.00869532	1.06075	PREDICTED: CASP-like protein At2g36330-like [Solanum tuberosum]
CA02g26970	24.264	10.6015	2.04196e-07	-1.38336	PREDICTED: putative phospholipid-transporting ATPase 8 [Solanum lycopersicum]
CA02g27030	19.0541	3.44894	4.44215e-20	-2.89991	PREDICTED: cinnamoyl-CoA reductase 1-like [Solanum tuberosum]
CA02g27050	0.480454	4.23922	0.00110796	2.83368	PREDICTED: uncharacterized protein LOC104645718 [Solanum lycopersicum]
CA02g27190	9.457	4.61957	0.00411324	-1.21412	PREDICTED: receptor-like protein kinase FERONIA [Nicotiana sylvestris]
CA02g27220	61.209	24.0005	1.69153e-09	-1.54887	PREDICTED: cysteine-rich receptor-like protein kinase 42-like [Solanum tuberosum]
CA02g27360	0.459893	3.53386	4.66317e-05	2.63291	PREDICTED: denticleless protein homolog A-like [Solanum tuberosum]
CA02g27380	21.0971	48.6432	5.45225e-05	1.08238	PREDICTED: heterogeneous nuclear ribonucleoprotein 1 [Solanum lycopersicum]
CA02g27440	0.980911	3.95809	0.00837891	1.78104	PREDICTED: NAC domain-containing protein 8-like [Solanum tuberosum]
CA02g27500	0.064317	3.49867	5.30916e-07	5.6228	PREDICTED: anthocyanidin 3-O-glucosyltransferase 2-like [Nicotiana tomentosiformis]
CA02g27670	0.265636	23.5756	4.19495e-19	6.22248	PREDICTED: 17.8 kDa class I heat shock protein-like [Solanum tuberosum]
CA02g27680	4.69968	17.0872	0.00460204	1.67785	PREDICTED: BAG family molecular chaperone regulator 2-like [Nicotiana tomentosiformis]
CA02g27800	2.19153	12.1371	0.000105303	2.1431	PREDICTED: protein ODORANT1-like [Nicotiana tomentosiformis]
CA02g27810	24.7871	10.2164	6.16424e-06	-1.46829	PREDICTED: UPF0392 protein RCOM_0530710-like [Solanum tuberosum]
CA02g27990	6.11973	13.9665	0.00569983	1.02154	PREDICTED: ankyrin-3-like [Solanum tuberosum]
CA02g28000	18.8538	44.9608	0.000826383	1.04918	PREDICTED: BRO1 domain-containing protein BROX homolog isoform X2 [Solanum lycopersicum]
CA02g28010	0.820938	5.58984	4.12271e-08	2.4999	PREDICTED: probable inactive leucine-rich repeat receptor-like protein kinase At3g03770-like [Solanum tuberosum]
CA02g28020	4.77122	51.9807	2.1694e-08	3.26799	PREDICTED: uncharacterized protein LOC102601194 [Solanum tuberosum]
CA02g28110	0.819431	3.12262	0.00636937	1.71507	PREDICTED: fidgetin-like protein 1 [Solanum lycopersicum]
CA02g28180	4.8775	43.6391	1.95325e-05	2.95617	PREDICTED: ribonucleoside-diphosphate reductase small chain [Solanum lycopersicum]
CA02g28260	15.2633	107.088	0.000172823	2.6065	PREDICTED: uncharacterized protein LOC101265494 [Solanum lycopersicum]
CA02g28310	21.8992	1.46092	0.000156124	-4.07956	PREDICTED: probable WRKY transcription factor 45-like [Solanum tuberosum]
CA02g28360	4.30553	13.3621	0.00138286	1.30694	PREDICTED: uncharacterized protein LOC102582229 isoform X2 [Solanum tuberosum]
CA02g28390	11.0365	32.1374	0.00335375	1.3631	PREDICTED: pollen allergen Che a 1 [Solanum lycopersicum]
CA02g28510	111.853	58.839	0.00629927	-1.12527	PREDICTED: glycerophosphodiester phosphodiesterase GDE1-like [Nicotiana tomentosiformis]
CA02g28520	55.0706	28.5028	3.898e-05	-1.08689	PREDICTED: uncharacterized protein At2g33490-like [Solanum tuberosum]
CA02g28580	25.6546	11.5698	3.07956e-05	-1.31809	PREDICTED: protein AUXIN SIGNALING F-BOX 2-like [Nicotiana tomentosiformis]
CA02g28590	25.8558	61.1662	0.0053474	1.0579	PREDICTED: transcription initiation factor TFIID subunit 11-like isoform X2 [Solanum tuberosum]
CA02g28640	40.7616	110.639	2.08966e-05	1.24824	PREDICTED: stress response protein NST1-like [Solanum tuberosum]
CA02g28690	39.7465	20.7632	2.17775e-05	-1.11338	PREDICTED: interaptin-like isoform X8 [Solanum tuberosum]
CA02g28710	4.06658	12.8347	0.000163436	1.51052	PREDICTED: nodulation receptor kinase [Nicotiana tomentosiformis]
CA03g00030	18.4024	7.43207	2.78904e-05	-1.50994	PREDICTED: mitochondrial ribosome-associated GTPase 1 [Solanum lycopersicum]
CA03g00110	46.4385	16.7222	1.44827e-12	-1.80492	PREDICTED: beta-galactosidase isoform X1 [Solanum lycopersicum]
CA03g00240	0.140082	0.941639	0.00354834	2.27914	PREDICTED: uncharacterized protein LOC104226160 [Nicotiana sylvestris]
CA03g00330	0.465823	2.09197	0.00108498	2.25211	PREDICTED: pentatricopeptide repeat-containing protein At1g04840-like isoform X1 [Solanum tuberosum]
CA03g00430	8.82233	0.665095	3.53913e-09	-3.91928	PREDICTED: probable sucrose-phosphate synthase 2-like [Solanum tuberosum]
CA03g00500	22.2405	12.5257	0.00037112	-1.0087	PREDICTED: ubiquitin carboxyl-terminal hydrolase 2-like [Solanum tuberosum]
CA03g00530	22.5425	67.8242	5.23963e-07	1.40395	PREDICTED: ER lumen protein-retaining receptor [Solanum lycopersicum]
CA03g00550	4.29183	14.4649	6.61334e-05	1.58073	PREDICTED: myb family transcription factor APL-like [Solanum tuberosum]
CA03g00580	3.64928	18.5792	1.43685e-06	2.15044	PREDICTED: uncharacterized protein LOC104089265 [Nicotiana tomentosiformis]
CA03g01170	153.958	46.083	0.0054534	-1.93759	PREDICTED: pleiotropic drug resistance protein 1 [Solanum lycopersicum]
CA03g01240	2.5244	7.59059	0.00114358	1.35262	PREDICTED: chromosome transmission fidelity protein 18 homolog isoform X1 [Solanum tuberosum]
CA03g01280	4.10633	37.0319	2.21724e-14	2.98674	PREDICTED: uncharacterized protein LOC102582804 [Solanum tuberosum]
CA03g01690	16.3882	92.8856	0.00238708	2.30606	PREDICTED: probable pectate lyase 8 [Solanum lycopersicum]
CA03g01710	6.64706	15.1029	0.00116367	1.02699	PREDICTED: retinoblastoma-related protein 1-like [Solanum tuberosum]
CA03g01750	4.00857	12.1169	0.000823101	1.38389	PREDICTED: GDT1-like protein 2, chloroplastic-like [Solanum tuberosum]
CA03g01760	3.93751	17.4678	2.08966e-05	1.94685	PREDICTED: xylosyltransferase 1-like isoform X1 [Nicotiana tomentosiformis]
CA03g01780	2.19169	12.2669	0.00587759	2.32125	PREDICTED: probable serine incorporator-like [Solanum tuberosum]
CA03g01800	30.9322	188.81	4.62049e-19	2.41156	PREDICTED: chaperonin CPN60-2, mitochondrial [Nicotiana sylvestris]
CA03g02070	2.84499	12.4686	0.000835535	1.87714	PREDICTED: probable folate-biopterin transporter 8, chloroplastic-like [Solanum tuberosum]
CA03g02080	6.24927	14.6793	0.00570527	1.02994	PREDICTED: haloacid dehalogenase-like hydrolase domain-containing protein At2g33255 [Solanum lycopersicum]
CA03g02150	65.8893	232.744	2.47917e-09	1.63536	beta-amylase [Solanum lycopersicum]
CA03g02210	0.440812	2.30582	0.00546052	2.17178	PREDICTED: forkhead-associated domain-containing protein 1-like [Solanum lycopersicum]
CA03g02370	219.337	945.498	0.000323877	1.929	PREDICTED: chitinase-like protein 1 [Nicotiana sylvestris]
CA03g02470	1.28011	5.22834	0.00443832	2.04575	PREDICTED: CRIB domain-containing protein RIC4-like isoform X1 [Solanum tuberosum]
CA03g02480	0.202664	2.11838	0.00953209	3.18851	PREDICTED: leucine-rich repeat receptor protein kinase EXS-like [Solanum tuberosum]
CA03g02550	138.791	67.0302	5.52552e-05	-1.23776	PREDICTED: uncharacterized WD repeat-containing protein C2A9.03-like [Solanum tuberosum]
CA03g02560	1.21271	4.9619	0.000179862	1.84171	PREDICTED: probably inactive leucine-rich repeat receptor-like protein kinase At3g28040-like [Solanum tuberosum]
CA03g02770	188.195	83.5701	1.05037e-05	-1.36274	PREDICTED: putative late blight resistance protein homolog R1A-3 [Nicotiana tomentosiformis]
CA03g02910	218.333	71.7265	1.0588e-09	-1.75159	Sec14 cytosolic factor [Morus notabilis]
CA03g03130	43.3979	19.8564	0.000343772	-1.38224	PREDICTED: transcription factor bHLH128-like isoform X2 [Nicotiana tomentosiformis]
CA03g03330	2.58942	0.850571	0.00600837	-1.77832	PREDICTED: anthocyanidin 3-O-glucosyltransferase 2-like [Solanum lycopersicum]
CA03g03360	58.6091	26.2254	1.14239e-06	-1.25991	PREDICTED: MACPF domain-containing protein At4g24290-like [Solanum lycopersicum]
CA03g03440	0.445334	3.0143	0.000429154	2.5334	PREDICTED: (E,E)-germacrene B synthase-like [Nicotiana sylvestris]
CA03g03510	21.7629	60.9718	0.000133489	1.28108	PREDICTED: ras-related protein RABA5c-like [Nicotiana tomentosiformis]
CA03g03530	1.34635	5.63529	0.00196299	1.64239	PREDICTED: MATH and LRR domain-containing protein PFE0570w-like [Solanum tuberosum]
CA03g03590	0.824547	7.93645	6.7203e-05	2.9956	PREDICTED: protein PROTON GRADIENT REGULATION 5, chloroplastic-like [Solanum tuberosum]
CA03g03640	35.0498	219.107	2.54809e-10	2.44482	PREDICTED: acid phosphatase 1-like [Solanum tuberosum]
CA03g03700	1.3927	5.63989	0.00296919	1.71399	PREDICTED: TLD domain-containing protein 2 [Solanum lycopersicum]
CA03g03840	11.7722	6.66356	0.00084325	-1.14946	PREDICTED: protein NRT1/ PTR FAMILY 5.2-like [Nicotiana tomentosiformis]
CA03g03870	7.19456	2.28154	0.00233628	-1.83213	PREDICTED: probable disease resistance RPP8-like protein 4-like [Solanum tuberosum]
CA03g04000	0.594769	2.85505	0.000942323	2.02214	PREDICTED: kinesin-like protein KIF11-like [Solanum tuberosum]
CA03g04010	14.1855	4.21554	0.00362768	-1.91312	PREDICTED: FACT complex subunit SPT16-like [Solanum lycopersicum]
CA03g04310	60.5529	214.196	3.97746e-09	1.62518	PREDICTED: probable methyltransferase PMT3 [Solanum lycopersicum]
CA03g04450	10.8373	3.1918	0.00680433	-1.93843	LIM domain protein WLIM1 [Nicotiana tabacum]
CA03g04540	23.2324	4.66869	0.00479722	-2.52647	PREDICTED: 1-aminocyclopropane-1-carboxylate oxidase homolog [Solanum tuberosum]
CA03g04550	2.4595	0.171863	5.34237e-06	-3.89703	PREDICTED: 1-aminocyclopropane-1-carboxylate oxidase homolog [Solanum tuberosum]
CA03g04560	27.189	6.08459	1.32499e-15	-2.37489	PREDICTED: 1-aminocyclopropane-1-carboxylate oxidase homolog [Solanum tuberosum]
CA03g04580	13.6932	2.36761	3.70243e-20	-3.01292	PREDICTED: 1-aminocyclopropane-1-carboxylate oxidase homolog [Solanum tuberosum]
CA03g04720	0.650094	3.62558	0.0014846	2.22984	PREDICTED: RING-H2 finger protein ATL16-like [Solanum tuberosum]
CA03g04880	46.4891	113.135	0.000105493	1.08926	PREDICTED: germin-like protein subfamily 1 member 7-like [Solanum tuberosum]
CA03g04900	29.6033	15.1475	0.000158073	-1.15333	PREDICTED: serine/threonine-protein phosphatase PP1-like [Solanum tuberosum]
CA03g05170	67.1795	8.75074	1.86793e-23	-3.14361	PREDICTED: cellulose synthase-like protein G3 [Nicotiana sylvestris]
CA03g05230	44.5557	23.2599	1.9686e-05	-1.12242	PREDICTED: MATH domain-containing protein At5g43560-like [Nicotiana tomentosiformis]
CA03g05280	39.1655	134.288	3.76197e-10	1.59243	PREDICTED: protein WVD2-like 1-like isoform X1 [Solanum tuberosum]
CA03g05300	8.584	32.4173	5.08396e-06	1.71736	PREDICTED: uncharacterized protein LOC102591467 isoform X1 [Solanum tuberosum]
CA03g05320	54.9333	144.609	6.44517e-06	1.19693	PREDICTED: 40S ribosomal protein S15 [Nicotiana tomentosiformis]
CA03g05490	376.412	170.008	9.50487e-06	-1.32891	PREDICTED: CBL-interacting serine/threonine-protein kinase 7 [Nicotiana sylvestris]
CA03g05520	3.33082	16.2321	0.000988208	2.08611	PREDICTED: 3-ketoacyl-CoA synthase 19-like [Solanum tuberosum]
CA03g05580	16.2122	5.85952	0.00319801	-1.66628	PREDICTED: mannose/glucose-specific lectin-like [Solanum tuberosum]
CA03g05600	497.415	173.94	5.80297e-11	-1.71703	PREDICTED: uncharacterized protein LOC101251567 [Solanum lycopersicum]
CA03g05610	29.1709	15.3613	0.00112204	-1.11263	PREDICTED: uncharacterized protein LOC104214905 [Nicotiana sylvestris]
CA03g05640	92.7623	45.2768	9.00105e-06	-1.17241	PREDICTED: uncharacterized protein LOC104249132 [Nicotiana sylvestris]
CA03g05860	489.245	206.308	5.12934e-08	-1.4723	PREDICTED: stem-specific protein TSJT1-like [Solanum tuberosum]
CA03g05930	10.0877	3.54246	0.000565629	-1.73042	PREDICTED: 1,2-dihydroxy-3-keto-5-methylthiopentene dioxygenase 2-like [Solanum tuberosum]
CA03g06030	178.31	435.834	9.79991e-05	1.10969	histone H2A [Lycium barbarum]
CA03g06060	1077.93	581.855	0.00978476	-1.08931	PREDICTED: putative quinone-oxidoreductase homolog, chloroplastic [Nicotiana tomentosiformis]
CA03g06250	75.5796	41.8569	0.000130183	-1.04221	PREDICTED: leucine-rich repeat extensin-like protein 6 [Solanum lycopersicum]
CA03g06390	28.1983	79.4485	0.00684442	1.25402	PREDICTED: non-specific lipid-transfer protein-like protein At2g13820 [Solanum lycopersicum]
CA03g06410	2.02614	17.5081	2.53119e-06	2.87916	PREDICTED: uncharacterized protein LOC104223027 [Nicotiana sylvestris]
CA03g06760	0.497644	0.064721	0.000169211	-3.02992	PREDICTED: G-type lectin S-receptor-like serine/threonine-protein kinase RLK1-like [Solanum tuberosum]
CA03g06800	2499.75	362.78	2.67378e-11	-2.9761	PREDICTED: uncharacterized protein LOC101255829 [Solanum lycopersicum]
CA03g06850	108.417	42.79	1.97557e-06	-1.52226	PREDICTED: protein TIME FOR COFFEE-like isoform X5 [Solanum tuberosum]
CA03g06860	128.995	32.2692	0.00738858	-2.19934	hexose transporter [Solanum lycopersicum]
CA03g06950	0.429854	5.97591	1.30093e-07	3.57552	PREDICTED: nodulation-signaling pathway 1 protein-like [Solanum tuberosum]
CA03g06960	2.38034	17.5078	1.42777e-06	2.7981	PREDICTED: uncharacterized protein LOC102595617 [Solanum tuberosum]
CA03g06980	167.016	62.5271	5.51536e-09	-1.60365	RSH-like protein [Capsicum annuum]
CA03g07070	2.65116	0.921705	0.00777356	-1.69404	PREDICTED: COBRA-like protein 7-like [Solanum tuberosum]
CA03g07080	1.84574	6.70508	0.00011715	1.65509	PREDICTED: cellulose synthase-like protein D5 [Solanum lycopersicum]
CA03g07240	31.2502	89.8186	3.30736e-05	1.34028	PREDICTED: 2-hydroxyisoflavanone dehydratase-like [Solanum lycopersicum]
CA03g07250	82.7273	201.062	2.28841e-05	1.10969	PREDICTED: 2-hydroxyisoflavanone dehydratase-like [Nicotiana tomentosiformis]
CA03g07270	0.935704	8.43767	0.00270246	2.98234	PREDICTED: 2-hydroxyisoflavanone dehydratase-like [Solanum tuberosum]
CA03g07300	1.77393	17.9621	9.20551e-11	3.08879	PREDICTED: probable membrane-associated kinase regulator 1-like [Solanum tuberosum]
CA03g07430	96.0349	9.65473	1.15597e-16	-3.45523	PREDICTED: glutathione S-transferase PARB [Nicotiana sylvestris]
CA03g07450	4.2597	13.4691	0.000876974	1.48857	PREDICTED: anthranilate N-benzoyltransferase protein 1-like [Solanum tuberosum]
CA03g07520	563.517	253.622	6.37408e-06	-1.33212	PREDICTED: stress-related protein-like [Solanum tuberosum]
CA03g07620	95.6509	15.3033	8.27578e-29	-2.89155	PREDICTED: probable E3 ubiquitin-protein ligase BAH1-like 1 [Solanum lycopersicum]
CA03g07740	0.435741	4.71401	7.95219e-05	3.10245	PREDICTED: nuclear transcription factor Y subunit B-4-like [Nicotiana sylvestris]
CA03g07890	22.8626	12.9837	0.00014552	-1.00359	PREDICTED: uncharacterized protein LOC102605571 isoform X1 [Solanum tuberosum]
CA03g07950	22.0417	8.96116	2.28376e-06	-1.49056	PREDICTED: receptor-like cytosolic serine/threonine-protein kinase RBK2-like [Solanum tuberosum]
CA03g08000	8.55198	1.62506	2.02716e-06	-2.49588	PREDICTED: zinc finger protein CONSTANS-LIKE 13-like [Solanum tuberosum]
CA03g08070	1.34802	10.6564	0.00042072	2.75371	PREDICTED: uncharacterized protein LOC102584012 isoform X1 [Solanum tuberosum]
CA03g08080	0.693231	8.86083	3.55869e-06	3.36912	PREDICTED: classical arabinogalactan protein 26-like [Nicotiana tomentosiformis]
CA03g08140	1.78342	15.5997	1.5881e-10	2.86736	PREDICTED: zerumbone synthase-like isoform X2 [Solanum tuberosum]
CA03g08300	15.7913	54.9342	0.000317317	1.58955	PREDICTED: histone H2AX-like [Nicotiana tomentosiformis]
CA03g08730	8.55733	2.40181	0.0028655	-2.03141	PREDICTED: protein ELC-like [Solanum lycopersicum]
CA03g09510	29.6839	153.786	1.75548e-10	2.16313	PREDICTED: histone H2B-like [Nicotiana tomentosiformis]
CA03g09630	1.40068	5.16344	0.00294575	1.68464	PREDICTED: uncharacterized protein LOC102593994 [Solanum tuberosum]
CA03g10060	2.31309	9.36472	0.000933399	1.8472	PREDICTED: pirin-like protein At1g50590-like, partial [Solanum tuberosum]
CA03g10280	1.76354	9.21305	0.000238577	2.19437	PREDICTED: uncharacterized protein LOC102592422 [Solanum tuberosum]
CA03g10660	73.5539	167.442	0.000143512	1.0119	PREDICTED: 40S ribosomal protein S18 [Solanum lycopersicum]
CA03g10750	1.3143	10.3136	8.62215e-09	2.78786	PREDICTED: probable pectate lyase 12-like [Solanum tuberosum]
CA03g10760	0.770623	110.46	3.35011e-47	6.58953	heat stress transcription factor A-6b [Capsicum annuum]
CA03g10930	7.11636	2.92185	0.00246425	-1.50573	PREDICTED: peptidyl-prolyl cis-trans isomerase CYP37, chloroplastic isoform X3 [Solanum lycopersicum]
CA03g11090	9.32612	3.26404	0.00515549	-1.69667	PREDICTED: uncharacterized protein LOC102594087 [Solanum tuberosum]
CA03g11500	21.809	11.9464	0.000405312	-1.06357	PREDICTED: splicing factor 1-like [Nicotiana tomentosiformis]
CA03g11570	75.7122	13.1679	7.57192e-25	-2.72407	PREDICTED: hexose carrier protein HEX6 [Solanum lycopersicum]
CA03g11650	10.3083	4.64991	9.44507e-05	-1.31636	PREDICTED: U-box domain-containing protein 35-like isoform X1 [Solanum tuberosum]
CA03g11920	241.063	577.448	0.000204534	1.03686	PREDICTED: 60S ribosomal protein L35a-3-like [Solanum tuberosum]
CA03g12150	65.2563	34.0373	0.00891517	-1.11599	PREDICTED: U5 small nuclear ribonucleoprotein 40 kDa protein-like [Solanum tuberosum]
CA03g12160	4.66854	13.4388	0.00110175	1.34666	PREDICTED: probable receptor-like protein kinase At5g24010 [Nicotiana sylvestris]
CA03g12460	114.89	62.8755	6.98082e-06	-1.18703	PREDICTED: uncharacterized WD repeat-containing protein C2A9.03-like [Nicotiana sylvestris]
CA03g12480	16.6013	7.44629	0.00150509	-1.18613	PREDICTED: adipocyte plasma membrane-associated protein-like [Solanum tuberosum]
CA03g13150	1.89408	9.26064	9.96183e-05	2.10113	PREDICTED: uncharacterized protein LOC102595361 [Solanum tuberosum]
CA03g13310	0.402303	1.96484	0.00522119	2.03567	PREDICTED: ankyrin-2-like [Solanum tuberosum]
CA03g13400	36.4471	16.1462	0.000739679	-1.35038	PREDICTED: adenylate cyclase, aggregation specific-like isoform X1 [Solanum tuberosum]
CA03g13720	3.57427	12.9251	0.000106116	1.63761	PREDICTED: microtubule-associated protein futsch-like isoform X5 [Solanum tuberosum]
CA03g14550	6.88111	24.6992	2.22725e-08	1.66173	PREDICTED: monocopper oxidase-like protein SKS1-like [Solanum tuberosum]
CA03g14620	7.71786	28.559	0.000248482	1.72273	PREDICTED: trehalose-phosphate phosphatase A-like isoform X1 [Solanum tuberosum]
CA03g14790	0.162656	3.02592	0.000748893	3.9009	PREDICTED: probable aquaporin TIP5-1-like [Solanum tuberosum]
CA03g14850	3.13307	8.89206	0.0060087	1.30344	PREDICTED: structural maintenance of chromosomes protein 2-1-like [Solanum tuberosum]
CA03g14870	0.436472	2.25184	0.00239076	2.16871	PREDICTED: F-box protein At5g07670-like [Solanum tuberosum]
CA03g14970	106.588	10.091	0.000263616	-3.58363	DC1.2-like [Capsicum annuum]
CA03g14980	114.771	5.02858	1.7899e-15	-4.6886	pectin methlyesterase inhibitor protein 1 [Capsicum annuum]
CA03g15000	5.63573	65.2891	1.09936e-18	3.298	PREDICTED: 21 kDa protein-like [Solanum lycopersicum]
CA03g15010	4.89311	31.0586	5.97422e-05	2.42508	PREDICTED: 21 kDa protein-like [Solanum tuberosum]
CA03g15030	39.7815	267.891	1.97855e-09	2.55569	pectinmethylesterase inhibitor [Solanum tuberosum]
CA03g15040	55.6428	432.141	6.0819e-11	2.74601	pectinmethylesterase inhibitor [Solanum tuberosum]
CA03g15130	65.4303	155.733	0.000124545	1.03153	40S ribosomal protein S13-like [Solanum tuberosum]
CA03g15360	25.7026	13.0088	0.00232968	-1.18503	PREDICTED: inactive rhomboid protein 1-like [Solanum tuberosum]
CA03g15500	0.215302	1.06488	0.00377184	2.05154	PREDICTED: homeobox-leucine zipper protein HDG1-like isoform X1 [Nicotiana sylvestris]
CA03g15530	0.143189	1.64794	0.000715819	3.26443	PREDICTED: putative 4-hydroxy-tetrahydrodipicolinate reductase 3, chloroplastic-like isoform X2 [Solanum tuberosum]
CA03g15550	39.1509	143.919	5.9201e-11	1.69347	PREDICTED: BAG family molecular chaperone regulator 1-like [Solanum tuberosum]
CA03g15590	52.5773	17.8493	0.000235322	-1.75278	PREDICTED: MATE efflux family protein 5-like [Solanum tuberosum]
CA03g15600	23.4461	10.0612	1.80499e-06	-1.40354	PREDICTED: arginine/serine-rich-splicing factor RSP41-like isoform X1 [Solanum tuberosum]
CA03g15810	13.0499	2.13129	0.00459911	-2.75643	PREDICTED: uncharacterized protein LOC104646140 [Solanum lycopersicum]
CA03g15910	6.04045	15.4138	0.000425014	1.13094	PREDICTED: auxin response factor 5-like [Solanum tuberosum]
CA03g16040	1.36904	5.68012	0.00121435	1.85099	PREDICTED: uncharacterized protein LOC102579963 [Solanum tuberosum]
CA03g16050	8.51935	20.6826	0.00170582	1.0864	PREDICTED: peptidyl-prolyl cis-trans isomerase FKBP53-like [Solanum tuberosum]
CA03g16070	0.288986	5.03849	1.06003e-10	3.91582	PREDICTED: subtilisin-like protease [Nicotiana sylvestris]
CA03g16180	0.831956	5.97738	0.00944505	2.65765	PREDICTED: uncharacterized protein LOC102604731 [Solanum tuberosum]
CA03g16260	0.38632	1.7606	0.00237175	1.922	PREDICTED: LRR receptor-like serine/threonine-protein kinase ERL1-like isoform X1 [Solanum tuberosum]
CA03g16290	1.55764	6.78091	0.0086541	1.87531	PREDICTED: 65-kDa microtubule-associated protein 3-like [Solanum tuberosum]
CA03g16330	20.6347	11.1682	0.000252268	-1.10957	PREDICTED: serine/threonine-protein kinase WNK1-like [Solanum tuberosum]
CA03g16650	420.864	211.692	1.09838e-05	-1.18647	PREDICTED: remorin-like [Nicotiana tomentosiformis]
CA03g16660	290.238	158.716	7.46932e-05	-1.05422	PREDICTED: transmembrane ascorbate ferrireductase 1 [Solanum lycopersicum]
CA03g16730	2.04836	8.78044	0.00649479	1.92434	PREDICTED: heavy metal-associated isoprenylated plant protein 26 [Solanum lycopersicum]
CA03g16790	176.383	93.5483	0.00413795	-1.1144	glycosyltransferase [Withania somnifera]
CA03g17080	0.0410923	4.82484	6.03688e-13	6.58233	PREDICTED: uncharacterized protein LOC102592477 [Solanum tuberosum]
CA03g17170	191.917	452.942	0.00035084	1.05041	PREDICTED: 60S ribosomal protein L36-1-like [Nicotiana sylvestris]
CA03g17200	1.06007	4.83877	0.00193075	1.94127	PREDICTED: prolyl 4-hydroxylase subunit alpha-1-like [Solanum tuberosum]
CA03g17210	95.3264	51.4678	4.54793e-05	-1.07592	PREDICTED: mediator of RNA polymerase II transcription subunit 21-like [Solanum tuberosum]
CA03g17340	2.11861	41.887	5.06561e-19	3.97873	PREDICTED: short-chain dehydrogenase TIC 32, chloroplastic-like isoform X1 [Solanum lycopersicum]
CA03g17350	1.47402	9.28805	5.60989e-06	2.41944	PREDICTED: acetyl-CoA-benzylalcohol acetyltransferase-like [Nicotiana sylvestris]
CA03g17360	0.231964	1.7565	0.000942323	2.54312	PREDICTED: acetyl-CoA-benzylalcohol acetyltransferase-like [Nicotiana sylvestris]
CA03g17550	56.0054	153.939	1.43685e-06	1.25953	PREDICTED: mediator of RNA polymerase II transcription subunit 36a-like [Solanum lycopersicum]
CA03g17790	14.4593	85.7665	4.31251e-12	2.38048	PREDICTED: uncharacterized protein LOC102581738 [Solanum tuberosum]
CA03g17880	0.916868	5.35723	0.00116671	2.28803	PREDICTED: protein timeless homolog [Solanum tuberosum]
CA03g18030	10.414	28.4399	0.00175538	1.2412	PREDICTED: probable inactive receptor kinase At4g23740-like isoform X1 [Solanum tuberosum]
CA03g18050	55.5394	150.237	1.95557e-05	1.24388	PREDICTED: ubiquitin-conjugating enzyme E2 10-like [Pyrus x bretschneideri]
CA03g18300	1.45219	6.07727	0.00694738	1.94848	PREDICTED: probable trehalose-phosphate phosphatase 2-like [Solanum tuberosum]
CA03g18580	7.99647	18.4259	6.18272e-05	1.405	PREDICTED: uncharacterized protein LOC102578992 [Solanum tuberosum]
CA03g18590	48.0076	131.106	1.07237e-06	1.26947	salt tolerance protein 5-like protein [Solanum tuberosum]
CA03g18680	3.46454	20.7239	0.00685939	2.34745	PREDICTED: probable pectinesterase/pectinesterase inhibitor 61 [Solanum lycopersicum]
CA03g18690	23.1102	56.0219	4.97287e-05	1.09753	PREDICTED: phosphatidylinositol 4-kinase gamma 3-like isoform X1 [Nicotiana sylvestris]
CA03g18770	8.01014	20.1266	0.000969382	1.13718	PREDICTED: pentatricopeptide repeat-containing protein At3g49240-like [Solanum tuberosum]
CA03g18960	123.468	24.686	2.37978e-21	-2.43108	PREDICTED: uncharacterized protein LOC102597098 isoform X2 [Solanum tuberosum]
CA03g18970	23.2135	10.4929	7.08922e-05	-1.29292	PREDICTED: nephrocystin-3-like [Solanum tuberosum]
CA03g19050	104.843	754.822	5.02028e-12	2.65734	ER luminal-binding protein [Capsicum annuum]
CA03g19110	0.142468	3.96361	4.54683e-09	4.43222	PREDICTED: histone-lysine N-methyltransferase ATXR6-like [Solanum tuberosum]
CA03g19120	0.645915	4.12124	0.000813231	2.50098	PREDICTED: tetrahydrocannabinolic acid synthase-like [Solanum tuberosum]
CA03g19130	28.283	7.3031	7.18398e-11	-2.10804	PREDICTED: 3-ketoacyl-CoA thiolase 2, peroxisomal [Solanum lycopersicum]
CA03g19230	10.3788	3.47446	9.3711e-07	-1.768	PREDICTED: U-box domain-containing protein 43-like [Solanum tuberosum]
CA03g19270	14.362	6.62837	0.00751029	-1.54916	PREDICTED: F-box protein SKIP31-like [Solanum lycopersicum]
CA03g19280	117.886	358.894	1.52627e-06	1.4202	PREDICTED: molybdate-anion transporter [Solanum lycopersicum]
CA03g19310	11.377	27.7325	0.0070435	1.09867	PREDICTED: metal-nicotianamine transporter YSL2-like isoform X1 [Solanum lycopersicum]
CA03g19320	17.0264	40.7767	0.00703755	1.07222	PREDICTED: uncharacterized protein LOC102587607 [Solanum tuberosum]
CA03g19330	85.1274	194.95	0.000383919	1.00844	PREDICTED: cytochrome b5 isoform A [Nicotiana tomentosiformis]
CA03g19460	5.25457	1.37576	0.00624625	-2.06074	HD-ZIP [Capsicum annuum]
CA03g19620	0.799676	4.21295	5.59029e-05	2.1009	PREDICTED: serine/threonine-protein kinase TIO-like [Solanum tuberosum]
CA03g19640	3.42338	11.2113	0.00317058	1.49549	PREDICTED: cell division cycle 20.1, cofactor of APC complex-like [Solanum tuberosum]
CA03g19730	51.3245	27.5695	4.28974e-05	-1.09054	PREDICTED: uncharacterized protein LOC102599586 isoform X1 [Solanum tuberosum]
CA03g19750	11.1947	122.926	9.14983e-11	3.25511	PREDICTED: uncharacterized protein LOC102598720 [Solanum tuberosum]
CA03g19760	17.2509	140.72	5.24884e-05	2.84457	PREDICTED: uncharacterized protein LOC102598055 [Solanum tuberosum]
CA03g19940	2.35339	31.7511	4.96921e-07	3.2086	PREDICTED: neurofilament medium polypeptide-like [Solanum tuberosum]
CA03g19970	99.011	45.6076	4.49908e-06	-1.28082	PREDICTED: uncharacterized protein LOC102592566 isoform X1 [Solanum tuberosum]
CA03g20100	155.811	471.148	1.53736e-06	1.33133	caffeic acid O-methyltransferase [Capsicum annuum]
CA03g20110	68.8731	12.2364	1.13488e-20	-2.68723	PREDICTED: flavanone 3-dioxygenase [Nicotiana tomentosiformis]
CA03g20120	14.1031	35.5193	0.00148518	1.14257	PREDICTED: protein TRANSPARENT TESTA GLABRA 1-like isoform X1 [Solanum tuberosum]
CA03g20160	68.0264	8.90537	8.91106e-33	-3.12346	PREDICTED: two-component response regulator-like APRR5-like [Solanum tuberosum]
CA03g20270	4.85029	0.782317	0.000442263	-2.74478	Avr9/Cf-9 rapidly elicited protein 65 [Solanum tuberosum]
CA03g20290	29.7725	74.1677	2.68795e-05	1.11532	pre-mRNA splicing factor-like protein [Solanum tuberosum]
CA03g20320	0.0287107	5.17078	0.000114443	6.83813	small heat shock protein [Capsicum annuum]
CA03g20420	2.16365	20.6141	1.44e-14	3.0475	PREDICTED: cytochrome P450 89A2-like [Solanum lycopersicum]
CA03g20430	4.64556	15.9249	0.000111992	1.58209	PREDICTED: cytochrome P450 89A2-like [Solanum lycopersicum]
CA03g20500	4.83683	12.3654	0.00475307	1.14961	PREDICTED: ATPase family AAA domain-containing protein 3-like [Solanum tuberosum]
CA03g20510	3.90778	11.5872	0.00212915	1.36848	PREDICTED: 4-coumarate--CoA ligase 2-like [Solanum tuberosum]
CA03g20520	2.53467	19.5457	2.86851e-19	2.72928	PREDICTED: cellulose synthase-like protein D3 [Solanum lycopersicum]
CA03g20590	31.9649	13.5031	1.50271e-07	-1.43481	PREDICTED: heat stress transcription factor A-1b [Nicotiana tomentosiformis]
CA03g20650	0.256945	2.50482	1.34376e-05	3.07244	PREDICTED: cinnamoyl-CoA reductase 1-like [Solanum tuberosum]
CA03g20670	24.6536	65.6188	1.74045e-06	1.24391	PREDICTED: WEB family protein At3g02930, chloroplastic [Solanum lycopersicum]
CA03g20800	9.52734	21.9268	0.000180322	1.10964	PREDICTED: uncharacterized protein LOC101245442 [Solanum lycopersicum]
CA03g20960	0.449859	2.32316	0.0086326	2.06583	PREDICTED: HVA22-like protein e [Solanum lycopersicum]
CA03g21000	0.381478	2.21203	0.00295397	2.21379	PREDICTED: palmitoyl-acyl carrier protein thioesterase, chloroplastic-like [Solanum tuberosum]
CA03g21010	1.9933	8.80114	0.00372147	1.97592	PREDICTED: neurofilament medium polypeptide-like [Nicotiana sylvestris]
CA03g21170	0.790716	3.57867	0.00717242	1.97275	PREDICTED: uncharacterized protein LOC101265905 [Solanum lycopersicum]
CA03g21190	0.36714	3.5468	5.26588e-05	2.92451	PREDICTED: bidirectional sugar transporter SWEET10-like [Solanum tuberosum]
CA03g21270	18.1979	10.6214	0.00249364	-1.00014	PREDICTED: probable protein S-acyltransferase 7-like [Solanum tuberosum]
CA03g21280	5.75221	23.0301	6.34776e-05	1.7894	PREDICTED: NAC transcription factor 25-like [Solanum tuberosum]
CA03g21290	2.14793	5.66666	0.00191456	1.19104	PREDICTED: uncharacterized protein LOC104111017 [Nicotiana tomentosiformis]
CA03g21310	3.32376	14.3808	4.41124e-06	1.91064	PREDICTED: probable serine/threonine-protein kinase At1g54610 [Solanum lycopersicum]
CA03g21410	0.418541	11.0213	3.8759e-17	4.42788	phenylacetaldehyde synthase [Petunia x hybrida]
CA03g21590	3.25662	10.4768	0.000285464	1.5247	PREDICTED: uncharacterized protein LOC101253168 [Solanum lycopersicum]
CA03g21630	0.148067	4.0026	0.00457464	4.55838	bHLH transcription factor Upa20 [Capsicum annuum]
CA03g21740	0.161121	3.10915	0.00303073	3.82997	PREDICTED: probable S-adenosylmethionine-dependent methyltransferase At5g38780-like [Solanum tuberosum]
CA03g21820	1.28388	13.4621	1.78987e-05	3.16578	PREDICTED: monoglyceride lipase-like [Solanum tuberosum]
CA03g21960	4.04146	26.0484	0.000177852	2.45	PREDICTED: probable arabinose 5-phosphate isomerase-like [Solanum tuberosum]
CA03g22100	5.706	33.9741	1.3957e-07	2.49265	PREDICTED: protein NRT1/ PTR FAMILY 1.2-like isoform X2 [Nicotiana sylvestris]
CA03g22130	1.02488	3.99668	0.0040815	1.66737	PREDICTED: DNA polymerase epsilon subunit 2-like [Solanum tuberosum]
CA03g22340	0.222055	3.02147	0.00833481	3.48374	PREDICTED: glucuronoxylan 4-O-methyltransferase 2 [Solanum lycopersicum]
CA03g22430	5.56344	19.7067	0.00134852	1.616	PREDICTED: nucleoside diphosphate kinase 2, chloroplastic [Solanum lycopersicum]
CA03g22450	1.78468	9.90816	0.00343633	2.24555	PREDICTED: uncharacterized protein LOC104084620 [Nicotiana tomentosiformis]
CA03g22540	33.8336	3.7129	6.35432e-22	-3.38868	PREDICTED: malate synthase, glyoxysomal [Solanum lycopersicum]
CA03g22550	3.92635	11.3265	0.00581449	1.27729	PREDICTED: uncharacterized protein LOC102589133 [Solanum tuberosum]
CA03g22570	29.858	13.7787	1.49742e-07	-1.36002	PREDICTED: uncharacterized protein LOC102604569 [Solanum tuberosum]
CA03g22680	6.99742	2.23301	3.21165e-06	-1.80334	PREDICTED: uncharacterized protein LOC101264202 isoform X1 [Solanum lycopersicum]
CA03g22740	6.10393	43.1264	0.000103788	2.50296	PREDICTED: putative cyclin-dependent serine/threonine-protein kinase DDB_G0272797/DDB_G0274007-like [Solanum tuberosum]
CA03g22760	325.021	132.254	8.5078e-07	-1.7158	PREDICTED: SNF1-related protein kinase regulatory subunit gamma-1-like [Solanum tuberosum]
CA03g22910	25.4621	58.9629	0.00016115	1.02581	PREDICTED: UDP-glucuronic acid decarboxylase 2-like [Nicotiana sylvestris]
CA03g22940	58.8875	161.586	2.0844e-05	1.27297	PREDICTED: 60S ribosomal protein L22-3-like [Solanum lycopersicum]
CA03g22990	1.41038	0.276448	0.00388275	-2.50106	PREDICTED: wall-associated receptor kinase 2-like [Nicotiana tomentosiformis]
CA03g23050	116.963	361.336	1.24711e-07	1.43937	PREDICTED: 60S ribosomal protein L18-2 [Nicotiana tomentosiformis]
CA03g23130	0.430813	9.42704	4.78926e-08	4.2029	PREDICTED: pectinesterase-like [Nicotiana tomentosiformis]
CA03g23150	1.73683	18.3341	9.93047e-06	3.23333	endo-1,4-beta-glucanase precursor [Solanum lycopersicum]
CA03g23430	106.706	48.498	4.75435e-07	-1.37429	PREDICTED: uncharacterized protein LOC102604303 [Solanum tuberosum]
CA03g23460	4.81474	40.8282	1.79844e-06	2.89873	PREDICTED: probable inactive receptor kinase At2g26730 [Solanum lycopersicum]
CA03g23470	0.359213	1.88539	0.000427084	2.18246	PREDICTED: protein STICHEL-like 2 [Solanum lycopersicum]
CA03g23490	328.328	25.2583	9.30126e-37	-3.87821	PREDICTED: BTB/POZ and TAZ domain-containing protein 1-like [Solanum tuberosum]
CA03g23540	1.29804	0.186199	0.00162371	-2.39866	PREDICTED: protein argonaute 4B-like [Solanum tuberosum]
CA03g23590	0.538478	6.15505	5.71051e-06	3.28193	PREDICTED: myosin heavy chain kinase B-like [Solanum tuberosum]
CA03g23600	22.2623	11.5194	0.00100181	-1.1472	PREDICTED: uncharacterized protein LOC102602402 [Solanum tuberosum]
CA03g23670	0.186487	1.07825	0.00384119	2.25637	PREDICTED: ABC transporter G family member 8-like [Solanum tuberosum]
CA03g23750	144.488	412.967	1.83089e-05	1.32823	Sgt1b [Capsicum annuum]
CA03g23860	4.81036	1079.09	9.84294e-50	7.62138	PREDICTED: heat shock protein 83 [Solanum lycopersicum]
CA03g23880	252.734	61.2158	3.12981e-18	-2.20258	PREDICTED: uncharacterized protein LOC104113263 [Nicotiana tomentosiformis]
CA03g23930	11.9954	4.3806	0.000164496	-1.64187	PREDICTED: pentatricopeptide repeat-containing protein At4g21190-like [Solanum tuberosum]
CA03g23970	1.89882	26.5552	0.0004415	3.46671	beta-carotene hydroxylase 2 [Capsicum annuum]
CA03g24020	46.072	109.933	4.99102e-05	1.07009	PREDICTED: d-3-phosphoglycerate dehydrogenase, chloroplastic-like [Solanum tuberosum]
CA03g24280	8.72287	2.61382	8.37178e-05	-1.91281	PREDICTED: cytochrome P450 71A4-like [Solanum tuberosum]
CA03g24490	4.50225	1.79892	0.00638808	-1.51443	PREDICTED: leucine-rich repeat receptor-like serine/threonine/tyrosine-protein kinase SOBIR1-like [Solanum tuberosum]
CA03g24680	11.3698	6.09143	7.96193e-05	-1.05031	PREDICTED: serine/threonine-protein kinase ATM isoform X3 [Solanum lycopersicum]
CA03g24780	2.6831	13.672	0.000514434	2.17401	PREDICTED: fasciclin-like arabinogalactan protein 4 [Nicotiana sylvestris]
CA03g24790	26.9342	66.942	0.00018717	1.11823	PREDICTED: triose phosphate/phosphate translocator, non-green plastid, chloroplastic-like [Nicotiana sylvestris]
CA03g24900	1.44655	6.84463	0.00121435	2.00521	PREDICTED: RING-H2 finger protein ATL46-like [Solanum tuberosum]
CA03g24960	4.55022	0.834798	6.34368e-05	-2.60818	PREDICTED: flavonol 3-sulfotransferase-like [Nicotiana tomentosiformis]
CA03g25120	23.5926	9.05273	1.48133e-06	-1.56486	PREDICTED: serine/threonine-protein kinase HT1-like [Solanum lycopersicum]
CA03g25150	3.63899	17.5367	9.41217e-06	2.05332	PREDICTED: probable polygalacturonase non-catalytic subunit JP650-like [Solanum tuberosum]
CA03g25170	16.612	46.0954	4.12896e-06	1.29158	PREDICTED: E3 ubiquitin-protein ligase SIS3-like isoform X1 [Solanum lycopersicum]
CA03g25300	1.90716	6.24649	0.0055386	1.54126	PREDICTED: probable inactive poly [ADP-ribose] polymerase SRO5-like isoform X2 [Solanum tuberosum]
CA03g25320	1.26645	4.44892	0.00112204	1.63281	PREDICTED: kinesin-like protein KIF18B isoform X1 [Solanum lycopersicum]
CA03g25370	3.70731	13.5975	0.00723227	1.64556	PREDICTED: probable calcium-binding protein CML15 [Solanum lycopersicum]
CA03g25410	5.32801	24.4928	1.11012e-07	2.01143	PREDICTED: uncharacterized protein LOC104240265 [Nicotiana sylvestris]
CA03g25430	15.122	93.0348	2.29446e-17	2.44001	PREDICTED: uncharacterized protein At1g04910-like [Solanum tuberosum]
CA03g25490	1.85732	0.250956	4.11971e-06	-3.06195	PREDICTED: pentatricopeptide repeat-containing protein At1g18485-like [Solanum tuberosum]
CA03g25520	52.4621	18.1588	0.000220143	-1.70455	conserved hypothetical protein [Ricinus communis]
CA03g25560	49.1985	19.7949	4.20449e-10	-1.61354	PREDICTED: uridine-cytidine kinase C-like isoform X2 [Nicotiana sylvestris]
CA03g25870	1.73005	5.96312	0.00043344	1.40209	PREDICTED: chaperone protein ClpB1 [Solanum tuberosum]
CA03g25880	1.73586	62.1585	6.32719e-69	4.99235	PREDICTED: chaperone protein ClpB1 [Solanum lycopersicum]
CA03g26110	15.6164	7.41695	0.00402638	-1.14394	PREDICTED: DNA excision repair protein ERCC-1-like [Solanum tuberosum]
CA03g26150	32.2304	14.5794	3.40176e-07	-1.33893	PREDICTED: probable LRR receptor-like serine/threonine-protein kinase At1g74360-like [Solanum tuberosum]
CA03g26210	1229.13	640.357	0.00056661	-1.12045	eukaryotic translation initiation factor 5A-5 [Solanum tuberosum]
CA03g26240	4.35323	18.3682	0.00493597	1.9049	PREDICTED: uncharacterized protein LOC101262301 [Solanum lycopersicum]
CA03g26330	7.58366	2.82873	0.000468859	-1.70714	PREDICTED: two-component response regulator-like APRR1-like [Solanum tuberosum]
CA03g26490	2.94133	9.85061	0.00877008	1.51246	PREDICTED: 1-aminocyclopropane-1-carboxylate oxidase 5-like [Solanum tuberosum]
CA03g26540	108.361	22.8514	2.01429e-20	-2.44152	PREDICTED: 1-aminocyclopropane-1-carboxylate oxidase-like isoform X1 [Solanum lycopersicum]
CA03g26660	16.6889	60.2165	0.00159337	1.37203	PREDICTED: uncharacterized protein LOC102593104 isoform X1 [Solanum tuberosum]
CA03g26700	10.7073	40.7323	2.59702e-08	1.63689	PREDICTED: probable polygalacturonase At1g80170 [Nicotiana tomentosiformis]
CA03g26900	70.2391	37.28	0.000596445	-1.09891	PREDICTED: protein LURP-one-related 5 [Solanum lycopersicum]
CA03g26940	26.4469	90.79	1.30898e-08	1.59438	PREDICTED: uncharacterized protein LOC102602130 [Solanum tuberosum]
CA03g27020	48.6601	28.0612	0.000119274	-1.01772	PREDICTED: LOW QUALITY PROTEIN: uncharacterized protein LOC101255783 [Solanum lycopersicum]
CA03g27110	10.1896	4.65051	0.00834435	-1.32694	WRKYd transcription factor [Capsicum annuum]
CA03g27130	14.6724	145.291	1.82947e-05	3.1264	putative cinnamoyl-CoA reductase [Capsicum annuum]
CA03g27140	2.1372	7.56885	0.00824553	1.85122	putative cinnamoyl-CoA reductase [Capsicum annuum]
CA03g27190	74.7864	185.519	1.99281e-05	1.1222	PREDICTED: stromal cell-derived factor 2-like protein-like [Solanum tuberosum]
CA03g27210	111.496	57.4796	2.74744e-05	-1.13584	PREDICTED: probable CCR4-associated factor 1 homolog 7 [Solanum lycopersicum]
CA03g27230	0.812733	22.4695	3.69078e-11	4.32906	PREDICTED: aquaporin NIP6-1-like [Solanum tuberosum]
CA03g27440	0.797401	11.0974	1.74016e-11	3.61585	PREDICTED: F-box protein At5g07610-like [Solanum lycopersicum]
CA03g27550	325.49	134.015	2.51914e-05	-1.46304	PREDICTED: F-box/LRR-repeat protein 13-like isoform X1 [Solanum tuberosum]
CA03g27620	55.2342	26.9029	6.45454e-06	-1.22465	PREDICTED: calcineurin subunit B [Nicotiana tomentosiformis]
CA03g27640	311.908	84.9866	4.61991e-13	-2.07071	PREDICTED: glycerol kinase [Solanum lycopersicum]
CA03g27700	14.2548	7.50686	0.00270888	-1.10206	PREDICTED: putative receptor-like protein kinase At1g80870-like [Solanum tuberosum]
CA03g27740	1004.04	198.52	2.36213e-16	-2.52263	PREDICTED: chaperone protein dnaJ 8, chloroplastic-like [Solanum tuberosum]
CA03g27750	8.3008	158.586	0.000216252	4.06738	PREDICTED: phosphoethanolamine N-methyltransferase-like isoform X1 [Solanum tuberosum]
CA03g27780	13.446	190.506	0.0007628	3.6348	PREDICTED: thaumatin-like protein-like [Solanum tuberosum]
CA03g27820	25.8808	12.4102	0.00460204	-1.24945	PREDICTED: ras-related protein RABA6a-like [Solanum tuberosum]
CA03g27860	12.8413	5.85487	0.00167193	-1.3174	PREDICTED: uncharacterized protein LOC101247900 isoform X1 [Solanum lycopersicum]
CA03g27870	81.2205	40.1551	1.57773e-06	-1.24825	PREDICTED: A-agglutinin anchorage subunit-like [Solanum tuberosum]
CA03g27890	0.571757	2.75094	0.00743791	2.19258	PREDICTED: uncharacterized protein LOC101252862 [Solanum lycopersicum]
CA03g27930	1.25727	6.81368	0.000425014	2.06228	PREDICTED: WAT1-related protein At3g18200 [Nicotiana sylvestris]
CA03g28000	0.221398	7.62274	0.000634493	4.60541	PREDICTED: uncharacterized protein LOC102598231 [Solanum tuberosum]
CA03g28060	238.292	128.309	5.67582e-05	-1.08686	PREDICTED: pre-mRNA-splicing factor SPF27 homolog [Solanum lycopersicum]
CA03g28090	161.251	39.6563	6.09078e-16	-2.156	PREDICTED: alpha-dioxygenase 2-like isoform X1 [Solanum tuberosum]
CA03g28100	8.69809	1.29921	5.27609e-06	-2.90119	PREDICTED: uncharacterized acetyltransferase At3g50280-like [Solanum lycopersicum]
CA03g28120	0.298105	3.78251	3.06572e-06	3.14462	PREDICTED: exonuclease 1-like [Solanum tuberosum]
CA03g28140	5.17112	26.6551	0.000706759	2.1776	PREDICTED: beta-glucosidase 44-like [Solanum tuberosum]
CA03g28170	3.2424	12.3496	0.00537133	1.74754	PREDICTED: uncharacterized GPI-anchored protein At4g28100-like [Solanum tuberosum]
CA03g28270	130.605	305	0.000479434	1.04553	hypothetical protein L484_013262 [Morus notabilis]
CA03g28290	94.1121	453.281	0.000935897	2.08904	PREDICTED: non-specific lipid-transfer protein 2 {ECO:0000303|PubMed:23913675}-like [Nicotiana tomentosiformis]
CA03g28300	3.76269	17.2631	0.000119587	2.00926	PREDICTED: kinesin-like protein NACK1-like isoform X1 [Solanum tuberosum]
CA03g28560	15.7473	6.54914	0.00122231	-1.15709	PREDICTED: carbon catabolite repressor protein 4 homolog 3-like isoform X2 [Solanum tuberosum]
CA03g28630	43.201	19.3297	7.6085e-07	-1.3283	PREDICTED: uncharacterized protein LOC104089075 [Nicotiana tomentosiformis]
CA03g28660	48.9126	27.6244	0.000182934	-1.00701	PREDICTED: general transcription factor IIE subunit 1-like [Solanum lycopersicum]
CA03g28780	4.12086	10.9198	0.000768317	1.22102	PREDICTED: uncharacterized protein LOC102583258 [Solanum tuberosum]
CA03g28830	42.5777	16.7255	0.000781209	-1.5357	PREDICTED: plastidic ATP/ADP-transporter-like [Solanum tuberosum]
CA03g28850	2.25024	8.87053	0.00213182	1.79356	PREDICTED: uncharacterized protein LOC102585550 [Solanum tuberosum]
CA03g28930	3.65488	17.6914	4.09873e-05	2.03745	PREDICTED: uncharacterized protein LOC104228110 [Nicotiana sylvestris]
CA03g28980	13.3807	454.607	3.98029e-65	4.89892	PREDICTED: probable pyridoxal biosynthesis protein PDX1.2 [Nicotiana tomentosiformis]
CA03g29000	0.40837	0.03418	1.08566e-05	-3.67142	PREDICTED: G-type lectin S-receptor-like serine/threonine-protein kinase CES101 [Solanum lycopersicum]
CA03g29030	50.6451	18.327	7.13119e-13	-1.82515	PREDICTED: methyltransferase-like protein 22 isoform X2 [Solanum lycopersicum]
CA03g29070	104.43	38.56	1.68498e-05	-1.62248	PREDICTED: uncharacterized protein LOC104234552 [Nicotiana sylvestris]
CA03g29170	13.3581	1.59235	0.00175545	-3.23422	PREDICTED: coatomer subunit beta&apos;-2-like [Solanum tuberosum]
CA03g29210	6.3351	26.1872	1.59458e-09	1.85798	PREDICTED: uncharacterized protein LOC102601346 [Solanum tuberosum]
CA03g29230	108.577	49.6983	9.17857e-05	-1.30503	PREDICTED: F-box/kelch-repeat protein At1g80440-like [Nicotiana tomentosiformis]
CA03g29300	4.17272	28.6187	3.29631e-09	2.56696	PREDICTED: uncharacterized protein LOC104104597 [Nicotiana tomentosiformis]
CA03g29370	143.423	1054.97	1.28765e-11	2.68579	putative delta TIP [Nicotiana glauca]
CA03g29400	72.3438	21.3621	3.1653e-08	-1.95081	PREDICTED: auxin-responsive protein IAA27-like [Solanum tuberosum]
CA03g29570	17.9118	5.55846	0.00315389	-1.87122	PREDICTED: dynein light chain 1, cytoplasmic-like [Solanum tuberosum]
CA03g29590	56.4092	277.219	2.56095e-08	2.11186	PREDICTED: uncharacterized protein LOC102588977 [Solanum tuberosum]
CA03g29610	59.0078	22.1423	2.87403e-10	-1.6327	PREDICTED: uncharacterized protein LOC102587876 isoform X1 [Solanum tuberosum]
CA03g29730	7.16237	66.7824	3.43129e-34	3.18095	PREDICTED: ruBisCO large subunit-binding protein subunit beta, chloroplastic [Solanum tuberosum]
CA03g29780	5.52244	25.3478	7.42986e-07	1.97039	PREDICTED: GATA transcription factor 12-like [Solanum tuberosum]
CA03g29820	8.21717	29.9229	0.000256968	1.67039	PREDICTED: uncharacterized protein LOC102580149 [Solanum tuberosum]
CA03g29830	18.0604	7.80628	4.58082e-07	-1.40513	PREDICTED: uncharacterized protein LOC102606017 isoform X1 [Solanum tuberosum]
CA03g29850	42.3969	8.93957	0.00214491	-2.45137	ethylene-responsive factor-like protein 1 [Capsicum annuum]
CA03g29890	24.9837	62.7241	1.73674e-05	1.13392	PREDICTED: probable polygalacturonase [Solanum lycopersicum]
CA03g29990	321.343	74.8389	3.84361e-15	-2.27089	PREDICTED: aldehyde dehydrogenase family 7 member B4 [Nicotiana tomentosiformis]
CA03g30030	5.00137	12.9713	0.0066997	1.18952	PREDICTED: transmembrane protein 87A-like [Solanum tuberosum]
CA03g30230	81.7761	43.6063	3.82589e-05	-1.09441	PREDICTED: PAB1-binding protein 1-like [Solanum tuberosum]
CA03g30250	71.8305	31.5343	7.49327e-07	-1.36461	PREDICTED: solute carrier family 25 member 44 [Solanum lycopersicum]
CA03g30300	2.77207	10.9006	0.000143062	1.78338	PREDICTED: methyltransferase-like protein 2-like [Solanum tuberosum]
CA03g30370	30.0139	69.0586	0.00396043	1.01004	PREDICTED: coatomer subunit zeta-1-like [Solanum tuberosum]
CA04g00210	233.51	1677.11	0.00028346	2.7188	PREDICTED: kirola-like [Solanum tuberosum]
CA04g00370	5.15988	14.5515	0.000180322	1.29833	PREDICTED: putative leucine-rich repeat receptor-like serine/threonine-protein kinase At2g14440-like [Solanum tuberosum]
CA04g01010	4.93527	11.2756	0.00334554	1.00745	PREDICTED: uncharacterized protein LOC102601452 [Solanum tuberosum]
CA04g01020	80.3155	35.0083	3.46204e-05	-1.38931	PREDICTED: uncharacterized protein LOC102601785 [Solanum tuberosum]
CA04g01110	1627.49	48.3917	4.39706e-42	-5.2859	PREDICTED: stem-specific protein TSJT1-like [Nicotiana tomentosiformis]
CA04g01150	5.47534	2.88638	0.00762693	-1.24312	PREDICTED: uncharacterized protein LOC102605152 [Solanum tuberosum]
CA04g01280	2.49132	20.9181	8.34128e-05	2.86942	PREDICTED: omega-hydroxypalmitate O-feruloyl transferase-like [Solanum lycopersicum]
CA04g01310	3.09606	1.09679	0.000418235	-1.80586	PREDICTED: G-type lectin S-receptor-like serine/threonine-protein kinase At1g61370 isoform X1 [Solanum lycopersicum]
CA04g01330	11.7235	4.6634	0.000498643	-1.51632	PREDICTED: G-type lectin S-receptor-like serine/threonine-protein kinase At1g61370 isoform X2 [Solanum lycopersicum]
CA04g01560	0.686399	7.46993	6.01955e-08	3.19318	PREDICTED: probable F-box protein At4g22030 [Nicotiana sylvestris]
CA04g01660	5.2366	1.64266	2.89065e-05	-1.85672	PREDICTED: putative disease resistance protein RGA4-like isoform X1 [Solanum tuberosum]
CA04g01670	4.99283	1.22288	0.00514724	-2.15747	PREDICTED: uncharacterized protein LOC104646161 [Solanum lycopersicum]
CA04g02190	23.6942	10.5321	0.00382587	-1.35014	PREDICTED: vacuolar protein sorting-associated protein 28 homolog 2-like [Solanum tuberosum]
CA04g02210	31.7063	75.0599	0.00173439	1.05522	PREDICTED: probable dolichyl-diphosphooligosaccharide--protein glycosyltransferase subunit 3B [Solanum lycopersicum]
CA04g02220	4.27437	61.455	2.59813e-06	3.61682	PREDICTED: probable xyloglucan endotransglucosylase/hydrolase protein 8 [Solanum lycopersicum]
CA04g02270	4.398	16.3052	0.00170549	1.71388	expansin A3 precursor [Solanum lycopersicum]
CA04g02290	0.041052	1.04912	2.33151e-06	3.99783	RecName: Full=Phytoene synthase, chloroplastic; Flags: Precursor [Capsicum annuum]
CA04g02350	1.41848	4.14157	0.00548688	1.35978	PREDICTED: uncharacterized protein LOC102595832 [Solanum tuberosum]
CA04g02360	172.391	51.2159	1.038e-12	-1.93259	PREDICTED: probable metal-nicotianamine transporter YSL7 [Nicotiana tomentosiformis]
CA04g02450	46.8007	25.4134	6.92951e-05	-1.06889	PREDICTED: auxin response factor 8-like isoform X1 [Solanum tuberosum]
CA04g02460	63.6947	29.6756	6.84265e-07	-1.28649	PREDICTED: probable L-type lectin-domain containing receptor kinase S.5-like [Solanum tuberosum]
CA04g02720	5.84168	19.2463	1.00204e-05	1.51322	monosaccharide-sensing protein 2-like [Solanum lycopersicum]
CA04g03420	648.853	220.454	1.37444e-08	-1.74968	PREDICTED: HMG1/2-like protein-like [Solanum tuberosum]
CA04g03430	1.92412	8.13443	0.000550214	1.845	PREDICTED: protein TRANSPARENT TESTA 12-like isoform X1 [Solanum tuberosum]
CA04g03490	2.05945	7.10624	0.00618237	1.55958	PREDICTED: G2/mitotic-specific cyclin-2-like [Solanum lycopersicum]
CA04g03500	61.2365	6.01923	1.90483e-37	-3.53949	PREDICTED: probable acyl-activating enzyme 2-like isoform X2 [Solanum tuberosum]
CA04g03560	0.867261	4.72333	0.00407883	2.17444	PREDICTED: uncharacterized protein LOC101267386 [Solanum lycopersicum]
CA04g03640	1.23391	10.548	2.45756e-08	3.04332	PREDICTED: uncharacterized protein LOC102587235 [Solanum tuberosum]
CA04g03740	19.0286	102.62	2.1326e-07	2.10808	PREDICTED: ubiquitin-conjugating enzyme E2 5A-like [Solanum tuberosum]
CA04g03780	1.26004	7.76405	0.000512504	2.50548	PREDICTED: F-box protein At4g35930-like isoform X1 [Solanum tuberosum]
CA04g03910	27.1226	94.0561	1.33084e-08	1.60469	PREDICTED: uncharacterized protein LOC102600321 [Solanum tuberosum]
CA04g04380	2.77007	8.60502	0.00837012	1.50799	PREDICTED: uncharacterized protein LOC104113563 isoform X2 [Nicotiana tomentosiformis]
CA04g04420	5.11531	24.6932	0.00130647	2.00834	PREDICTED: polygalacturonase-like [Nicotiana tomentosiformis]
CA04g04530	0.168793	1.84269	0.00330757	3.15927	PREDICTED: mannose-6-phosphate isomerase 1-like [Solanum tuberosum]
CA04g04550	0.421191	4.88848	9.70491e-05	3.21191	PREDICTED: uncharacterized protein LOC101258532 [Solanum lycopersicum]
CA04g04640	795.02	2186.21	0.00135752	1.27752	PREDICTED: non-specific lipid-transfer protein 2-like [Solanum tuberosum]
CA04g05010	0.901089	3.78092	0.00125934	2.10167	PREDICTED: uncharacterized protein LOC102592016 [Solanum tuberosum]
CA04g05150	43.9826	114.717	0.000293263	1.20979	PREDICTED: thioredoxin H-type [Nicotiana sylvestris]
CA04g05230	3.46188	13.0591	0.00104001	1.72282	PREDICTED: 2-alkenal reductase (NADP(+)-dependent) [Nicotiana sylvestris]
CA04g05490	0.517194	2.65077	0.00755209	2.07534	PREDICTED: ethylene-responsive transcription factor ERF014-like [Solanum tuberosum]
CA04g05870	5.0797	17.7828	7.72486e-06	1.56035	PREDICTED: formin-like protein 6-like [Solanum tuberosum]
CA04g06170	1.01326	13.1185	0.00112157	3.37595	PREDICTED: heavy metal-associated isoprenylated plant protein 26-like [Solanum lycopersicum]
CA04g06360	200.182	46.0001	9.49244e-19	-2.31739	PREDICTED: chitotriosidase-1 [Solanum lycopersicum]
CA04g06380	1.27733	6.23761	0.00445293	2.05401	PREDICTED: uncharacterized protein LOC104646198 [Solanum lycopersicum]
CA04g06430	2.98904	15.9423	1.37865e-08	2.22659	PREDICTED: subtilisin-like protease-like [Solanum tuberosum]
CA04g06520	34.6113	17.4315	0.00133904	-1.17006	PREDICTED: elongation of fatty acids protein 3-like [Nicotiana tomentosiformis]
CA04g06840	2.97472	14.4161	0.00146345	2.0368	PREDICTED: uncharacterized protein LOC102601509 [Solanum tuberosum]
CA04g07090	6.39091	32.457	5.35401e-05	2.11505	PREDICTED: TRM112-like protein At1g22270-like [Solanum tuberosum]
CA04g07260	69.8499	30.9539	0.000305338	-1.35088	cryptochrome 1 [Solanum lycopersicum]
CA04g07980	3.94393	11.9627	0.00540632	1.41583	PREDICTED: uncharacterized protein LOC102584725 [Solanum tuberosum]
CA04g08190	2.0278	19.2744	4.73679e-07	3.05277	PREDICTED: heat shock 70 kDa protein 6, chloroplastic-like [Solanum tuberosum]
CA04g08350	6.98072	30.1359	3.14853e-05	1.90082	PREDICTED: lysM domain-containing GPI-anchored protein 1-like [Solanum tuberosum]
CA04g08760	1588.79	512.274	0.000300702	-1.83286	pepper esterase [Capsicum annuum]
CA04g09090	9.40082	43.4838	2.18934e-11	2.0229	LAX3 protein [Solanum lycopersicum]
CA04g09290	322.016	145.056	0.000861949	-1.33835	PREDICTED: sucrose transport protein-like [Solanum tuberosum]
CA04g09380	0.199853	1.21998	0.00369447	2.46358	PREDICTED: uncharacterized protein LOC102592133 [Solanum tuberosum]
CA04g09390	61.9444	30.0585	4.58854e-06	-1.22466	PREDICTED: protein SENSITIVE TO PROTON RHIZOTOXICITY 1-like [Solanum tuberosum]
CA04g09540	2.33846	7.30482	0.00279096	1.46011	PREDICTED: cyclin A1 isoform X1 [Solanum lycopersicum]
CA04g09550	33.1126	11.5926	1.93545e-09	-1.68757	PREDICTED: uncharacterized protein LOC102604753 [Solanum tuberosum]
CA04g09640	7.66488	3.6213	0.00324007	-1.27913	PREDICTED: amino acid permease 3-like [Nicotiana tomentosiformis]
CA04g09660	4.27203	1.45774	0.00473182	-1.74749	PREDICTED: probable receptor-like protein kinase At1g11050-like [Solanum tuberosum]
CA04g09700	15.1466	7.89486	8.51353e-05	-1.22086	PREDICTED: protein translocase subunit SECA2, chloroplastic-like isoform X1 [Solanum tuberosum]
CA04g09910	4.98674	16.79	0.00133312	1.57515	PREDICTED: nodulation-signaling pathway 2 protein [Nicotiana tomentosiformis]
CA04g09920	9.58298	1.28865	4.24218e-06	-3.06794	PREDICTED: probable calcium-binding protein CML44-like [Solanum tuberosum]
CA04g10130	0.134709	1.97894	1.4418e-05	3.44898	PREDICTED: protein STAY-GREEN LIKE, chloroplastic [Solanum lycopersicum]
CA04g10250	535.011	290.584	0.00945221	-1.05351	putative acetolactate synthase [Capsicum annuum]
CA04g10300	136.923	63.2303	6.10145e-07	-1.29819	PREDICTED: F-box/kelch-repeat protein At3g23880-like [Solanum lycopersicum]
CA04g10430	152.356	350.917	0.000163436	1.00259	uncharacterized protein LOC102577793 [Solanum tuberosum]
CA04g10680	3.194	12.5068	9.54413e-05	1.79408	PREDICTED: uncharacterized protein LOC102596462 [Solanum tuberosum]
CA04g10740	19.8046	73.6804	2.22842e-07	1.69726	cycloartenol synthase [Withania somnifera]
CA04g10770	0.144298	0.985139	0.00132524	2.48684	PREDICTED: L-type lectin-domain containing receptor kinase S.6-like [Solanum tuberosum]
CA04g10800	48.9823	25.0628	1.9292e-05	-1.12628	PREDICTED: uncharacterized protein LOC102604257 [Solanum tuberosum]
CA04g10890	2.66938	0.0762577	5.87288e-08	-4.83643	PREDICTED: uncharacterized protein LOC101266292 [Solanum lycopersicum]
CA04g11000	95.1573	36.9393	9.51318e-10	-1.55939	GRAS6 protein [Solanum lycopersicum]
CA04g11030	17.3993	8.06743	0.0025376	-1.29966	PREDICTED: uncharacterized protein LOC101258062 [Solanum lycopersicum]
CA04g11140	7.49459	18.2032	0.000520247	1.11062	PREDICTED: serine carboxypeptidase-like 42 [Solanum lycopersicum]
CA04g11240	18.9294	6.81656	0.000112035	-1.66855	PREDICTED: uncharacterized protein LOC101266022 [Solanum lycopersicum]
CA04g11280	48.8985	9.81779	5.3198e-26	-2.72505	PREDICTED: proto-oncogene tyrosine-protein kinase LCK-like [Solanum tuberosum]
CA04g11300	63.1205	33.3438	7.46932e-05	-1.10429	PREDICTED: SKP1-interacting partner 15-like [Solanum tuberosum]
CA04g11770	88.8502	43.7538	6.66989e-06	-1.17906	PREDICTED: tubby-like F-box protein 8-like [Solanum tuberosum]
CA04g11830	0.54493	6.12553	0.00631322	3.48875	PREDICTED: early nodulin-like protein 1 [Nicotiana tomentosiformis]
CA04g11880	100.254	780.005	2.2218e-08	2.84406	fruit-ripening protein [Solanum lycopersicum]
CA04g11890	149.642	640.295	0.00149812	1.93398	uncharacterized protein LOC101246420 [Solanum lycopersicum]
CA04g11920	30.8053	257.992	1.42716e-14	2.87494	PREDICTED: cellulose synthase A catalytic subunit 2 [UDP-forming] [Solanum tuberosum]
CA04g12000	99.0345	27.5361	1.39904e-08	-2.04758	PREDICTED: ethylene-responsive transcription factor ABR1-like [Solanum tuberosum]
CA04g12050	4.33114	0.415151	2.73313e-07	-3.52913	PREDICTED: cytochrome P450 71A1-like [Solanum tuberosum]
CA04g12280	52.0348	19.8955	1.34455e-10	-1.6469	PREDICTED: protein GIGANTEA-like isoform X2 [Solanum tuberosum]
CA04g12410	24.2908	92.1331	1.9892e-11	1.7464	PREDICTED: uncharacterized protein OsI_027940-like [Solanum tuberosum]
CA04g12610	0.229693	1.18473	0.00553987	2.14936	PREDICTED: probable beta-D-xylosidase 7-like [Solanum tuberosum]
CA04g12660	4.3636	36.4138	0.00115884	2.86594	SlArf/Xyl4 protein precursor [Solanum lycopersicum]
CA04g12740	35.5248	183.71	2.47424e-07	2.19219	PREDICTED: uncharacterized protein LOC102578669 [Solanum tuberosum]
CA04g12900	55.0471	19.5588	6.22278e-10	-1.67807	PREDICTED: GATA transcription factor 24-like [Solanum tuberosum]
CA04g13150	17.3859	50.3916	2.08797e-07	1.35408	PREDICTED: probable pectin methyltransferase QUA2-like [Solanum tuberosum]
CA04g13230	5.13923	17.9242	5.57761e-06	1.51851	PREDICTED: monoacylglycerol lipase abhd6-A isoform X2 [Solanum lycopersicum]
CA04g13430	16.2362	4.66883	1.03389e-05	-2.03572	PREDICTED: protein TRANSPARENT TESTA 12-like [Solanum tuberosum]
CA04g13450	9.86217	4.40817	0.00876476	-1.36903	PREDICTED: putative clathrin assembly protein At4g40080 [Solanum lycopersicum]
CA04g13530	20.1569	6.46768	2.14184e-09	-1.81602	PREDICTED: ankyrin repeat-containing protein At3g12360-like [Nicotiana tomentosiformis]
CA04g13640	0.211717	1.40017	0.00102194	2.5156	PREDICTED: uncharacterized protein LOC104647151 [Solanum lycopersicum]
CA04g13650	0.601674	3.11381	0.00370859	2.16396	PREDICTED: uncharacterized protein LOC101245251 [Solanum lycopersicum]
CA04g13750	87.5954	26.794	8.16899e-13	-1.82197	PREDICTED: inositol-tetrakisphosphate 1-kinase 2-like [Solanum tuberosum]
CA04g13760	9.23924	52.166	4.00965e-15	2.31661	PREDICTED: uncharacterized protein LOC102599523 [Solanum tuberosum]
CA04g13860	241.939	8.78069	6.38866e-56	-4.98075	branched-chain amino acid aminotransferase [Capsicum annuum]
CA04g14100	3.08542	21.9218	1.93953e-09	2.56394	PREDICTED: probable xyloglucan glycosyltransferase 12 [Solanum lycopersicum]
CA04g14140	57.0101	17.1547	1.03389e-05	-1.91033	PREDICTED: uncharacterized protein LOC101262513 [Solanum lycopersicum]
CA04g14250	81.738	354.797	1.87573e-07	1.93451	PREDICTED: peroxidase 47-like [Solanum tuberosum]
CA04g14290	0.162801	2.23215	6.95622e-06	3.39349	PREDICTED: metal transporter Nramp2-like [Solanum tuberosum]
CA04g14310	53.9612	19.7478	1.08579e-09	-1.64094	PREDICTED: cytochrome P450 81D1-like [Solanum lycopersicum]
CA04g14370	9.53594	4.41361	0.00564942	-1.29127	PREDICTED: isoflavone 2&apos;-hydroxylase-like [Solanum tuberosum]
CA04g14460	4.40594	12.4462	0.00164043	1.29216	dem protein [Solanum lycopersicum]
CA04g14490	0.493879	3.24423	0.000246311	2.4309	PREDICTED: UDP-glucuronate:xylan alpha-glucuronosyltransferase 2-like [Solanum tuberosum]
CA04g14500	2.8374	14.5543	0.00358035	2.15483	PREDICTED: UDP-glucuronate:xylan alpha-glucuronosyltransferase 2-like [Solanum tuberosum]
CA04g14590	40.6124	4.35275	6.54448e-10	-3.38982	PREDICTED: probable calcium-binding protein CML10 [Nicotiana tomentosiformis]
CA04g14600	35.0794	2.92145	1.15584e-10	-3.75912	PREDICTED: probable calcium-binding protein CML10 [Nicotiana tomentosiformis]
CA04g14630	27.0686	3.47261	2.7999e-05	-3.15507	PREDICTED: calmodulin-like protein 5 [Solanum lycopersicum]
CA04g14640	43.0208	17.1711	0.00169981	-1.51504	PREDICTED: probable calcium-binding protein CML17 [Malus domestica]
CA04g14680	0.928071	5.57923	0.00024637	2.29506	PREDICTED: B3 domain-containing protein At5g42700 [Solanum lycopersicum]
CA04g14790	10.827	26.5829	0.000777768	1.10831	PREDICTED: sorting and assembly machinery component 50 homolog B-like [Solanum tuberosum]
CA04g14870	4.42714	21.6591	1.53582e-05	2.10554	PREDICTED: uncharacterized protein LOC101262306 isoform X1 [Solanum lycopersicum]
CA04g14970	0.107706	1.48022	5.80988e-05	3.43194	PREDICTED: cytochrome P450 82A3-like, partial [Nicotiana tomentosiformis]
CA04g15110	2.54281	12.9872	1.10942e-05	2.15807	PREDICTED: serpin-ZX-like [Nicotiana sylvestris]
CA04g15250	0.544764	3.07216	0.000726572	2.36215	PREDICTED: probable transcription factor KAN4-like, partial [Solanum tuberosum]
CA04g15390	31.5898	15.9029	0.00011715	-1.18254	PREDICTED: cytochrome P450 CYP82D47-like [Solanum lycopersicum]
CA04g15400	1.53881	4.81181	0.00590231	1.41913	PREDICTED: inactive protein kinase SELMODRAFT_444075-like [Solanum tuberosum]
CA04g15410	0.137108	1.25199	0.000182814	3.00544	PREDICTED: vegetative incompatibility protein HET-E-1-like [Solanum tuberosum]
CA04g15460	1.76427	7.12324	0.00246352	1.81339	PREDICTED: uncharacterized protein LOC104217569 isoform X1 [Nicotiana sylvestris]
CA04g15590	33.6952	85.0171	3.87239e-05	1.14103	PREDICTED: cytidine deaminase 1-like [Nicotiana sylvestris]
CA04g15610	4.75108	22.7175	0.00115551	2.07216	PREDICTED: probable galacturonosyltransferase-like 1-like [Solanum tuberosum]
CA04g15670	1.74405	9.9563	0.000765715	2.30713	PREDICTED: auxin-induced protein 10A5-like [Solanum tuberosum]
CA04g15690	13.5387	45.7764	1.49513e-09	1.57243	PREDICTED: filament-like plant protein 6-like [Solanum tuberosum]
CA04g15850	0.365977	2.78205	4.85884e-05	2.74248	PREDICTED: transcription factor E2FC-like [Solanum tuberosum]
CA04g15860	3.70932	10.4286	0.00198133	1.32931	PREDICTED: tRNA (adenine(58)-N(1))-methyltransferase non-catalytic subunit trm6-like isoform X1 [Solanum tuberosum]
CA04g15910	8.72411	30.9622	1.05377e-08	1.69209	plastidic hexokinase [Solanum lycopersicum]
CA04g15940	3.28943	10.8785	0.00187369	1.5287	PREDICTED: uncharacterized protein LOC102595950 isoform X5 [Solanum tuberosum]
CA04g15950	17.4938	10.4418	0.00488311	-1.04609	PREDICTED: mediator of RNA polymerase II transcription subunit 7a [Solanum lycopersicum]
CA04g15960	372.276	117.873	2.18256e-09	-1.8459	PREDICTED: alkaline/neutral invertase CINV2 [Solanum lycopersicum]
CA04g16030	57.305	28.8893	0.000427084	-1.17696	PREDICTED: uncharacterized protein LOC102599988 isoform X1 [Solanum tuberosum]
CA04g16040	148.688	34.0574	0.000118278	-2.31244	PREDICTED: chaperone protein dnaJ 11, chloroplastic-like [Solanum tuberosum]
CA04g16060	146.901	69.4527	0.000242219	-1.24231	PREDICTED: thaumatin-like protein 1-like [Solanum tuberosum]
CA04g16070	59.4768	8.96497	3.2951e-12	-2.91848	PREDICTED: pathogenesis-related protein 5 [Solanum lycopersicum]
CA04g16080	86.7431	659.969	7.67129e-11	2.73792	PREDICTED: endoplasmin homolog [Solanum lycopersicum]
CA04g16190	0.516378	6.04617	2.10682e-06	3.30673	PREDICTED: uncharacterized protein LOC102603803 [Solanum tuberosum]
CA04g16270	10.5671	46.3181	2.09189e-05	1.90636	PREDICTED: peroxidase 64-like [Solanum tuberosum]
CA04g16280	25.2904	223.856	7.57108e-27	2.89629	putative expansin [Capsicum annuum]
CA04g16290	428.132	199.471	3.83758e-05	-1.31178	PREDICTED: ribonuclease P protein subunit p25-like protein isoform X1 [Solanum lycopersicum]
CA04g16300	153.388	21.0993	8.30327e-20	-3.04208	PREDICTED: E3 ubiquitin-protein ligase ATL23 [Solanum lycopersicum]
CA04g16400	34.3486	17.3589	0.00943509	-1.16974	PREDICTED: uncharacterized protein LOC102581492 [Solanum tuberosum]
CA04g16530	4.5654	12.3291	0.000874748	1.24347	PREDICTED: mechanosensitive ion channel protein 8-like [Solanum tuberosum]
CA04g16540	57.8961	14.2171	5.47499e-11	-2.20879	PREDICTED: uncharacterized protein LOC102586010 [Solanum tuberosum]
CA04g16640	8.35611	174.499	1.57652e-06	4.18805	PREDICTED: L-ascorbate oxidase homolog [Solanum lycopersicum]
CA04g16660	29.1054	79.1604	2.62022e-06	1.25085	PREDICTED: large proline-rich protein BAG6 isoform X1 [Solanum lycopersicum]
CA04g16670	68.1642	6.75068	2.01977e-36	-3.51732	PREDICTED: alcohol dehydrogenase-like 7 [Nicotiana tomentosiformis]
CA04g16690	410.176	2126.11	1.91412e-08	2.23694	dehydrin-like protein [Capsicum annuum]
CA04g16770	1.04937	8.71608	3.94317e-06	2.80329	PREDICTED: uncharacterized protein LOC101254897 [Solanum lycopersicum]
CA04g16790	330.284	77.3357	2.41967e-16	-2.27805	PREDICTED: uncharacterized protein LOC101255492 [Solanum lycopersicum]
CA04g16890	134.01	21.8479	1.39384e-21	-2.57582	PREDICTED: BTB/POZ domain-containing protein At2g30600 isoform X1 [Solanum lycopersicum]
CA04g17000	3.49545	9.09663	0.00673081	1.16663	PREDICTED: serine/threonine-protein kinase PBS1-like [Nicotiana sylvestris]
CA04g17060	28.1016	14.8096	7.21082e-05	-1.1107	PREDICTED: U-box domain-containing protein 44-like [Nicotiana sylvestris]
CA04g17080	7.26107	46.6041	2.91885e-14	2.4925	PREDICTED: protein canopy-1-like isoform X1 [Solanum tuberosum]
CA04g17090	3.70154	0.27849	1.04094e-06	-3.88155	PREDICTED: ankyrin repeat-containing protein At3g12360-like [Nicotiana sylvestris]
CA05g00010	38.9355	21.3158	4.14073e-05	-1.08668	PREDICTED: mediator of RNA polymerase II transcription subunit 13 isoform X1 [Solanum lycopersicum]
CA05g00020	27.9548	3.08469	2.17612e-28	-3.32498	PREDICTED: uncharacterized protein LOC102587762 [Solanum tuberosum]
CA05g00190	963.412	359.808	4.71656e-07	-1.52964	ERD15 [Capsicum annuum]
CA05g00560	0.306597	2.16448	0.000984171	2.48402	PREDICTED: probable sugar phosphate/phosphate translocator At5g04160 [Nicotiana tomentosiformis]
CA05g00870	6.02475	2.66594	0.000915593	-1.33399	PREDICTED: pentatricopeptide repeat-containing protein At2g41720-like [Solanum tuberosum]
CA05g00900	5.85324	35.6064	1.54425e-13	2.42322	PREDICTED: uncharacterized protein LOC101267797 [Solanum lycopersicum]
CA05g01010	4.36876	13.0862	5.58975e-05	1.39173	PREDICTED: phosphatidylinositol 4-phosphate 5-kinase 1-like [Solanum lycopersicum]
CA05g01060	1.18982	5.74591	0.00226868	1.95455	PREDICTED: serine/threonine-protein kinase Aurora-3-like isoform X1 [Solanum tuberosum]
CA05g01140	2.44698	9.36665	0.00539001	1.77109	PREDICTED: leucine-rich repeat receptor-like tyrosine-protein kinase At2g41820-like [Solanum tuberosum]
CA05g01150	10.2809	31.4479	1.88221e-05	1.40334	PREDICTED: uncharacterized protein LOC102579762 [Solanum tuberosum]
CA05g01160	6.41836	45.9875	3.08732e-10	2.46551	PREDICTED: uncharacterized protein LOC102578783 [Solanum tuberosum]
CA05g01240	7.9386	29.184	1.45441e-07	1.67806	PREDICTED: uncharacterized protein LOC102605422 [Solanum tuberosum]
CA05g01250	1.28137	8.32649	1.94559e-11	2.51654	PREDICTED: magnesium-chelatase subunit ChlH, chloroplastic [Solanum lycopersicum]
CA05g01310	0.717761	6.01215	1.38972e-06	2.6589	PREDICTED: glucan endo-1,3-beta-glucosidase 5-like [Solanum tuberosum]
CA05g01410	0.207957	4.74955	0.00111323	4.27576	PREDICTED: universal stress protein A-like protein [Solanum lycopersicum]
CA05g01420	31.9092	141.309	2.93744e-14	1.95307	PREDICTED: putative phagocytic receptor 1b [Solanum lycopersicum]
CA05g01460	44.7424	13.6533	2.6896e-10	-1.89526	PREDICTED: glutamine synthetase cytosolic isozyme 1-1 [Solanum lycopersicum]
CA05g01470	20.4126	10.7064	3.35592e-05	-1.17456	PREDICTED: uncharacterized WD repeat-containing protein C17D11.16-like [Solanum lycopersicum]
CA05g01480	66.4115	20.5514	3.1598e-13	-1.87319	PREDICTED: nudix hydrolase 18, mitochondrial-like [Solanum lycopersicum]
CA05g01500	8.14591	202.642	2.6046e-47	4.43901	PREDICTED: 15.7 kDa heat shock protein, peroxisomal-like [Solanum tuberosum]
CA05g01630	9.66912	27.6807	0.00190489	1.35539	PREDICTED: 54S ribosomal protein L51, mitochondrial isoform X1 [Nicotiana sylvestris]
CA05g01680	30.6495	77.6441	0.000285588	1.1495	PREDICTED: very-long-chain (3R)-3-hydroxyacyl-CoA dehydratase PASTICCINO 2-like [Solanum lycopersicum]
CA05g01770	14.1043	5.81651	0.0056202	-1.4628	PREDICTED: uncharacterized protein LOC104221408 [Nicotiana sylvestris]
CA05g02170	21.3645	3.87765	8.31197e-05	-2.63816	PREDICTED: uncharacterized protein LOC104100905 [Nicotiana tomentosiformis]
CA05g02180	3.79158	12.052	0.000809859	1.39524	PREDICTED: protein S-acyltransferase 8-like [Solanum tuberosum]
CA05g02210	6.31822	38.6678	0.000419598	2.40789	PREDICTED: ribonucleoside-diphosphate reductase large subunit-like [Solanum tuberosum]
CA05g02310	82.2336	28.1473	1.26301e-07	-1.7528	serine/threonine-protein kinase SAPK2-like [Solanum tuberosum]
CA05g02520	6.5413	0.750914	1.60475e-08	-3.26899	PREDICTED: cytochrome P450 71A1-like isoform X1 [Solanum tuberosum]
CA05g02540	2.27202	0.24843	2.64528e-06	-3.31305	PREDICTED: cytochrome P450 71A1-like isoform X1 [Solanum tuberosum]
CA05g02550	107.607	44.8038	2.29751e-06	-1.41297	mas-binding factor MBF2 [Solanum tuberosum]
CA05g02590	0.753545	10.0244	3.06752e-05	3.40835	PREDICTED: uncharacterized protein LOC104090541 [Nicotiana tomentosiformis]
CA05g02730	24.8722	9.04855	9.63566e-06	-1.65091	PREDICTED: protein kinase APK1A, chloroplastic [Solanum lycopersicum]
CA05g02760	34.245	103.035	3.53018e-08	1.41279	PREDICTED: actin-97 [Solanum lycopersicum]
CA05g02840	13.6555	1441.83	8.91936e-34	6.54618	PREDICTED: heat shock protein 70 isoform 3 isoform X1 [Solanum lycopersicum]
CA05g02890	42.3143	232.45	0.000154588	2.23952	histone H4 [Solanum lycopersicum]
CA05g03000	0.409421	35.3775	5.07108e-29	6.13504	endoplasmic reticulum sHSP protein [Capsicum annuum var. annuum]
CA05g03050	0.301066	2.51515	0.00140761	2.82263	PREDICTED: UPF0481 protein At3g47200-like [Solanum tuberosum]
CA05g03130	4.6142	17.9355	0.000501726	1.75114	PREDICTED: zeatin O-xylosyltransferase-like [Solanum lycopersicum]
CA05g03260	5.34529	1.20653	0.00139703	-2.33212	PREDICTED: putative RING-H2 finger protein ATL71-like [Solanum tuberosum]
CA05g03310	2.89677	10.8418	0.000811117	1.75828	PREDICTED: exocyst complex component EXO70A1 isoform X1 [Solanum lycopersicum]
CA05g03350	0.402451	2.64678	0.000129641	2.46812	PREDICTED: probable LRR receptor-like serine/threonine-protein kinase At3g47570-like [Solanum tuberosum]
CA05g03440	9.20851	0.114646	3.58051e-06	-6.34785	PREDICTED: chorismate synthase 1, chloroplastic [Sesamum indicum]
CA05g03470	1.23368	0.222242	4.35122e-05	-2.64817	PREDICTED: putative late blight resistance protein homolog R1A-3 [Solanum lycopersicum]
CA05g03480	67.0171	29.6082	3.40547e-08	-1.42814	PREDICTED: flavin-containing monooxygenase FMO GS-OX5-like [Solanum lycopersicum]
CA05g03530	14.706	48.5227	0.0007658	1.54429	PREDICTED: rab GTPase-activating protein 1-like [Solanum tuberosum]
CA05g03680	23.6507	9.74971	6.6611e-07	-1.37502	PREDICTED: E3 ubiquitin-protein ligase UPL3 [Nicotiana tomentosiformis]
CA05g03760	7.11754	63.4367	2.80981e-13	2.97012	PEP carboxylase kinase [Solanum tuberosum]
CA05g03910	4.1713	90.1151	3.4321e-08	4.25109	PREDICTED: probable protein phosphatase 2C 72-like [Solanum tuberosum]
CA05g04010	4.68137	28.989	0.000139801	2.42568	PREDICTED: DNA replication licensing factor MCM2 [Nicotiana tomentosiformis]
CA05g04040	1.10842	9.55637	1.83222e-06	2.84622	PREDICTED: probable xyloglucan endotransglucosylase/hydrolase [Nicotiana tomentosiformis]
CA05g04050	5.33231	15.068	0.000930976	1.33167	PREDICTED: hsp70 nucleotide exchange factor FES1-like [Solanum tuberosum]
CA05g04080	3.80211	14.5326	4.66096e-05	1.65384	PREDICTED: BTB/POZ domain-containing protein At3g19850-like [Solanum tuberosum]
CA05g04120	20.5828	11.289	0.00143829	-1.05544	PREDICTED: uncharacterized protein LOC102579430 [Solanum tuberosum]
CA05g04300	10.4239	151.77	4.90692e-30	3.67797	ethylene-responsive transcriptional coactivator [Solanum lycopersicum]
CA05g04510	8.71249	60.8043	3.67716e-10	2.61752	PREDICTED: thioredoxin-like protein 4A-like [Solanum tuberosum]
CA05g04880	110.355	23.495	8.07903e-17	-2.4283	PREDICTED: uncharacterized protein At5g23160-like [Solanum tuberosum]
CA05g05060	35.8087	12.1019	0.00488158	-1.65246	PREDICTED: putative GEM-like protein 8-like [Solanum tuberosum]
CA05g05080	0.214605	6.46087	4.18887e-13	4.65555	PREDICTED: zeatin O-xylosyltransferase-like [Solanum lycopersicum]
CA05g05370	2.59512	23.5882	0.000452086	2.97039	PREDICTED: high mobility group B protein 7-like [Solanum tuberosum]
CA05g05450	21.8778	50.9313	1.68914e-07	-1.37699	PREDICTED: alpha-galactosidase-like [Solanum tuberosum]
CA05g05470	2.71194	0.125616	4.5982e-05	-4.49742	PREDICTED: uncharacterized protein LOC104647901 [Solanum lycopersicum]
CA05g05530	3.51088	8.07989	0.00813894	1.02242	PREDICTED: katanin p80 WD40 repeat-containing subunit B1 homolog [Solanum tuberosum]
CA05g05700	19.875	6.176	3.12803e-11	-1.87362	PREDICTED: probable LRR receptor-like serine/threonine-protein kinase At3g47570-like [Solanum tuberosum]
CA05g05760	0.328824	2.25421	0.00721002	2.59242	PREDICTED: disease resistance protein RPP13-like [Nicotiana tomentosiformis]
CA05g05870	101.22	50.4295	1.6486e-05	-1.15186	PREDICTED: zinc finger CCCH domain-containing protein 17-like [Solanum tuberosum]
CA05g06340	0.214916	8.90556	2.16065e-15	5.14178	PREDICTED: polygalacturonase At1g48100 [Nicotiana sylvestris]
CA05g06450	10.3058	25.17	0.00620448	1.10906	PREDICTED: probable xyloglucan endotransglucosylase/hydrolase protein 27 [Nicotiana sylvestris]
CA05g06610	2.33458	8.65624	0.00925687	1.70072	PREDICTED: vacuolar iron transporter 1 [Nicotiana sylvestris]
CA05g06890	44.2861	151.052	7.51729e-10	1.58126	PREDICTED: 40S ribosomal protein S9-2-like [Nicotiana sylvestris]
CA05g07060	1.00684	7.21107	9.24309e-06	2.62294	PREDICTED: MATE efflux family protein 5-like [Solanum tuberosum]
CA05g07130	1043.44	525.841	0.00141761	-1.20397	PREDICTED: kirola-like [Solanum lycopersicum]
CA05g07190	39.8785	5.15985	7.02028e-23	-3.22576	PREDICTED: protein PLANT CADMIUM RESISTANCE 2-like [Nicotiana tomentosiformis]
CA05g07540	6.73957	2.04082	0.000127792	-1.94441	PREDICTED: zinc finger protein CONSTANS-LIKE 10-like isoform X3 [Solanum tuberosum]
CA05g07610	14.4441	33.7001	0.00554587	1.03951	PREDICTED: peptidyl-prolyl cis-trans isomerase E-like [Solanum tuberosum]
CA05g08140	13.08	6.92778	0.00640224	-1.11371	PREDICTED: putative threonine aspartase-like isoform X2 [Solanum tuberosum]
CA05g08240	190.583	71.0815	1.02224e-09	-1.61142	sugar transport protein 14 [Solanum lycopersicum]
CA05g08260	360.352	37.1718	1.39721e-35	-3.46806	PREDICTED: F-box/kelch-repeat protein At1g67480 [Nicotiana sylvestris]
CA05g08350	3.21668	14.0584	0.000374467	2.03921	PREDICTED: nitrate transporter 1.4-like [Solanum tuberosum]
CA05g08420	7.28003	18.3556	0.000527398	1.11257	PREDICTED: K(+) efflux antiporter 6-like isoform X2 [Nicotiana tomentosiformis]
CA05g08540	27.1132	10.4152	9.52056e-13	-1.90259	PREDICTED: probable alpha,alpha-trehalose-phosphate synthase [UDP-forming] 9-like [Solanum tuberosum]
CA05g08660	74.8928	43.571	2.19512e-05	-1.11773	PREDICTED: uncharacterized protein LOC101266511 [Solanum lycopersicum]
CA05g08860	0.551028	3.52634	0.00224084	2.40509	PREDICTED: uncharacterized protein LOC102590943 [Solanum tuberosum]
CA05g09510	85.3976	39.9152	3.87239e-05	-1.29101	PREDICTED: 4-hydroxyphenylpyruvate dioxygenase-like [Solanum tuberosum]
CA05g09800	3.44112	13.4404	0.00761937	1.77794	PREDICTED: probable disease resistance protein At4g27220-like [Solanum tuberosum]
CA05g09810	87.1857	28.3792	1.13925e-09	-1.89459	PREDICTED: protein yippee-like At4g27745 [Nicotiana sylvestris]
CA05g09910	1.9978	10.614	4.05209e-06	2.21787	PREDICTED: uncharacterized protein LOC102586433 [Solanum tuberosum]
CA05g10130	61.1811	19.069	0.000429495	-1.87403	PREDICTED: ethylene-responsive transcription factor 1B-like [Solanum tuberosum]
CA05g10550	17.2101	6.133	1.97557e-06	-1.61385	PREDICTED: cyclic nucleotide-gated ion channel 1-like isoform X1 [Solanum tuberosum]
CA05g11340	4.50743	13.9975	0.00915333	1.4461	PREDICTED: uncharacterized protein At3g17611 [Nicotiana sylvestris]
CA05g11770	0.069016	2.54295	4.25819e-05	4.81477	PREDICTED: nodulation-signaling pathway 1 protein-like [Solanum tuberosum]
CA05g11890	0.718244	9.18493	1.51016e-11	3.47489	PREDICTED: probable pectinesterase/pectinesterase inhibitor 12-like [Solanum tuberosum]
CA05g12030	4.39038	24.491	1.21964e-09	2.29662	PREDICTED: aspartic proteinase PCS1-like [Solanum lycopersicum]
CA05g12210	10.1244	3.32938	3.18988e-05	-1.88836	PREDICTED: ankyrin repeat-containing protein At3g12360-like [Solanum tuberosum]
CA05g12240	4.43721	1.3959	3.05647e-06	-1.98939	PREDICTED: uncharacterized protein At1g04910-like [Nicotiana sylvestris]
CA05g12270	2.91249	9.77803	0.00524778	1.4069	D-type cyclin [Lycium chinense]
CA05g12340	21.6119	5.93257	0.00416164	-2.02907	PREDICTED: LMBR1 domain-containing protein 2 homolog A-like [Solanum lycopersicum]
CA05g12360	3.84233	12.5656	0.00057429	1.51308	PREDICTED: gamma-glutamyltranspeptidase 1-like [Solanum tuberosum]
CA05g12380	84.6564	12.9306	3.86261e-11	-2.89496	PREDICTED: uncharacterized protein LOC104647579 [Solanum lycopersicum]
CA05g12460	36.0763	140.255	1.83399e-09	1.75914	PREDICTED: homeobox-leucine zipper protein ATHB-6 [Solanum lycopersicum]
CA05g12510	5.6108	1.52432	0.00640701	-2.06174	PREDICTED: PI-PLC X domain-containing protein At5g67130 [Nicotiana sylvestris]
CA05g12530	11.454	30.6293	0.00375431	1.25527	PREDICTED: prohibitin-3, mitochondrial-like [Nicotiana sylvestris]
CA05g12580	2.00666	5.13036	0.00878366	1.21778	PREDICTED: tRNA (cytosine(34)-C(5))-methyltransferase-like [Solanum lycopersicum]
CA05g12600	74.5674	25.0989	0.000589374	-1.80924	PREDICTED: ABC transporter G family member 11-like [Solanum tuberosum]
CA05g12620	6.42104	1.12098	3.47525e-06	-2.33653	PREDICTED: ABC transporter G family member 11-like [Solanum tuberosum]
CA05g12630	0.690811	4.27158	0.00416164	2.16428	PREDICTED: EPIDERMAL PATTERNING FACTOR-like protein 1-like [Solanum tuberosum]
CA05g12650	0.179532	1.3893	0.0009069	2.58143	PREDICTED: transcription factor MYB39-like [Solanum tuberosum]
CA05g13170	30.8325	9.1785	0.000614363	-1.94743	PREDICTED: carboxylesterase 1-like [Solanum tuberosum]
CA05g13300	121.878	7.95905	3.10766e-18	-4.11809	ethylene responsive element binding protein C3 [Capsicum annuum]
CA05g13540	29.622	11.5452	0.00162048	-1.54546	Pti4 [Solanum tuberosum]
CA05g13720	12.9511	6.78587	0.00911138	-1.12377	PREDICTED: BAHD acyltransferase DCR-like [Solanum tuberosum]
CA05g13750	16.623	5.46677	2.95236e-06	-1.79832	PREDICTED: uncharacterized protein LOC102586406 isoform X1 [Solanum tuberosum]
CA05g13800	43.248	18.1424	6.70067e-07	-1.44325	PREDICTED: uncharacterized protein LOC102587842 isoform X2 [Solanum tuberosum]
CA05g14060	185.781	1394.58	5.12097e-16	2.71243	glutathione S-transferase GST1 [Capsicum chinense]
CA05g14100	1.91498	6.82006	0.00644017	1.63253	PREDICTED: uncharacterized protein LOC101255795 isoform X2 [Solanum lycopersicum]
CA05g14200	66.2183	32.2918	3.38305e-06	-1.21904	PREDICTED: uncharacterized protein LOC102605831 [Solanum tuberosum]
CA05g14230	21.108	10.7561	0.000915593	-1.0616	PREDICTED: protein TRANSPORT INHIBITOR RESPONSE 1-like isoform X1 [Solanum tuberosum]
CA05g14320	3.7144	10.7836	0.00160508	1.34547	PREDICTED: multiple inositol polyphosphate phosphatase 1-like [Solanum lycopersicum]
CA05g14340	4.80339	13.1912	0.000773469	1.31471	PREDICTED: probable methyltransferase PMT23-like [Solanum tuberosum]
CA05g14410	2.78992	12.1102	0.000127074	1.77433	PREDICTED: protein trichome birefringence-like 33 [Solanum lycopersicum]
CA05g14440	212.811	29.4982	6.4696e-21	-3.04204	PREDICTED: abscisic acid receptor PYL4-like [Solanum tuberosum]
CA05g14490	2.20744	23.2968	7.68545e-09	3.22739	PREDICTED: laccase-12 [Solanum lycopersicum]
CA05g14510	2.73347	19.8166	6.03627e-10	2.681	PREDICTED: laccase-5-like [Solanum tuberosum]
CA05g14770	90.4773	224.849	3.62442e-05	1.09339	peroxidase [Capsicum annuum]
CA05g14800	1.32356	5.4256	0.00285363	1.81522	PREDICTED: CBL-interacting protein kinase 18-like [Solanum tuberosum]
CA05g14860	13.1522	34.0516	0.0057007	1.17315	PREDICTED: uncharacterized protein LOC104220443 [Nicotiana sylvestris]
CA05g14890	60.1366	29.5762	2.27688e-05	-1.2064	PREDICTED: transcription elongation factor S-II-like [Solanum lycopersicum]
CA05g14920	114.884	276.44	3.63825e-05	1.0835	PREDICTED: ATP synthase subunit delta&apos;, mitochondrial [Nicotiana tomentosiformis]
CA05g14980	23.4892	11.6962	0.000634946	-1.19773	PREDICTED: uncharacterized protein LOC102591372 [Solanum tuberosum]
CA05g14990	63.4367	29.4413	1.4217e-06	-1.29041	PREDICTED: UDP-glycosyltransferase 85A2-like [Solanum tuberosum]
CA05g15070	4.14631	10.711	0.00184719	1.28613	PREDICTED: protein DA1-related 2-like [Solanum tuberosum]
CA05g15170	2.25479	110.218	5.8507e-67	5.27511	PREDICTED: probable aquaporin PIP1-2-like [Solanum tuberosum]
CA05g15230	0.364361	8.47882	3.1669e-15	4.2134	PREDICTED: ultraviolet-B receptor UVR8 isoform X1 [Solanum lycopersicum]
CA05g15480	10.1771	1.31161	2.01214e-08	-3.07112	PREDICTED: transcription factor MYB21-like [Solanum tuberosum]
CA05g15510	204.014	95.7794	3.16538e-06	-1.27698	lipoamide dehydrogenase [Capsicum annuum]
CA05g15550	3.1087	46.7706	4.47747e-07	3.73243	PREDICTED: MLP-like protein 43 [Nicotiana sylvestris]
CA05g15570	118	64.8602	0.00139064	-1.04829	PREDICTED: cellulose synthase-like protein E6-like [Solanum tuberosum]
CA05g15600	50.3076	22.3749	2.16633e-07	-1.33538	PREDICTED: squamosa promoter-binding-like protein 1 [Solanum lycopersicum]
CA05g15660	72.2299	17.9384	3.66045e-18	-2.20604	PREDICTED: CBL-interacting serine/threonine-protein kinase 1-like [Solanum tuberosum]
CA05g15680	4.92308	2.57122	0.00186056	-1.19467	PREDICTED: uncharacterized protein LOC102601290 isoform X1 [Solanum tuberosum]
CA05g15850	27.6123	212.53	1.50708e-23	2.75056	PREDICTED: chaperonin CPN60-2, mitochondrial-like [Solanum tuberosum]
CA05g15880	492.545	98.6592	1.18249e-06	-2.50126	PREDICTED: pleiotropic drug resistance protein 1-like [Nicotiana tomentosiformis]
CA05g15960	0.134778	6.4728	0.00833481	4.87151	PREDICTED: uncharacterized protein LOC104112987 [Nicotiana tomentosiformis]
CA05g16100	2.30951	6.83027	0.0060319	1.36446	PREDICTED: UTP--glucose-1-phosphate uridylyltransferase-like [Solanum tuberosum]
CA05g16170	3.53073	10.9844	0.00718019	1.33802	PREDICTED: ras-related protein RABA5a-like isoform X1 [Solanum tuberosum]
CA05g16180	50.265	25.8326	2.58662e-05	-1.14355	PREDICTED: scarecrow-like protein 13 [Solanum lycopersicum]
CA05g16230	2.3916	8.47357	0.00640501	1.40925	PREDICTED: CASP-like protein GSVIVT00013502001-like [Solanum tuberosum]
CA05g16520	1.95123	17.4731	4.79897e-05	2.95624	PREDICTED: uncharacterized protein LOC102599547 [Solanum tuberosum]
CA05g16540	20.3324	63.8383	0.00140678	1.3846	epoxide hydrolase [Solanum tuberosum]
CA05g16660	0.774005	7.29081	1.28163e-05	2.97846	PREDICTED: transcription repressor OFP13-like [Solanum lycopersicum]
CA06g00280	21.7453	6.94759	1.09116e-09	-1.84116	PREDICTED: pentatricopeptide repeat-containing protein At1g09900-like [Solanum tuberosum]
CA06g00290	92.7887	287.329	2.67168e-08	1.44321	PREDICTED: 60S ribosomal protein L23-like [Nicotiana sylvestris]
CA06g00330	28.9398	9.90019	0.0016884	-1.7362	PREDICTED: uncharacterized protein LOC101261523 [Solanum lycopersicum]
CA06g00810	0.562779	6.24135	8.4542e-08	3.23065	PREDICTED: UDP-glycosyltransferase 91C1-like [Nicotiana sylvestris]
CA06g00880	0.0915433	0.46811	0.00692948	2.07095	PREDICTED: cation/H(+) antiporter 15-like isoform X1 [Nicotiana tomentosiformis]
CA06g00940	100.727	13.4636	1.79929e-14	-3.08627	PREDICTED: CBL-interacting serine/threonine-protein kinase 11-like [Solanum tuberosum]
CA06g01120	17.1426	1.23112	5.91053e-17	-3.95622	PREDICTED: uncharacterized protein LOC101262317 [Solanum lycopersicum]
CA06g01130	31.3079	89.7874	5.21455e-07	1.32983	PREDICTED: 40S ribosomal protein S8-like [Nicotiana sylvestris]
CA06g01150	2.16537	0.463436	5.20591e-05	-2.42635	PREDICTED: probable LRR receptor-like serine/threonine-protein kinase At1g34110-like [Solanum tuberosum]
CA06g01160	35.3215	6.03478	7.25253e-12	-2.72577	PREDICTED: uncharacterized protein LOC101250804 [Solanum lycopersicum]
CA06g01240	172.032	337.94	0.00017913	1.11238	uncharacterized protein LOC102577675 [Solanum tuberosum]
CA06g01660	1.62918	0.34377	0.000517356	-2.41936	NBS-LRR root-knot nematode resistance protein [Capsicum annuum]
CA06g01890	0.486701	8.43804	0.000159996	3.8919	PREDICTED: premnaspirodiene oxygenase-like [Solanum tuberosum]
CA06g01900	3.61466	32.2753	4.43429e-06	2.97136	PREDICTED: premnaspirodiene oxygenase-like [Nicotiana tomentosiformis]
CA06g01950	0.293177	2.02084	0.00121768	2.56361	UPA23 [Capsicum annuum]
CA06g02150	32.3074	186.97	6.16142e-19	2.33919	PREDICTED: histone H2B.7-like [Solanum lycopersicum]
CA06g02280	38.4895	16.562	3.685e-08	-1.41263	PREDICTED: pleiotropic drug resistance protein 1-like [Solanum tuberosum]
CA06g02290	19.105	60.7197	0.00122086	1.45196	histone H4 [Arabidopsis thaliana]
CA06g02600	0.960475	12.5124	9.63566e-06	3.4451	RTL5-like protein [Solanum chacoense]
CA06g02670	3.26523	0.141532	1.51514e-08	-4.47188	PREDICTED: transcription factor LUX-like isoform X1 [Solanum tuberosum]
CA06g02860	34.4853	307.394	0.00657817	2.98825	expansin9 precursor [Solanum lycopersicum]
CA06g03430	130.11	338.38	7.70156e-05	1.18631	PREDICTED: protein disulfide-isomerase-like [Solanum lycopersicum]
CA06g03600	0.262543	3.03408	7.92624e-05	3.19296	PREDICTED: copper transporter 1-like [Nicotiana sylvestris]
CA06g03630	10.906	30.4308	0.00159617	1.2742	PREDICTED: uncharacterized protein LOC102600321 [Solanum tuberosum]
CA06g03680	0.264457	3.23337	6.97455e-05	3.24501	PREDICTED: uncharacterized protein LOC104647148 [Solanum lycopersicum]
CA06g03800	2.2151	721.701	3.25345e-75	8.17954	PREDICTED: heat shock protein 82 [Nicotiana tomentosiformis]
CA06g04100	2.98383	10.7982	0.000127792	1.74936	PREDICTED: probably inactive leucine-rich repeat receptor-like protein kinase At3g28040 [Solanum lycopersicum]
CA06g04140	44.2375	101.81	0.000216252	1.02115	PREDICTED: delta-1-pyrroline-5-carboxylate synthase-like isoform X2 [Nicotiana tomentosiformis]
CA06g04290	200.969	725.776	2.48192e-05	1.672	putative ascorbate peroxidase [Capsicum annuum]
CA06g04360	2.06193	10.203	0.000153154	2.11133	PREDICTED: probable flavin-containing monooxygenase 1 [Solanum lycopersicum]
CA06g04400	0.16454	0.904193	0.00360701	2.30461	PREDICTED: B3 domain-containing protein Os01g0234100-like [Solanum lycopersicum]
CA06g04470	0.956294	4.23265	0.00161562	2.00488	PREDICTED: transcription factor bHLH120-like [Solanum tuberosum]
CA06g04490	0.478869	2.71591	0.00210774	2.24478	PREDICTED: probable carboxylesterase 120-like [Solanum tuberosum]
CA06g04760	10.4185	29.5439	2.33757e-05	1.31357	PREDICTED: peptide-N4-(N-acetyl-beta-glucosaminyl)asparagine amidase A-like [Solanum lycopersicum]
CA06g04950	14.2959	5.84945	0.00602929	-1.22027	PREDICTED: arogenate dehydrogenase 1, chloroplastic-like [Solanum tuberosum]
CA06g05300	5.10653	12.9666	0.00726001	1.15594	PREDICTED: transcription factor RF2b-like [Nicotiana sylvestris]
CA06g05460	35.5738	86.619	8.30722e-05	1.09434	PREDICTED: 60S ribosomal protein L36-2 [Solanum lycopersicum]
CA06g05600	19.1932	67.5687	1.57655e-06	1.70507	PREDICTED: probable nitrite transporter At1g68570-like [Solanum tuberosum]
CA06g05620	65.3364	37.9681	3.72723e-05	-1.0836	PREDICTED: ATP synthase subunit d, mitochondrial [Nicotiana sylvestris]
CA06g05780	10.624	4.12684	0.000295965	-1.48961	PREDICTED: phosphoinositide phospholipase C 2-like isoform X1 [Nicotiana sylvestris]
CA06g05940	1.23795	4.39826	0.000427084	1.63955	PREDICTED: probably inactive leucine-rich repeat receptor-like protein kinase At3g28040 [Solanum lycopersicum]
CA06g06200	3.13772	0.42626	4.48305e-05	-3.03408	PREDICTED: uncharacterized protein LOC101264877 [Solanum lycopersicum]
CA06g06500	25.9885	10.7395	8.42441e-06	-1.46651	PREDICTED: uncharacterized protein LOC102582634 [Solanum tuberosum]
CA06g06530	45.2671	148.316	5.09787e-07	1.49228	PREDICTED: cytochrome b5 isoform A-like [Solanum tuberosum]
CA06g06540	5.87983	18.3108	0.000395746	1.30235	PREDICTED: TBC domain-containing protein C1952.17c-like [Solanum tuberosum]
CA06g06700	77.6974	34.9214	4.26381e-07	-1.32537	PREDICTED: uncharacterized protein LOC104220495 isoform X3 [Nicotiana sylvestris]
CA06g06720	3.2376	12.2889	1.84334e-05	1.76653	PREDICTED: uncharacterized protein LOC102584633 [Solanum tuberosum]
CA06g06770	3.54951	11.7694	1.94761e-05	1.54904	PREDICTED: probable RNA helicase SDE3-like [Solanum tuberosum]
CA06g06910	8.81948	43.6662	9.11122e-05	2.09562	PREDICTED: proline-rich receptor-like protein kinase PERK12-like [Solanum tuberosum]
CA06g07060	0.0616443	1.2186	1.96391e-05	3.7962	PREDICTED: protein IQ-DOMAIN 1-like [Solanum tuberosum]
CA06g07220	0.999274	5.12176	0.000330163	2.06748	PREDICTED: serine carboxypeptidase-like 48-like [Solanum tuberosum]
CA06g07290	0.432796	3.98061	0.000167522	2.84433	PREDICTED: uncharacterized protein LOC101254100 [Solanum lycopersicum]
CA06g07420	2.49939	20.1366	0.000813231	2.80473	PREDICTED: mini-chromosome maintenance complex-binding protein [Nicotiana sylvestris]
CA06g07440	1623.29	634.547	5.69024e-06	-1.54496	PREDICTED: wound-induced protein 1 [Solanum lycopersicum]
CA06g07630	3.1591	33.0365	1.68441e-05	3.21734	PREDICTED: BAG family molecular chaperone regulator 1-like [Solanum tuberosum]
CA06g08050	2.76575	8.3469	0.00591509	1.38632	PREDICTED: protein PMR5 [Solanum lycopersicum]
CA06g08060	193.161	66.7876	0.00511976	-1.73176	PREDICTED: asparagine synthetase [glutamine-hydrolyzing] [Solanum lycopersicum]
CA06g08160	117.149	65.336	0.000165584	-1.02764	PREDICTED: sorting nexin 2B-like [Nicotiana tomentosiformis]
CA06g08180	0.573279	2.75588	0.00241803	2.06124	PREDICTED: probably inactive leucine-rich repeat receptor-like protein kinase IMK2-like [Solanum tuberosum]
CA06g08290	4.74622	1.41761	0.00025195	-1.93331	PREDICTED: L-type lectin-domain containing receptor kinase IX.1-like [Solanum lycopersicum]
CA06g08440	61.9061	29.5035	8.40666e-06	-1.25339	PREDICTED: 1-aminocyclopropane-1-carboxylate oxidase homolog 1-like [Nicotiana tomentosiformis]
CA06g08690	0.918856	3.29651	0.00451777	1.64185	PREDICTED: probable receptor-like protein kinase At1g30570-like [Solanum tuberosum]
CA06g08720	1.14524	5.21433	0.00620448	1.9879	PREDICTED: dirigent protein 21-like [Solanum tuberosum]
CA06g08850	10.7012	6.73537	0.00669996	-1.00175	PREDICTED: protein NLP7-like [Solanum tuberosum]
CA06g08930	0.343806	2.91498	0.0022953	2.72523	PREDICTED: 2-oxoisovalerate dehydrogenase subunit alpha 1, mitochondrial-like [Solanum lycopersicum]
CA06g09320	41.0506	18.5653	1.45441e-07	-1.38045	PREDICTED: germacrene C synthase-like [Solanum tuberosum]
CA06g09410	1.09516	2.83204	0.00456993	1.27184	PREDICTED: uncharacterized protein LOC102591756 [Solanum tuberosum]
CA06g09440	84.6524	224.662	2.94857e-05	1.20639	PREDICTED: protein disulfide-isomerase-like [Solanum tuberosum]
CA06g09900	1.14365	9.17125	0.000168023	2.7816	PREDICTED: uncharacterized protein LOC102592423 [Solanum tuberosum]
CA06g09920	0.762393	4.26324	5.59513e-05	2.03783	PREDICTED: filament-like plant protein isoform X1 [Solanum lycopersicum]
CA06g10000	1.64316	10.5353	2.28118e-05	2.40064	PREDICTED: uncharacterized protein LOC102593440 [Solanum tuberosum]
CA06g10240	206.727	24.384	5.56875e-07	-3.29326	PREDICTED: bidirectional sugar transporter SWEET1-like [Solanum tuberosum]
CA06g10280	121.499	45.9785	4.56357e-10	-1.59378	PREDICTED: MATE efflux family protein DTX1-like [Solanum tuberosum]
CA06g10320	2.14394	10.5737	0.000832672	2.06848	PREDICTED: putative DNA-binding protein ESCAROLA [Solanum lycopersicum]
CA06g10370	17.3381	2.81032	5.08653e-08	-2.81496	PREDICTED: protein MKS1-like [Solanum tuberosum]
CA06g10580	3.8452	0.456239	2.55914e-06	-3.24407	PREDICTED: inactive serine/threonine-protein kinase At1g67470-like [Solanum tuberosum]
CA06g10620	5.13361	14.244	0.0043439	1.29342	PREDICTED: uncharacterized protein LOC102597541 [Solanum tuberosum]
CA06g10660	0.102456	1.7657	1.2309e-06	3.69716	PREDICTED: uncharacterized protein LOC101245371 isoform X3 [Solanum lycopersicum]
CA06g10800	0.0476453	2.18672	8.78051e-05	4.93572	PREDICTED: expansin-like B1 [Solanum lycopersicum]
CA06g10910	6.23958	24.1383	0.00546141	1.77924	PREDICTED: uncharacterized protein LOC102600983 [Solanum tuberosum]
CA06g10940	55.6134	204.829	1.00956e-10	1.69662	putative cytochrome P-450 [Nicotiana plumbaginifolia]
CA06g11160	0.29647	1.41813	0.00738868	2.01553	PREDICTED: aluminum-activated malate transporter 12-like [Solanum lycopersicum]
CA06g11460	168.263	92.8105	9.27365e-05	-1.04889	PREDICTED: uncharacterized protein LOC104095775 [Nicotiana tomentosiformis]
CA06g11490	7.15052	22.1727	0.00152257	1.44397	PREDICTED: zeatin O-glucosyltransferase-like [Solanum lycopersicum]
CA06g11620	3.41752	9.34261	0.00641537	1.27242	PREDICTED: probable transcription factor KAN2 isoform X1 [Solanum lycopersicum]
CA06g11680	5.77172	1.00751	0.000171186	-2.68821	PREDICTED: geraniol 8-hydroxylase-like [Solanum tuberosum]
CA06g11720	45.8477	20.0966	0.00107622	-1.37126	PREDICTED: geraniol 8-hydroxylase-like [Solanum lycopersicum]
CA06g11760	127.449	23.9299	5.51413e-24	-2.66156	PREDICTED: E3 ubiquitin-protein ligase RNF13-like [Solanum tuberosum]
CA06g11830	1.47006	6.51771	0.000919085	1.77628	PREDICTED: calcium-dependent protein kinase 4-like [Solanum tuberosum]
CA06g11950	186.779	104.259	0.000503335	-1.01195	PREDICTED: protein-tyrosine-phosphatase PTP1-like [Solanum tuberosum]
CA06g12070	119.724	334.244	6.20775e-07	1.30102	PREDICTED: 60S ribosomal protein L18a [Nicotiana sylvestris]
CA06g12200	0.729236	6.70083	0.00412443	3.14263	PREDICTED: GDSL esterase/lipase At1g29670-like [Solanum tuberosum]
CA06g12290	2.46887	17.7528	8.98861e-06	2.62813	PREDICTED: serine/threonine protein phosphatase 2A 57 kDa regulatory subunit B&apos; iota isoform [Solanum lycopersicum]
CA06g12320	3.29075	0.847529	0.00374903	-2.1236	PREDICTED: microtubule-associated protein futsch-like [Solanum tuberosum]
CA06g12390	0.747122	20.5296	0.00848775	4.57242	PREDICTED: ethylene-responsive transcription factor ERF003-like [Solanum tuberosum]
CA06g12480	2.8725	0.981911	0.0012017	-1.80491	PREDICTED: calmodulin-binding transcription activator 3-like isoform X2 [Nicotiana sylvestris]
CA06g12520	36.1491	19.3943	4.41443e-05	-1.17763	PREDICTED: nudix hydrolase 9-like isoform X1 [Nicotiana sylvestris]
CA06g12840	101.825	45.9161	7.07357e-07	-1.33335	PREDICTED: myb-related protein 330-like [Solanum tuberosum]
CA06g12930	5.92905	30.4948	1.83351e-08	2.09777	PREDICTED: transcription factor bHLH81-like isoform X1 [Solanum tuberosum]
CA06g13240	1.55867	6.5793	0.000550214	1.94105	PREDICTED: uncharacterized protein LOC101246832 [Solanum lycopersicum]
CA06g13260	0.952168	5.15379	8.68117e-06	2.20658	vacuolar H+-ATPase A2 subunit isoform [Solanum lycopersicum]
CA06g13340	17.8948	40.4747	0.00245171	1.02063	PREDICTED: uncharacterized protein At1g04910-like isoform X1 [Solanum tuberosum]
CA06g13360	12.9946	6.88454	0.000835991	-1.1046	PREDICTED: glutamate receptor 2.8-like [Solanum tuberosum]
CA06g13390	0.63509	3.5895	5.03738e-05	2.30274	PREDICTED: uncharacterized protein LOC102602087 [Solanum tuberosum]
CA06g13530	61.4236	26.8069	9.94806e-05	-1.38226	PREDICTED: uncharacterized protein LOC102596026 [Solanum tuberosum]
CA06g13970	8.45059	28.1514	0.000876954	1.62042	PREDICTED: beta-galactosidase-like, partial [Solanum tuberosum]
CA06g14180	44.9743	110.573	0.000730958	1.0556	PREDICTED: 60S ribosomal protein L28-1-like [Solanum tuberosum]
CA06g14240	8.6312	1.78573	8.16614e-06	-2.46074	PREDICTED: putative leucine-rich repeat receptor-like protein kinase At2g19210 [Nicotiana tomentosiformis]
CA06g14400	20.25	6.38651	2.80103e-06	-1.87517	PREDICTED: mitochondrial arginine transporter BAC2-like [Solanum tuberosum]
CA06g14450	17.7866	47.6738	2.15884e-06	1.2361	PREDICTED: coatomer subunit beta&apos;-2-like isoform X1 [Solanum tuberosum]
CA06g14530	2.95424	28.8983	5.34242e-08	3.10298	PREDICTED: uncharacterized protein LOC104219884 [Nicotiana sylvestris]
CA06g14550	2.91526	39.4355	7.32836e-10	3.58449	PREDICTED: gibberellin 3-beta-dioxygenase 2-like [Solanum tuberosum]
CA06g14680	16.0167	53.0575	0.00337923	1.48653	PREDICTED: uncharacterized protein LOC104210873 [Nicotiana sylvestris]
CA06g14800	1.48051	5.55338	0.000550214	1.80908	PREDICTED: probable polygalacturonase At1g80170-like [Solanum tuberosum]
CA06g14850	2.59216	8.25648	0.00619179	1.47505	PREDICTED: transcription factor ICE1-like [Solanum tuberosum]
CA06g14950	6.46783	31.8636	0.00384277	1.98672	PREDICTED: protein TIFY 6B-like [Solanum lycopersicum]
CA06g14990	51.6232	148.674	0.000645579	1.34308	PREDICTED: phosphoethanolamine N-methyltransferase [Solanum lycopersicum]
CA06g15000	2.90717	13.5796	0.00128617	2.02541	PREDICTED: calcium-binding allergen Ole e 8-like [Solanum tuberosum]
CA06g15050	1.27353	8.27525	3.07956e-05	2.48398	PREDICTED: uncharacterized GPI-anchored protein At4g28100-like [Solanum tuberosum]
CA06g15090	14.4349	3.469	1.23261e-06	-2.18807	PREDICTED: probable glutathione S-transferase-like [Solanum tuberosum]
CA06g15110	44.0577	140.109	2.55304e-05	1.477	PREDICTED: probable non-specific lipid-transfer protein AKCS9-like [Solanum tuberosum]
CA06g15180	243.42	107.339	0.000960196	-1.37124	uncharacterized protein LOC102582373 [Solanum tuberosum]
CA06g15640	29.5077	87.5916	9.36054e-06	1.37428	PREDICTED: miraculin-like [Solanum tuberosum]
CA06g15800	26.3476	7.11527	8.91505e-17	-2.16606	PREDICTED: type I inositol 1,4,5-trisphosphate 5-phosphatase CVP2-like [Solanum tuberosum]
CA06g15810	1.1404	0.230841	0.00084325	-2.47938	PREDICTED: uncharacterized protein LOC104228714, partial [Nicotiana sylvestris]
CA06g15830	0.844525	70.9774	3.57322e-50	6.20011	PREDICTED: uncharacterized protein LOC104648101 [Solanum lycopersicum]
CA06g15850	21.4523	9.44929	0.000578035	-1.38675	PREDICTED: uncharacterized protein LOC102591548 [Solanum tuberosum]
CA06g16030	22.2032	0.731046	1.94398e-09	-4.9195	PREDICTED: bidirectional sugar transporter SWEET12-like [Solanum lycopersicum]
CA06g16040	31.2114	4.08891	5.95937e-15	-3.12767	PREDICTED: bidirectional sugar transporter SWEET12-like [Solanum tuberosum]
CA06g16050	27.5976	6.02831	0.000116021	-2.39608	PREDICTED: bidirectional sugar transporter SWEET11-like [Nicotiana tomentosiformis]
CA06g16070	3.50755	13.9436	4.44529e-05	1.76639	PREDICTED: protein DEK-like [Solanum tuberosum]
CA06g16120	963.069	197.112	4.4359e-15	-2.46939	PREDICTED: microtubule-associated protein 1B-like isoform X1 [Solanum lycopersicum]
CA06g16250	1.5983	7.24656	1.67172e-06	1.96747	PREDICTED: high mobility group nucleosome-binding domain-containing protein 5-like [Solanum lycopersicum]
CA06g16280	8.72018	34.56	0.00328409	1.78153	PREDICTED: cell division cycle 20.1, cofactor of APC complex-like isoform X1 [Solanum tuberosum]
CA06g16320	0.157719	7.74233	2.31288e-09	5.42425	PREDICTED: UDP-glycosyltransferase 73C2-like [Solanum tuberosum]
CA06g16430	0.718115	11.3379	4.71702e-06	3.68825	PREDICTED: uncharacterized protein LOC102578639 [Solanum tuberosum]
CA06g16550	10.0527	3.47905	0.000242247	-1.76898	PREDICTED: ribosome-binding factor PSRP1, chloroplastic [Solanum tuberosum]
CA06g16670	2376.91	330.56	1.37908e-05	-3.04568	PREDICTED: BURP domain-containing protein 16-like [Solanum lycopersicum]
CA06g16720	28.5153	14.7369	0.00058269	-1.13333	PREDICTED: protein FAR1-RELATED SEQUENCE 5-like [Solanum tuberosum]
CA06g16760	5.13297	54.5611	1.15381e-05	3.20741	PREDICTED: calmodulin-like protein 5-like [Solanum tuberosum]
CA06g16800	225.175	551.092	2.43944e-05	1.11301	PREDICTED: 60S ribosomal protein L27 [Solanum lycopersicum]
CA06g16880	131.043	323.188	3.73356e-05	1.09814	PREDICTED: 40S ribosomal protein S18-like [Nicotiana tomentosiformis]
CA06g17050	105.304	12.0842	9.36052e-37	-3.33631	PREDICTED: 2-methylacyl-CoA dehydrogenase, mitochondrial [Solanum lycopersicum]
CA06g17340	143.661	68.4836	3.20391e-06	-1.24935	EIN3-like protein [Solanum lycopersicum]
CA06g17420	41.0196	21.7358	5.99931e-05	-1.07335	PREDICTED: outer envelope protein 61, chloroplastic-like isoform X1 [Solanum tuberosum]
CA06g17440	66.996	34.6499	2.58674e-05	-1.13613	PREDICTED: E3 ubiquitin-protein ligase RHF2A-like [Solanum tuberosum]
CA06g17580	0.428474	6.07201	1.43127e-05	3.47076	PREDICTED: uncharacterized protein LOC101259642 [Solanum lycopersicum]
CA06g17590	1.3457	7.30997	7.15054e-05	2.22764	PREDICTED: aspartic proteinase nepenthesin-1-like [Solanum tuberosum]
CA06g17650	0.904889	0.135995	0.000172823	-2.89495	PREDICTED: probable linoleate 9S-lipoxygenase 5 isoform X2 [Nicotiana sylvestris]
CA06g17730	1.37514	8.10945	0.000178516	2.29012	PREDICTED: 125 kDa kinesin-related protein-like [Solanum tuberosum]
CA06g17760	3.26246	9.33503	0.00150458	1.45654	PREDICTED: ankyrin repeat-containing protein At5g02620 [Solanum lycopersicum]
CA06g17840	87.8999	780.314	9.78548e-05	2.96739	PREDICTED: aquaporin TIP1-3-like [Solanum tuberosum]
CA06g17860	230.116	124.448	0.004013	-1.1386	PREDICTED: transcription factor MYB48-like [Solanum lycopersicum]
CA06g17930	67.3873	211	8.39868e-08	1.4575	PREDICTED: histone H2B.3 [Nicotiana tomentosiformis]
CA06g17970	60.2087	192.385	9.77144e-07	1.47236	histone H4 [Solanum lycopersicum]
CA06g18060	21.0184	1427.24	4.40387e-29	5.87957	PREDICTED: heat shock cognate 70 kDa protein 1-like [Solanum tuberosum]
CA06g18080	6.40156	18.4126	0.00177335	1.27099	PREDICTED: U-box domain-containing protein 13 isoform X1 [Solanum lycopersicum]
CA06g18090	179.118	53.4908	1.03845e-13	-1.92103	Hop-interacting protein THI033 [Solanum lycopersicum]
CA06g18120	5.22981	24.8676	2.91246e-08	2.05919	PREDICTED: fasciclin-like arabinogalactan protein 4 [Nicotiana sylvestris]
CA06g18130	11.1462	3.68404	4.02626e-07	-1.84294	PREDICTED: uncharacterized protein LOC102594893 [Solanum tuberosum]
CA06g18180	10.4467	141.679	5.12395e-05	3.59372	PREDICTED: expansin-A6 [Solanum tuberosum]
CA06g18190	20.8873	10.3094	0.000374467	-1.18615	PREDICTED: PGR5-like protein 1B, chloroplastic [Solanum lycopersicum]
CA06g18290	33.5536	10.1113	2.53322e-07	-1.91674	PREDICTED: transcription factor LUX-like isoform X1 [Solanum tuberosum]
CA06g18360	10.2792	25.8809	0.000779049	1.14786	PREDICTED: methylsterol monooxygenase 2-2-like [Solanum tuberosum]
CA06g18430	77.4105	35.7316	5.46981e-07	-1.30467	PREDICTED: uncharacterized protein LOC102604525 [Solanum tuberosum]
CA06g18450	36.36	106.267	2.08715e-05	1.35801	Hsp20.1 protein [Solanum peruvianum]
CA06g18460	59.3972	193.476	4.90692e-06	1.52167	Hsp20.1 protein [Solanum peruvianum]
CA06g18470	2.97148	92.8806	3.3748e-31	4.76108	Hsp20.1 protein [Solanum peruvianum]
CA06g18480	3.07213	12.0178	0.000237182	1.78195	PREDICTED: uncharacterized protein LOC102579113 isoform X3 [Solanum tuberosum]
CA06g18520	26.5175	113.19	1.1156e-05	1.90032	PREDICTED: tubulin beta chain-like [Solanum lycopersicum]
CA06g18540	6.37371	18.3927	0.00019297	1.35585	PREDICTED: cytosolic enolase 3 [Solanum lycopersicum]
CA06g18550	6.40069	65.313	6.56929e-07	3.15469	proliferating cell nuclear antigen [Solanum lycopersicum]
CA06g18560	4.35431	190.66	5.29364e-75	5.25465	PREDICTED: serine/arginine-rich splicing factor SR45a [Solanum lycopersicum]
CA06g18710	27.7293	8.29577	4.25401e-10	-1.97281	PREDICTED: uncharacterized protein LOC101258865 [Solanum lycopersicum]
CA06g18720	1.26358	5.14185	0.000672857	1.79067	PREDICTED: cell division control protein 6 homolog [Solanum tuberosum]
CA06g18780	0.93911	7.18732	1.39537e-05	2.72014	PREDICTED: dehydrodolichyl diphosphate synthase 2-like [Solanum tuberosum]
CA06g18790	120.76	7.08687	2.96483e-46	-4.31111	PREDICTED: ABC transporter G family member 31 isoform X2 [Nicotiana tomentosiformis]
CA06g18890	154.652	78.6119	2.46426e-05	-1.16774	Cys-3-His zinc finger protein [Capsicum annuum]
CA06g18900	4.34562	27.9247	6.525e-06	2.48812	PREDICTED: gibberellin 2-beta-dioxygenase 8-like [Solanum tuberosum]
CA07g00040	2.49021	12.1178	4.54727e-06	2.09867	PREDICTED: probable xyloglucan endotransglucosylase/hydrolase protein 25-like [Solanum tuberosum]
CA07g00200	4.00644	1.71927	0.00665641	-1.58132	PREDICTED: MATE efflux family protein 6-like [Solanum tuberosum]
CA07g00230	0.270422	8.25002	0.000442605	4.72091	PREDICTED: pathogenesis-related protein PR-1 [Solanum lycopersicum]
CA07g00280	2.36055	93.2105	4.52567e-28	5.10502	PREDICTED: zinc finger protein CONSTANS-LIKE 5-like [Solanum tuberosum]
CA07g00290	0.122218	0.821562	0.000384092	2.77003	PREDICTED: probable receptor-like serine/threonine-protein kinase At5g57670-like [Solanum tuberosum]
CA07g00420	316.398	24.6658	1.64029e-27	-3.81663	trehalose-6-phosphate synthase [Solanum lycopersicum]
CA07g00590	1.6539	5.11224	0.00582358	1.48568	PREDICTED: GPI mannosyltransferase 3-like [Solanum tuberosum]
CA07g00600	2.15437	6.07193	0.00371067	1.30643	PREDICTED: uncharacterized protein LOC102588858 [Solanum tuberosum]
CA07g00610	0.698407	8.09328	1.32568e-05	3.28312	PREDICTED: uncharacterized protein LOC101259451 [Solanum lycopersicum]
CA07g00640	9.27252	4.95492	0.00334256	-1.09535	PREDICTED: putative leucine-rich repeat receptor-like serine/threonine-protein kinase At2g24130-like [Solanum tuberosum]
CA07g00840	0.00922267	1.49941	6.54448e-10	6.45629	PREDICTED: heat shock 70 kDa protein-like [Solanum lycopersicum]
CA07g00930	0.718114	7.77018	4.95582e-08	3.16592	PREDICTED: shikimate O-hydroxycinnamoyltransferase-like [Nicotiana sylvestris]
CA07g00950	1.94274	6.48089	0.00457368	1.53069	PREDICTED: F-box protein SKIP1-like [Solanum tuberosum]
CA07g00990	48.2901	24.4864	0.000354107	-1.15847	PREDICTED: uncharacterized protein LOC102584810 [Solanum tuberosum]
CA07g01170	116.916	12.2786	6.65195e-39	-3.43663	PREDICTED: BTB/POZ domain-containing protein At2g24240-like [Solanum tuberosum]
CA07g01280	111.887	38.5762	1.69258e-11	-1.72047	PREDICTED: CBL-interacting serine/threonine-protein kinase 6-like [Solanum tuberosum]
CA07g01340	71.466	39.6083	0.00255745	-1.00144	PREDICTED: transcription factor bHLH66-like [Nicotiana tomentosiformis]
CA07g01640	50.2244	253.707	2.20705e-15	2.11	PREDICTED: 60S ribosomal protein L39-3 [Solanum lycopersicum]
CA07g01670	2.18429	15.6692	6.3766e-08	2.62138	PREDICTED: DNA replication licensing factor mcm5-A-like [Solanum tuberosum]
CA07g01950	114.757	58.721	9.8751e-06	-1.1588	Hop-interacting protein THI041 [Solanum lycopersicum]
CA07g02030	6.4221	41.7659	8.5996e-14	2.46229	PREDICTED: probable protein phosphatase 2C 27 [Nicotiana tomentosiformis]
CA07g02140	54.7907	26.1346	3.41871e-06	-1.2544	PREDICTED: uncharacterized protein LOC102587973 [Solanum tuberosum]
CA07g02210	10.7883	8.62128	1.4541e-05	-1.3365	PREDICTED: uncharacterized methyltransferase At2g41040, chloroplastic-like [Solanum tuberosum]
CA07g02260	206.457	47.5687	1.99302e-19	-2.30302	PREDICTED: uncharacterized serine-rich protein C215.13-like [Solanum tuberosum]
CA07g02290	16.4182	7.62376	0.00932978	-1.28952	PREDICTED: uncharacterized protein LOC102584676 [Solanum tuberosum]
CA07g02340	88.6539	22.8306	2.50097e-13	-2.01773	PREDICTED: F-box/LRR-repeat protein 14-like [Solanum tuberosum]
CA07g02370	0.341173	2.0046	0.00238125	2.29751	PREDICTED: RING-H2 finger protein ATL43-like [Solanum tuberosum]
CA07g02730	6.61046	17.5363	0.00358643	1.23453	PREDICTED: reticuline oxidase-like protein [Nicotiana sylvestris]
CA07g02770	40.1424	14.4153	2.48782e-08	-1.64668	PREDICTED: uncharacterized protein LOC101261040 [Solanum lycopersicum]
CA07g02810	2.67951	8.30827	0.00837012	1.45465	PREDICTED: uncharacterized protein LOC102605130 [Solanum tuberosum]
CA07g02830	5.2609	14.5744	0.00537509	1.35631	PREDICTED: putative chloride channel-like protein CLC-g [Solanum lycopersicum]
CA07g02840	9.13029	37.6391	9.92915e-11	1.84992	PREDICTED: synaptotagmin-5-like [Nicotiana tomentosiformis]
CA07g02880	4.94488	23.147	0.00234686	1.99352	defensin protein precursor [Capsicum annuum]
CA07g02910	3.72696	13.4857	0.00662863	1.66268	PREDICTED: probable (S)-N-methylcoclaurine 3&apos;-hydroxylase isozyme 2 [Nicotiana tomentosiformis]
CA07g03170	6.25295	1.02015	0.000182223	-2.79512	PREDICTED: blue copper protein-like [Solanum tuberosum]
CA07g03360	20.6227	11.0471	0.00251675	-1.08579	PREDICTED: 3-oxo-Delta(4,5)-steroid 5-beta-reductase-like [Nicotiana sylvestris]
CA07g03540	0.0829997	12.118	0.00436857	6.21775	PREDICTED: uncharacterized protein LOC104116169 isoform X2 [Nicotiana tomentosiformis]
CA07g03720	1.17445	5.1572	0.00118723	2.001	PREDICTED: uncharacterized protein LOC101261246 [Solanum lycopersicum]
CA07g04060	17.9342	71.5241	1.60047e-12	1.80098	PREDICTED: heat shock protein 83 [Solanum lycopersicum]
CA07g04330	8.88477	1.72754	6.40602e-06	-2.29101	PREDICTED: probable flavin-containing monooxygenase 1-like [Solanum tuberosum]
CA07g04970	17.7044	50.4817	0.00212245	1.01608	PREDICTED: mitochondrial outer membrane protein porin 4-like isoform X1 [Solanum tuberosum]
CA07g05010	2.41029	0.398661	0.00701196	-2.96201	PREDICTED: putative transcription factor bHLH041-like isoform X1 [Solanum tuberosum]
CA07g05460	0.936498	24.3673	0.000930976	4.48808	PREDICTED: UDP-glycosyltransferase 85A3-like [Solanum tuberosum]
CA07g05470	28.6365	7.73812	2.23335e-10	-2.08789	PREDICTED: 7-deoxyloganetin glucosyltransferase-like [Solanum lycopersicum]
CA07g05490	17.9792	10.0581	0.000674106	-1.02201	PREDICTED: zinc finger protein VAR3, chloroplastic-like [Solanum tuberosum]
CA07g05530	23.5496	62.0678	0.000747919	1.20856	PREDICTED: subtilisin-like protease-like [Solanum tuberosum]
CA07g05810	54.7901	133.756	6.17113e-05	1.10638	PREDICTED: probable polyamine oxidase 2 [Nicotiana sylvestris]
CA07g05820	5.45784	1.11615	6.36361e-06	-2.45446	PREDICTED: transcription factor PIF4 [Solanum lycopersicum]
CA07g05910	1.26125	15.953	0.00102829	3.40497	PREDICTED: 21 kDa protein [Nicotiana sylvestris]
CA07g05980	11.9237	67.1512	2.27691e-12	2.24427	chaperonin 21 precursor [Solanum lycopersicum]
CA07g05990	39.1787	19.6522	4.51616e-06	-1.205	PREDICTED: probable receptor-like protein kinase At5g15080-like [Solanum tuberosum]
CA07g06220	140.824	1670.82	1.4816e-07	3.35065	2-oxoglutarate-dependent dioxygenase [Solanum chacoense]
CA07g06230	18.5486	182.959	1.70031e-15	3.10859	PREDICTED: zeatin O-xylosyltransferase-like [Solanum lycopersicum]
CA07g06240	21.4309	231.709	1.74847e-08	3.22283	PREDICTED: secologanin synthase-like [Solanum tuberosum]
CA07g06250	11.0631	202.565	3.29188e-49	3.98763	PREDICTED: scopoletin glucosyltransferase-like [Solanum tuberosum]
CA07g06260	3.52146	109.294	2.05288e-13	4.73089	PREDICTED: crocetin glucoside glucosyltransferase-like [Solanum lycopersicum]
CA07g06490	21.2082	11.0632	0.00138487	-1.10549	PREDICTED: probable receptor-like serine/threonine-protein kinase At5g57670 [Nicotiana tomentosiformis]
CA07g06890	8.6195	33.4857	7.08652e-09	1.79725	PREDICTED: pollen-specific protein SF21-like isoform X1 [Solanum lycopersicum]
CA07g06970	3.29109	12.1977	0.00015153	1.68603	PREDICTED: xyloglucan galactosyltransferase KATAMARI1 homolog [Solanum tuberosum]
CA07g06990	72.5183	41.0046	0.000126652	-1.01385	PREDICTED: regulatory protein NPR3-like [Solanum tuberosum]
CA07g07000	2.89732	7.55616	0.00827906	1.21769	PREDICTED: uncharacterized protein LOC101249383 isoform X3 [Solanum lycopersicum]
CA07g07590	13.3998	6.14805	0.00980233	-1.21899	PREDICTED: kinesin KP1 isoform X2 [Nicotiana sylvestris]
CA07g07630	13.395	31.2934	0.000353023	1.06132	PREDICTED: transcription factor bHLH49-like isoform X3 [Solanum tuberosum]
CA07g07680	69.1687	486.182	2.70493e-05	2.61589	PREDICTED: cellulose synthase-like protein G1 [Nicotiana tomentosiformis]
CA07g07700	34.5236	147.611	3.71606e-10	1.90127	PREDICTED: 60S ribosomal protein L27-3 [Solanum lycopersicum]
CA07g07710	2.75555	12.7844	1.57785e-05	2.03291	PREDICTED: scarecrow-like protein 23 [Nicotiana tomentosiformis]
CA07g08630	9.11062	2.10289	0.0059014	-2.25625	antifungal protein [Capsicum annuum]
CA07g08800	35.6749	622.63	2.72406e-07	3.91964	PREDICTED: fasciclin-like arabinogalactan protein 2-like [Solanum tuberosum]
CA07g09200	156.051	359.862	0.000179496	1.01701	PREDICTED: 40S ribosomal protein S3-2 [Solanum lycopersicum]
CA07g09390	28.5457	14.6977	3.27653e-05	-1.16156	PREDICTED: amidophosphoribosyltransferase 2, chloroplastic-like [Solanum tuberosum]
CA07g09400	26.6061	5.62585	2.18554e-13	-2.43391	PREDICTED: beta-amyrin 28-oxidase-like [Solanum lycopersicum]
CA07g09890	0.110175	0.917539	0.00421804	2.76941	PREDICTED: BTB/POZ domain-containing protein At5g48130-like [Solanum tuberosum]
CA07g09930	2.03101	7.87156	0.000330989	1.76219	PREDICTED: CSC1-like protein At3g21620 [Nicotiana tomentosiformis]
CA07g09970	14.6889	73.2991	1.96936e-10	2.11586	PREDICTED: fasciclin-like arabinogalactan protein 7 [Solanum lycopersicum]
CA07g10210	10.7281	102.654	0.00290351	3.07167	glucan endo-1,3-beta-glucosidase 12-like precursor [Solanum tuberosum]
CA07g10230	24.1025	12.8705	5.61199e-06	-1.21409	PREDICTED: uncharacterized protein LOC101243727 [Solanum lycopersicum]
CA07g10330	8.30432	36.5438	1.17751e-06	1.88849	tyrosine specific protein phosphatase family protein [Capsicum annuum]
CA07g10380	41.4156	131.746	9.84323e-09	1.47815	PREDICTED: protein disulfide isomerase-like 2-3-like [Solanum tuberosum]
CA07g10450	55.9327	30.3951	0.000127194	-1.04545	PREDICTED: uncharacterized protein LOC102589426 [Solanum tuberosum]
CA07g10470	1.54148	9.02896	2.14029e-09	2.36462	PREDICTED: protein argonaute 16-like [Solanum tuberosum]
CA07g10520	5.92398	30.7218	2.13313e-06	2.17955	PREDICTED: xyloglucan galactosyltransferase KATAMARI1-like [Solanum tuberosum]
CA07g10540	100.662	41.0633	1.33193e-08	-1.47003	PREDICTED: benzyl alcohol O-benzoyltransferase [Solanum lycopersicum]
CA07g10910	1.65099	12.0417	1.35189e-10	2.67306	PREDICTED: L-ascorbate oxidase homolog [Nicotiana tomentosiformis]
CA07g10920	1.26992	7.36845	2.18604e-05	2.26869	PREDICTED: L-ascorbate oxidase homolog, partial [Solanum tuberosum]
CA07g10980	6.22843	18.7863	0.00296919	1.37014	PREDICTED: uclacyanin-2-like [Solanum lycopersicum]
CA07g11070	14.5015	34.7744	0.000215433	1.11913	PREDICTED: probable beta-1,3-galactosyltransferase 2 [Nicotiana sylvestris]
CA07g11140	62.2195	0.312804	0.00152915	-7.79516	PREDICTED: premnaspirodiene oxygenase-like [Solanum lycopersicum]
CA07g11150	0.722434	3.3979	0.00356375	1.89342	PREDICTED: uncharacterized GPI-anchored protein At1g61900-like [Solanum tuberosum]
CA07g11170	28.6983	15.1782	0.000200917	-1.05513	PREDICTED: syntaxin-132-like isoform X2 [Solanum tuberosum]
CA07g11390	14.1915	4.0639	4.0921e-11	-2.0465	PREDICTED: glutamate receptor 3.7-like [Solanum tuberosum]
CA07g11450	67.4654	242.51	4.51293e-11	1.67605	PREDICTED: 60S acidic ribosomal protein P3-like [Solanum lycopersicum]
CA07g11520	0.843646	2.68523	0.00492738	1.67666	PREDICTED: microtubule-associated protein TORTIFOLIA1 [Solanum lycopersicum]
CA07g11560	272.258	72.8932	1.06822e-08	-2.17467	PREDICTED: alpha-aminoadipic semialdehyde synthase [Nicotiana sylvestris]
CA07g11690	0.941488	5.58961	4.66317e-05	2.30887	PREDICTED: BTB/POZ domain-containing protein At3g22104-like [Solanum tuberosum]
CA07g11730	19.3839	141.669	0.0026994	2.6905	PREDICTED: xyloglucan endotransglucosylase/hydrolase protein 9 [Solanum lycopersicum]
CA07g11750	0.637065	17.5803	9.17848e-11	4.47031	PREDICTED: uncharacterized protein LOC101267719 [Solanum lycopersicum]
CA07g11830	0.0662303	0.704476	0.000912962	2.63791	PREDICTED: 5&apos; exonuclease Apollo-like [Solanum tuberosum]
CA07g11980	0.315407	2.00898	0.00122349	2.20375	PREDICTED: G-type lectin S-receptor-like serine/threonine-protein kinase At1g11330 isoform X2 [Nicotiana sylvestris]
CA07g12160	36.4029	97.808	3.56774e-06	1.24465	PREDICTED: uncharacterized GPI-anchored protein At4g28100 [Solanum lycopersicum]
CA07g12320	1.1296	4.23416	0.00680433	1.72256	PREDICTED: microtubule-associated protein futsch-like [Solanum tuberosum]
CA07g12500	1.30997	13.9911	0.00358554	3.21554	PREDICTED: serine/arginine repetitive matrix protein 1-like [Solanum tuberosum]
CA07g12550	4.39992	14.48	0.00631322	1.54678	PREDICTED: secretory carrier-associated membrane protein 1-like [Solanum tuberosum]
CA07g12590	10.0344	31.3026	5.4262e-05	1.60426	PREDICTED: protein ULTRAPETALA 1-like [Solanum tuberosum]
CA07g12610	9.19932	28.1999	0.000420715	1.41889	PREDICTED: formimidoyltransferase-cyclodeaminase-like [Nicotiana tomentosiformis]
CA07g12680	2.26488	34.1338	8.85232e-08	3.69068	PREDICTED: uncharacterized protein LOC104648387 [Solanum lycopersicum]
CA07g12800	5.82623	51.0695	1.75355e-09	2.9573	PREDICTED: expansin-B3 [Solanum lycopersicum]
CA07g12910	213.028	91.8552	4.49801e-08	-1.40221	RecName: Full=E3 ubiquitin-protein ligase RMA1H1; AltName: Full=Protein RING membrane-anchor 1 homolog 1 [Capsicum annuum]
CA07g12990	113.857	31.0705	1.23534e-15	-2.0559	PREDICTED: protochlorophyllide reductase [Solanum lycopersicum]
CA07g13070	42.7894	18.1972	1.78339e-05	-1.41216	PREDICTED: uncharacterized protein LOC104120046 [Nicotiana tomentosiformis]
CA07g13100	0.601668	9.65386	0.00233628	3.76786	PREDICTED: putative cell wall protein [Solanum lycopersicum]
CA07g13310	1.26611	4.42788	0.00257371	1.59421	PREDICTED: protein TPX2-like [Solanum tuberosum]
CA07g13360	46.9061	106.762	0.00213182	1.00633	ethylene responsive element binding protein C1 [Capsicum annuum]
CA07g13430	18.7735	10.4597	0.00262113	-1.05171	tyrosine aminotransferase 2 [Solanum pennellii]
CA07g13450	2.6792	13.0273	0.00102263	2.08709	PREDICTED: reticulon-like protein B17-like [Solanum tuberosum]
CA07g13540	13.099	59.8394	0.00239027	2.00136	PREDICTED: GATA zinc finger domain-containing protein 14-like [Solanum lycopersicum]
CA07g13560	36.9171	117.777	1.4768e-09	1.56174	PREDICTED: dnaJ homolog subfamily B member 1-like [Solanum tuberosum]
CA07g13580	16.2884	67.5437	1.25135e-05	1.87562	PREDICTED: phosphoenolpyruvate carboxylase-like [Nicotiana tomentosiformis]
CA07g13630	3.09917	12.0482	0.00362091	1.77432	PREDICTED: LOW QUALITY PROTEIN: nodulation-signaling pathway 2 protein [Solanum lycopersicum]
CA07g13770	39.303	12.1628	4.78312e-07	-1.87575	PREDICTED: transcription factor bHLH30-like [Solanum lycopersicum]
CA07g13780	1.02584	0.0678813	1.29817e-06	-3.90684	PREDICTED: ABC transporter G family member 10-like [Solanum tuberosum]
CA07g13810	49.5664	14.4047	1.31996e-13	-1.90392	PREDICTED: uncharacterized protein LOC104234494 [Nicotiana sylvestris]
CA07g14170	0.926896	5.34854	0.00352391	2.25166	PREDICTED: uncharacterized protein LOC102596917 [Solanum tuberosum]
CA07g14320	11.0131	3.05759	0.00585038	-2.03093	PREDICTED: heat stress transcription factor A-4b-like [Solanum tuberosum]
CA07g14340	9.00711	0.690291	4.79538e-11	-3.78847	PREDICTED: uncharacterized protein LOC102586713 [Solanum tuberosum]
CA07g14400	0.0599157	2.33027	1.78986e-08	4.86857	PREDICTED: protein trichome birefringence-like 43 [Nicotiana sylvestris]
CA07g14450	5.16505	0.516868	2.52742e-07	-3.42115	PREDICTED: gibberellin 2-beta-dioxygenase 1-like [Solanum tuberosum]
CA07g14460	103.963	6.22291	8.63216e-13	-4.23416	PREDICTED: gibberellin 2-beta-dioxygenase 1-like [Solanum tuberosum]
CA07g14480	7.43211	50.6029	1.32597e-09	2.58252	PREDICTED: interactor of constitutive active ROPs 1-like [Solanum tuberosum]
CA07g14510	5.37685	20.5634	8.49459e-06	1.75477	PREDICTED: nucleolysin TIAR-like [Solanum tuberosum]
CA07g14550	1.98054	11.238	0.00471316	2.30684	9-cis-epoxycarotenoid dioxygenase 1 [Lycium barbarum]
CA07g14610	22.0814	168.041	6.94397e-19	2.7304	glutathione S-transferase/peroxidase [Capsicum chinense]
CA07g14630	18.7915	51.5298	0.00637174	1.26933	PREDICTED: probable glutathione S-transferase-like [Solanum tuberosum]
CA07g14660	44.5439	193.132	1.30536e-07	1.80315	PREDICTED: probable glutathione S-transferase-like [Solanum tuberosum]
CA07g14710	23.3862	0.520019	1.85576e-07	-5.50854	PREDICTED: gibberellin 2-beta-dioxygenase 1-like [Solanum tuberosum]
CA07g14800	2.70944	22.8545	1.13812e-07	2.87982	PREDICTED: uncharacterized protein LOC101255221 [Solanum lycopersicum]
CA07g14910	44.4366	7.67434	2.46996e-18	-2.69706	PREDICTED: solanesyl diphosphate synthase 1-like [Solanum tuberosum]
CA07g14980	38.1959	14.7425	9.56712e-07	-1.63628	PREDICTED: ribokinase-like isoform X1 [Solanum tuberosum]
CA07g15000	0.059298	3.2645	3.89794e-09	5.58819	PREDICTED: uncharacterized protein LOC101250821 [Solanum lycopersicum]
CA07g15150	2.05445	9.33586	0.00470243	2.00768	PREDICTED: uncharacterized protein LOC102583199 [Solanum tuberosum]
CA07g15200	1.58068	0.681787	6.90254e-05	-1.93684	PREDICTED: uncharacterized protein LOC101260131 isoform X1 [Solanum lycopersicum]
CA07g15220	12.3411	6.29726	0.000529621	-1.13501	PREDICTED: crt homolog 3-like isoform X2 [Solanum tuberosum]
CA07g15240	44.7385	18.1367	2.78481e-11	-1.70131	PREDICTED: uncharacterized protein LOC102585938 isoform X1 [Solanum tuberosum]
CA07g15250	1.94354	7.92418	0.000200626	1.91146	PREDICTED: BES1/BZR1 homolog protein 4 [Solanum lycopersicum]
CA07g15270	22.6004	5.12967	1.78569e-09	-2.322	PREDICTED: F-box protein At5g07610-like [Nicotiana sylvestris]
CA07g15300	4.91013	21.6091	0.000278366	2.03644	PREDICTED: uncharacterized protein LOC101246450 [Solanum lycopersicum]
CA07g15310	6.92518	18.8457	0.00164791	1.26813	PREDICTED: uncharacterized protein LOC101246157 [Solanum lycopersicum]
CA07g15380	67.9214	29.0714	6.4015e-08	-1.42931	PREDICTED: tubby-like F-box protein 7-like [Solanum tuberosum]
CA07g15440	2047.77	416.65	2.09691e-08	-2.48425	PREDICTED: epidermis-specific secreted glycoprotein EP1-like [Solanum lycopersicum]
CA07g15450	392.112	58.2529	8.13174e-06	-2.96663	mannose-binding lectin [Capsicum annuum]
CA07g15560	2.84116	8.64119	0.00759302	1.42231	PREDICTED: phosphoenolpyruvate carboxylase-like [Nicotiana sylvestris]
CA07g15650	155.117	82.1552	1.3154e-05	-1.23503	putative 4-methyl-5(b-hydroxyethyl)-thiazol monophosphate biosynthesis enzyme [Capsicum chinense]
CA07g15660	51.6619	20.0492	5.15084e-08	-1.51866	PREDICTED: putative serine/threonine-protein kinase [Solanum lycopersicum]
CA07g15760	1.12683	8.94976	3.21875e-05	2.28404	PREDICTED: transcription factor RF2a-like [Solanum tuberosum]
CA07g15930	0.940661	5.68383	0.000701916	2.36607	PREDICTED: probable membrane-associated kinase regulator 1-like [Solanum tuberosum]
CA07g16050	1.33333	13.0002	3.90454e-06	3.01433	PREDICTED: uncharacterized protein LOC104210170 [Nicotiana sylvestris]
CA07g16070	2.31896	9.23795	0.000657775	1.77073	PREDICTED: xylosyltransferase 2-like [Solanum lycopersicum]
CA07g16080	2.03962	7.59985	1.5219e-05	1.69075	PREDICTED: protein SPA1-RELATED 3-like isoform X1 [Solanum tuberosum]
CA07g16300	54.5858	17.0771	5.70869e-12	-1.86157	PREDICTED: lanC-like protein GCL2 [Solanum lycopersicum]
CA07g16330	98.7876	266.602	1.47255e-06	1.25424	PREDICTED: uncharacterized protein LOC102583075 [Solanum tuberosum]
CA07g16360	7.95128	22.6515	1.359e-05	1.37252	PREDICTED: microtubule-associated protein futsch-like [Solanum tuberosum]
CA07g16430	23.7255	2.64015	1.43598e-14	-3.34899	sinor-like protein 1 [Solanum lycopersicum]
CA07g16440	40.2548	20.9249	3.87436e-05	-1.1334	PREDICTED: uncharacterized protein LOC102590255 [Solanum tuberosum]
CA07g16480	2.2768	14.1727	2.64934e-09	2.43632	PREDICTED: receptor-like protein kinase THESEUS 1 [Solanum lycopersicum]
CA07g16580	141.881	75.709	7.3133e-05	-1.09116	PREDICTED: probable ADP-ribosylation factor GTPase-activating protein AGD5-like [Solanum tuberosum]
CA07g16640	6.97327	71.4096	2.26463e-22	3.16134	PREDICTED: uncharacterized protein LOC101267253 [Solanum lycopersicum]
CA07g16750	12.6878	3.06752	6.28536e-11	-2.24229	PREDICTED: uncharacterized protein LOC101244973 [Solanum lycopersicum]
CA07g16780	2.01042	15.932	3.46204e-05	2.76872	PREDICTED: uncharacterized protein LOC101261728 [Solanum lycopersicum]
CA07g16860	2.77538	0.240001	0.00632945	-3.64247	PREDICTED: G-type lectin S-receptor-like serine/threonine-protein kinase At4g27290-like [Solanum tuberosum]
CA07g16910	33.9207	18.6138	0.00137647	-1.03311	PREDICTED: uncharacterized protein LOC104108568 isoform X1 [Nicotiana tomentosiformis]
CA07g16920	12.7126	1.81342	3.70406e-11	-2.90218	PREDICTED: putative beta-glucosidase 41-like [Solanum tuberosum]
CA07g16930	183.261	482.055	1.28043e-05	1.21551	PREDICTED: 60S ribosomal protein L8-like [Solanum lycopersicum]
CA07g16940	20.323	58.7469	2.95655e-05	1.30868	PREDICTED: glycine-rich RNA-binding protein 3, mitochondrial-like [Solanum tuberosum]
CA07g16960	1.20839	10.6703	0.00211105	2.96213	PREDICTED: organic cation/carnitine transporter 4-like [Solanum tuberosum]
CA07g16990	31.2185	7.81499	4.95307e-11	-2.19701	PREDICTED: organic cation/carnitine transporter 4-like [Solanum tuberosum]
CA07g17010	44.3875	16.0997	5.44462e-10	-1.6679	PREDICTED: probable leucine-rich repeat receptor-like serine/threonine-protein kinase At5g15730-like isoform X1 [Solanum tuberosum]
CA07g17380	6.5431	24.1103	0.00237714	1.69748	PREDICTED: uncharacterized protein LOC102578302 [Solanum tuberosum]
CA07g17400	13.8834	63.3328	1.10194e-12	2.00974	PREDICTED: probable beta-1,3-galactosyltransferase 2-like [Solanum tuberosum]
CA07g17500	76.0586	278.899	3.69727e-11	1.69329	PREDICTED: lipoxygenase homology domain-containing protein 1-like [Solanum tuberosum]
CA07g17510	6.05117	17.7573	0.000319284	1.27479	PREDICTED: uncharacterized protein LOC101248992 [Solanum lycopersicum]
CA07g17610	6.96202	29.7783	0.001039	1.89707	PREDICTED: UPF0136 membrane protein At2g26240-like [Nicotiana sylvestris]
CA07g17910	1.43461	11.354	1.70919e-08	2.79317	PREDICTED: pectinesterase 2.1-like [Solanum tuberosum]
CA07g17920	204.739	55.4126	3.85366e-08	-2.05413	PREDICTED: thiamine thiazole synthase, chloroplastic [Solanum lycopersicum]
CA07g18030	13.4837	6.77162	0.00402638	-1.18277	PREDICTED: splicing factor U2af large subunit B-like isoform X3 [Solanum lycopersicum]
CA07g18130	4.61238	17.4696	2.59513e-05	1.71908	PREDICTED: mitogen-activated protein kinase kinase kinase 2 [Nicotiana sylvestris]
CA07g18180	0.51764	5.90803	0.00983233	3.29949	PREDICTED: endoglucanase 11-like [Solanum tuberosum]
CA07g18240	23.9283	109.062	0.00137724	2.00042	PREDICTED: uncharacterized protein LOC101266537 [Solanum lycopersicum]
CA07g18310	24.0841	60.2281	0.000246311	1.13238	PREDICTED: 65-kDa microtubule-associated protein 1-like [Solanum tuberosum]
CA07g18340	11.0539	5.15035	0.000302637	-1.26696	PREDICTED: uncharacterized protein LOC102598370 [Solanum tuberosum]
CA07g18390	4.53354	14.7829	0.000729323	1.50357	plastid-dividing ring protein [Solanum tuberosum]
CA07g18440	56.5272	349.116	0.00658361	2.42624	PREDICTED: putative lipid-transfer protein DIR1 [Solanum lycopersicum]
CA07g18520	1.40702	5.52501	8.21936e-05	1.75945	PREDICTED: kinesin-like protein KIN12A-like [Solanum tuberosum]
CA07g18560	7.29358	19.784	0.000136829	1.26676	PREDICTED: probable WRKY transcription factor 20-like [Solanum tuberosum]
CA07g18750	123.062	26.9581	1.14745e-16	-2.37587	PREDICTED: nuclear transcription factor Y subunit B-3-like [Solanum tuberosum]
CA07g18900	3.61329	14.1451	0.00821334	1.76426	PREDICTED: probably inactive leucine-rich repeat receptor-like protein kinase IMK2-like [Solanum tuberosum]
CA07g19050	2.33318	6.06948	0.00774989	1.19581	PREDICTED: probable LRR receptor-like serine/threonine-protein kinase At4g26540-like [Solanum tuberosum]
CA07g19070	19.7381	8.70672	0.00167124	-1.35831	PREDICTED: annexin D5-like [Nicotiana tomentosiformis]
CA07g19140	6.04696	1.59789	0.00619894	-2.07848	PREDICTED: uncharacterized protein LOC104121679 [Nicotiana tomentosiformis]
CA07g19200	22.5446	4.82047	1.78726e-12	-2.41031	PREDICTED: probable galactinol--sucrose galactosyltransferase 1-like [Solanum tuberosum]
CA07g19210	12.8014	5.00161	2.21333e-05	-1.52989	PREDICTED: probable amino acid permease 7 isoform X1 [Solanum lycopersicum]
CA07g19230	71.43	177.865	0.000103659	1.11229	PREDICTED: probable amino acid permease 7 isoform X1 [Solanum lycopersicum]
CA07g19250	6.40238	25.847	0.00994459	1.80687	PREDICTED: uncharacterized protein LOC102596748 [Solanum tuberosum]
CA07g19300	21.7896	54.6066	0.00396043	1.13064	PREDICTED: GPI-anchored protein LORELEI-like [Solanum tuberosum]
CA07g19370	2.65117	6.92029	0.00564062	1.1958	PREDICTED: uncharacterized protein LOC104232337 [Nicotiana sylvestris]
CA07g19500	17.5456	9.71237	0.000983654	-1.04285	PREDICTED: ent-kaur-16-ene synthase, chloroplastic-like [Solanum tuberosum]
CA07g19560	117.202	356.351	3.60655e-07	1.42315	PREDICTED: phosphoglycerate kinase, cytosolic [Solanum lycopersicum]
CA07g19620	60.3664	16.1205	2.19097e-16	-2.08955	PREDICTED: probable LRR receptor-like serine/threonine-protein kinase At1g56140-like [Solanum tuberosum]
CA07g19650	1.28513	0.406	0.00712432	-1.84422	PREDICTED: probable LRR receptor-like serine/threonine-protein kinase At1g56140 isoform X2 [Solanum lycopersicum]
CA07g19660	1.80372	8.28863	0.00247536	1.9831	PREDICTED: uncharacterized protein LOC102579414 [Solanum tuberosum]
CA07g19720	7.04512	1.85162	0.000106456	-2.10771	PREDICTED: transcription factor JUNGBRUNNEN 1-like [Nicotiana sylvestris]
CA07g19940	35.9201	20.5626	0.000158945	-1.05881	PREDICTED: probable protein phosphatase 2C 66-like [Solanum tuberosum]
CA07g20030	7.98789	4.13029	0.00985917	-1.22458	disease resistance protein BS2 [Capsicum chacoense]
CA07g20060	39.8366	7.03985	8.86526e-08	-2.67666	conserved hypothetical protein [Ricinus communis]
CA08g00030	36.3856	18.1874	0.00096305	-1.10788	PREDICTED: importin-5 [Solanum lycopersicum]
CA08g00110	12.2987	30.5537	0.00265272	1.13935	PREDICTED: uncharacterized protein LOC101256797 [Solanum lycopersicum]
CA08g00380	6.31	18.5488	0.000189349	1.35644	PREDICTED: dihydroorotate dehydrogenase (quinone), mitochondrial-like [Solanum tuberosum]
CA08g00590	5.88253	3.19352	0.00877495	-1.07721	PREDICTED: cysteine-rich receptor-like protein kinase 2-like [Solanum tuberosum]
CA08g00600	8.98028	4.3964	0.00241603	-1.23291	PREDICTED: cysteine-rich receptor-like protein kinase 2 [Solanum lycopersicum]
CA08g00690	32.0432	23.6601	4.65851e-05	-1.14696	PREDICTED: uncharacterized protein LOC102599594 [Solanum tuberosum]
CA08g00710	1.00306	5.20118	0.00345202	2.15344	PREDICTED: uncharacterized protein At4g14100-like [Solanum tuberosum]
CA08g00720	141.699	365.251	0.000258363	1.184	PREDICTED: sterol 14-demethylase-like [Solanum tuberosum]
CA08g00750	13.8486	7.57299	0.00164023	-1.05571	PREDICTED: uncharacterized protein LOC102602270 isoform X1 [Solanum tuberosum]
CA08g00770	4.20594	15.6975	0.000686479	1.69143	PREDICTED: uncharacterized protein LOC101245871 [Solanum lycopersicum]
CA08g00790	3.96792	20.5997	7.81848e-07	2.19626	PREDICTED: uncharacterized protein LOC102603849 [Solanum tuberosum]
CA08g00810	11.2863	5.26145	0.00208694	-1.2934	PREDICTED: zinc finger protein MAGPIE-like [Solanum tuberosum]
CA08g00870	18.3325	6.08337	5.98441e-08	-1.41598	PREDICTED: sodium/hydrogen exchanger 7-like [Solanum tuberosum]
CA08g00980	66.5525	3.93512	1.16295e-29	-4.3564	PREDICTED: type I inositol 1,4,5-trisphosphate 5-phosphatase CVP2 [Nicotiana sylvestris]
CA08g01010	18.2938	57.7231	1.25142e-05	1.4805	PREDICTED: probable xyloglucan endotransglucosylase/hydrolase protein 28 [Solanum lycopersicum]
CA08g01040	40.061	5.51781	2.93744e-14	-3.04226	PREDICTED: probable ascorbate-specific transmembrane electron transporter 1-like [Solanum tuberosum]
CA08g01100	396.867	84.4368	3.26051e-12	-2.41782	PREDICTED: alpha,alpha-trehalose-phosphate synthase [UDP-forming] 6-like [Solanum tuberosum]
CA08g01110	19.2669	9.05686	0.000572137	-1.27258	PREDICTED: MACPF domain-containing protein At1g14780-like [Solanum tuberosum]
CA08g01160	0.152847	1.40391	0.00648108	2.45285	PREDICTED: SEC14 cytosolic factor-like [Solanum tuberosum]
CA08g01230	79.4276	9.84136	2.48632e-34	-3.19167	PREDICTED: adagio protein 3 [Solanum lycopersicum]
CA08g01310	0.175905	1.90026	6.75594e-05	3.1798	PREDICTED: ethylene-responsive transcription factor RAP2-11-like [Nicotiana sylvestris]
CA08g01380	29.704	104.643	2.12655e-06	1.65124	PREDICTED: uncharacterized protein LOC102591027 [Solanum tuberosum]
CA08g01630	12.8056	197.326	7.84551e-35	3.28053	PREDICTED: calcyclin-binding protein-like [Solanum lycopersicum]
CA08g01670	10.7874	25.0809	0.00188812	1.003	PREDICTED: LOW QUALITY PROTEIN: homeobox protein ATH1-like [Solanum tuberosum]
CA08g01840	13.3326	6.25434	0.000225442	-1.27393	PREDICTED: probable polyribonucleotide nucleotidyltransferase 1, chloroplastic [Solanum lycopersicum]
CA08g01870	5.01994	14.2779	0.00557085	1.31251	PREDICTED: serine/threonine-protein kinase Aurora-2 isoform X1 [Nicotiana sylvestris]
CA08g02140	46.6771	112.541	0.000199878	1.08432	PREDICTED: UDP-sulfoquinovose synthase, chloroplastic-like isoform X1 [Solanum tuberosum]
CA08g02250	17.0007	3.00067	4.28522e-05	-2.69145	PREDICTED: uncharacterized protein LOC104086296 [Nicotiana tomentosiformis]
CA08g02280	24.0504	5.81044	7.45407e-10	-2.25706	PREDICTED: probable inactive receptor kinase RLK902 [Nicotiana tomentosiformis]
CA08g02470	9.52712	5.39279	0.00951993	-1.00105	PREDICTED: uncharacterized membrane protein C24H6.13-like [Solanum tuberosum]
CA08g02530	4.61783	14.974	0.00141378	1.59233	PREDICTED: BAG family molecular chaperone regulator 3-like isoform X2 [Nicotiana sylvestris]
CA08g02550	4.29705	13.221	0.00573373	1.42315	PREDICTED: uncharacterized protein LOC101267725 [Solanum lycopersicum]
CA08g02630	2.17562	0.504371	0.00437258	-1.97114	PREDICTED: cytokinin dehydrogenase 7 [Nicotiana sylvestris]
CA08g03050	29.3677	221.1	0.00607523	2.72282	PREDICTED: uncharacterized protein LOC101262737 [Solanum lycopersicum]
CA08g03180	3.62406	11.4349	0.00437959	1.44508	PREDICTED: acyl-protein thioesterase 2-like isoform X1 [Solanum tuberosum]
CA08g03290	26.4191	12.0703	5.52552e-05	-1.31109	PREDICTED: chromatin assembly factor 1 subunit A-B-like [Solanum tuberosum]
CA08g03310	56.2933	137.092	3.10875e-05	1.09642	PREDICTED: probable sugar phosphate/phosphate translocator At2g25520 [Nicotiana sylvestris]
CA08g03510	10.122	23.2487	0.00126496	1.01334	PREDICTED: apyrase 2-like [Solanum lycopersicum]
CA08g03550	53.1551	148.431	2.00626e-06	1.29132	Ran binding protein-1 [Solanum lycopersicum]
CA08g03820	67.2417	29.0055	1.47845e-07	-1.40313	PREDICTED: transcription factor TCP2-like isoform X2 [Solanum tuberosum]
CA08g03890	8.0032	31.0553	7.01157e-05	1.75636	PREDICTED: 50S ribosomal protein L3, chloroplastic-like [Solanum tuberosum]
CA08g04160	0.471357	3.62662	1.7817e-05	2.98762	PREDICTED: uncharacterized protein LOC102600719 isoform X2 [Solanum tuberosum]
CA08g04180	41.2452	22.2432	7.99345e-05	-1.05845	PREDICTED: BTB/POZ and TAZ domain-containing protein 3 [Nicotiana sylvestris]
CA08g04300	0.0653127	12.8744	1.65369e-07	7.29428	PREDICTED: deacetylvindoline O-acetyltransferase-like [Solanum lycopersicum]
CA08g04420	2.97183	9.98143	0.00129266	1.45496	PREDICTED: uncharacterized protein LOC101259774 [Solanum lycopersicum]
CA08g04440	3.99067	39.3133	6.68605e-09	3.04568	PREDICTED: early nodulin-like protein 3-like [Solanum tuberosum]
CA08g04600	1.68445	38.3788	4.48022e-21	4.31916	PREDICTED: dehydration-responsive element-binding protein 3-like [Solanum lycopersicum]
CA08g04650	3.93644	591.329	9.53114e-17	7.0152	putrescine N-methyltransferase [Datura stramonium]
CA08g04660	14.7404	92.8471	2.84579e-10	2.45145	PREDICTED: copper amine oxidase 1-like [Nicotiana tomentosiformis]
CA08g04780	1.9624	31.4256	4.44966e-34	3.62163	heat stress transcription factor A2 [Capsicum annuum]
CA08g05170	2.29321	13.8761	0.0019501	2.42982	PREDICTED: leucine-rich repeat extensin-like protein 4-like isoform X1 [Solanum tuberosum]
CA08g05760	2.29845	9.15838	0.000117041	1.80806	PREDICTED: phospholipase D Z-like [Solanum tuberosum]
CA08g06310	109.255	44.6922	7.82904e-05	-1.48927	hydroxycinnamoyl-CoA: serotonin N-(hydroxycinnamoyl)transferase [Capsicum annuum]
CA08g06390	2.22047	10.2704	4.09153e-05	2.03496	PREDICTED: methionine adenosyltransferase 2 subunit beta-like isoform X1 [Solanum tuberosum]
CA08g06450	62.7263	21.8824	7.8682e-06	-1.70058	RecName: Full=(+)-neomenthol dehydrogenase; AltName: Full=Menthone:neomenthol reductase 1; Short=CaMNR1 [Capsicum annuum]
CA08g06460	29.6669	9.5565	5.58745e-07	-2.07542	RecName: Full=(+)-neomenthol dehydrogenase; AltName: Full=Menthone:neomenthol reductase 1; Short=CaMNR1 [Capsicum annuum]
CA08g06610	38.5875	4.39463	3.22587e-19	-2.7803	PREDICTED: uncharacterized protein LOC102588291 isoform X1 [Solanum tuberosum]
CA08g06760	21.0491	4.41994	1.60859e-14	-2.50414	PREDICTED: uncharacterized protein LOC102583787 isoform X1 [Solanum tuberosum]
CA08g07060	35.9012	18.6092	7.62306e-05	-1.12195	PREDICTED: signal peptide peptidase-like 4-like isoform X1 [Solanum tuberosum]
CA08g07080	4.38728	34.1361	0.00101083	2.77918	PREDICTED: glycerol-3-phosphate 2-O-acyltransferase 4-like [Solanum tuberosum]
CA08g07140	2.40689	9.02205	0.000266881	1.78338	PREDICTED: bifunctional L-3-cyanoalanine synthase/cysteine synthase 2, mitochondrial [Solanum lycopersicum]
CA08g07160	318.854	102.353	1.12945e-12	-1.81283	PREDICTED: ubiquitin-conjugating enzyme E2-23 kDa isoform X2 [Nicotiana tomentosiformis]
CA08g07180	0.973443	3.62365	0.000577138	1.70105	PREDICTED: protein TRANSPARENT TESTA 12 [Solanum lycopersicum]
CA08g07410	12.6419	49.7261	1.32769e-11	1.85557	PREDICTED: transcription factor ASG4-like isoform X1 [Solanum tuberosum]
CA08g07560	115.041	304.93	4.31961e-06	1.21066	LEA1-like protein [Capsicum annuum]
CA08g07660	20.3296	9.82079	0.00363435	-1.24043	PREDICTED: uncharacterized protein LOC102590352 [Solanum tuberosum]
CA08g07700	42.0725	116.616	3.52476e-06	1.29958	PREDICTED: BAG family molecular chaperone regulator 6-like [Solanum tuberosum]
CA08g07730	37.479	4.56898	2.42085e-28	-3.18682	PREDICTED: uncharacterized protein At5g41620-like [Solanum tuberosum]
CA08g07780	0.139141	3.50125	0.00263767	4.27939	PREDICTED: GDSL esterase/lipase At4g01130 [Solanum lycopersicum]
CA08g07800	4.84594	16.9114	4.27986e-05	1.60611	PREDICTED: putative glucose-6-phosphate 1-epimerase-like [Solanum tuberosum]
CA08g07900	2.00004	23.302	8.5119e-06	3.2461	unknown [Capsicum annuum]
CA08g07970	160.555	74.7263	2.11933e-05	-1.17129	PREDICTED: probable indole-3-acetic acid-amido synthetase GH3.5 [Solanum lycopersicum]
CA08g08000	1.70639	18.1956	0.000324066	3.26204	PREDICTED: uncharacterized protein LOC102602318 [Solanum tuberosum]
CA08g08060	2.33027	0.647704	0.000733477	-2.03472	PREDICTED: pentatricopeptide repeat-containing protein At4g01030, mitochondrial [Solanum lycopersicum]
CA08g08160	10.2125	4.26128	3.81898e-05	-1.51902	PREDICTED: cyclic nucleotide-gated ion channel 1-like isoform X1 [Solanum lycopersicum]
CA08g08210	247.58	110.084	1.45838e-06	-1.34655	PREDICTED: protein SDE2 homolog [Solanum tuberosum]
CA08g08260	2.6853	0.357595	8.16614e-06	-3.03861	PREDICTED: putative RING-H2 finger protein ATL21A-like [Solanum tuberosum]
CA08g08440	6.62714	25.6574	0.00225618	1.754	PREDICTED: auxin-induced protein 15A [Solanum lycopersicum]
CA08g08510	37.503	5.91787	4.49949e-14	-2.84583	PREDICTED: uncharacterized protein LOC102590560 [Solanum tuberosum]
CA08g08620	31.748	17.9397	7.62176e-07	-1.36697	PREDICTED: putative transcription elongation factor SPT5 homolog 1 [Nicotiana sylvestris]
CA08g08650	35.4172	403.649	3.18005e-06	3.30829	PREDICTED: protein ASPARTIC PROTEASE IN GUARD CELL 2-like [Solanum tuberosum]
CA08g09210	33.9783	7.40591	0.00722636	-2.39339	PREDICTED: sigma factor binding protein 1, chloroplastic-like [Solanum lycopersicum]
CA08g09470	0.7637	6.06587	0.000508108	2.38383	PREDICTED: 65-kDa microtubule-associated protein 5-like [Solanum tuberosum]
CA08g09580	139.645	64.9895	1.24043e-06	-1.29171	PREDICTED: protein ETHYLENE INSENSITIVE 3-like [Solanum tuberosum]
CA08g09590	41.8018	22.9502	0.0001883	-1.0499	PREDICTED: calcium and calcium/calmodulin-dependent serine/threonine-protein kinase-like [Solanum tuberosum]
CA08g09620	0.662525	2.76213	0.00725158	1.85404	PREDICTED: protein ENDOSPERM DEFECTIVE 1-like [Solanum tuberosum]
CA08g09730	2.10967	6.4395	0.00280296	1.42572	PREDICTED: probable inactive leucine-rich repeat receptor-like protein kinase At3g03770-like [Solanum tuberosum]
CA08g09740	8.07287	4.53867	0.00372375	-1.17341	PREDICTED: retinoblastoma-binding protein 5 isoform X3 [Nicotiana tomentosiformis]
CA08g09810	0.820858	4.14432	0.00304157	2.12161	PREDICTED: DNA topoisomerase 3-alpha-like [Solanum tuberosum]
CA08g09820	0	1.57436	8.78021e-09		PREDICTED: polygalacturonase-like [Solanum tuberosum]
CA08g09840	0.157095	0.755162	0.00837846	2.06157	PREDICTED: Fanconi anemia group D2 protein homolog [Solanum tuberosum]
CA08g09850	214.381	104.332	6.12732e-06	-1.22376	PREDICTED: protein WVD2-like 1-like [Solanum tuberosum]
CA08g09860	4.58277	12.8028	0.00624625	1.31321	PREDICTED: pentatricopeptide repeat-containing protein At3g62470, mitochondrial-like [Solanum tuberosum]
CA08g09910	13.3775	33.5547	0.000655942	1.1004	PREDICTED: phosphomannomutase-like [Solanum tuberosum]
CA08g10010	40.6328	8.98535	0.00483012	-2.33922	wound-induced protein CBP1 precursor [Capsicum annuum]
CA08g10080	57.1671	19.0504	1.11375e-10	-1.77846	PREDICTED: light-inducible protein CPRF2 [Solanum lycopersicum]
CA08g10150	5.52034	30.1142	2.64875e-08	2.27659	PREDICTED: probable glucan endo-1,3-beta-glucosidase A6 [Nicotiana tomentosiformis]
CA08g10240	4.41291	11.6397	0.000454355	1.2708	PREDICTED: serine/threonine-protein kinase Nek1-like isoform X1 [Solanum tuberosum]
CA08g10250	34.1777	162.457	1.27915e-08	2.05856	PREDICTED: annexin D4-like isoform X1 [Solanum tuberosum]
CA08g10270	13.1058	43.1008	0.00492399	1.50934	PREDICTED: annexin D3-like [Solanum tuberosum]
CA08g10330	7.82437	3.05721	0.000998259	-1.64983	PREDICTED: uncharacterized protein LOC102595210 [Solanum tuberosum]
CA08g10360	95.4359	6.54425	5.27505e-49	-4.06212	PREDICTED: extensin-2-like [Solanum tuberosum]
CA08g10560	13.8559	8.1222	0.00372349	-1.01185	PREDICTED: serine/threonine-protein kinase WNK1-like [Solanum tuberosum]
CA08g10610	198.137	34.9529	4.62984e-09	-2.7041	PREDICTED: tRNA(adenine(34)) deaminase, chloroplastic [Solanum lycopersicum]
CA08g10660	3.00281	26.9069	0.00045189	2.79558	PREDICTED: deoxyuridine 5&apos;-triphosphate nucleotidohydrolase-like [Solanum tuberosum]
CA08g10830	20.5724	49.052	0.0076082	1.05413	PREDICTED: 60S ribosome subunit biogenesis protein NIP7 homolog [Nicotiana tomentosiformis]
CA08g10850	91.0373	27.356	1.14293e-12	-1.92404	PREDICTED: adhesive plaque matrix protein-like [Solanum tuberosum]
CA08g10980	52.7987	139.733	4.48214e-06	1.22429	PREDICTED: vesicle-associated protein 2-2-like [Solanum tuberosum]
CA08g11120	8.6229	22.2779	0.000862765	1.20499	PREDICTED: 4-hydroxy-tetrahydrodipicolinate reductase 1, chloroplastic-like [Solanum lycopersicum]
CA08g11140	284.895	45.392	3.11785e-27	-2.83538	PREDICTED: histidine-containing phosphotransfer protein 1 [Solanum lycopersicum]
CA08g11290	26.9288	9.04522	3.14842e-07	-1.75126	PREDICTED: sugar transporter ERD6-like 5 [Nicotiana sylvestris]
CA08g11370	0.469183	2.18003	0.00168418	2.00678	PREDICTED: receptor-like protein 12 [Nicotiana sylvestris]
CA08g11450	4.74117	12.9684	0.00338724	1.27998	PREDICTED: 39S ribosomal protein L45, mitochondrial [Solanum lycopersicum]
CA08g11500	19.3701	8.62366	9.50487e-06	-1.36209	PREDICTED: branched-chain-amino-acid aminotransferase-like protein 1 [Nicotiana tomentosiformis]
CA08g11520	0.165255	2.10783	0.00135128	3.44464	PREDICTED: transcription factor bHLH96-like [Solanum tuberosum]
CA08g11570	4.11498	24.7064	0.000352014	2.38794	PREDICTED: 13S globulin seed storage protein 2-like [Solanum tuberosum]
CA08g11640	8.40979	4.19113	0.00673067	-1.19847	PREDICTED: probable receptor-like protein kinase At1g11050-like [Solanum tuberosum]
CA08g11670	3.78886	12.6324	0.000738927	1.5632	PREDICTED: potassium channel AKT2/3-like [Solanum lycopersicum]
CA08g11680	11.0166	30.7776	0.00671763	1.30592	PREDICTED: uncharacterized protein LOC102604409 [Solanum tuberosum]
CA08g11690	48.9468	139.529	6.82964e-06	1.31252	PREDICTED: uncharacterized protein LOC104085674 [Nicotiana tomentosiformis]
CA08g11820	5.94042	127.397	1.82483e-06	4.2221	chloroplast ferredoxin [Capsicum annuum]
CA08g12250	0.62936	3.43316	1.03389e-05	2.26104	unnamed protein product [Coffea canephora]
CA08g12300	7.34516	36.9999	5.77914e-08	2.14168	PREDICTED: 2-hydroxyisoflavanone dehydratase-like [Solanum tuberosum]
CA08g12370	17.8466	6.38136	0.000183997	-1.668	PREDICTED: uncharacterized protein DDB_G0271670-like [Solanum lycopersicum]
CA08g12540	130.573	23.4296	6.82328e-25	-2.64008	PREDICTED: uncharacterized protein LOC101243935 isoform X1 [Solanum lycopersicum]
CA08g12600	1.03267	3.44513	8.17903e-05	1.7994	PREDICTED: phragmoplast orienting kinesin 2-like [Solanum tuberosum]
CA08g12760	0.555263	0.028695	1.33569e-06	-4.28627	PREDICTED: pollen-specific leucine-rich repeat extensin-like protein 1 [Solanum lycopersicum]
CA08g12770	633.946	33.9569	1.38584e-54	-4.41136	PREDICTED: uncharacterized protein LOC102591329 [Solanum tuberosum]
CA08g12790	453.413	21.1822	3.20561e-59	-4.55696	PREDICTED: uncharacterized protein LOC102591329 [Solanum tuberosum]
CA08g12930	15.2724	6.57839	3.64538e-07	-1.39768	PREDICTED: extra-large guanine nucleotide-binding protein 1-like [Solanum tuberosum]
CA08g12960	55.5745	1.50341	0.000600814	-5.39847	RecName: Full=9-divinyl ether synthase; Short=StDES; AltName: Full=Colneleate synthase; AltName: Full=Cytochrome P450 74D4 [Capsicum annuum]
CA08g13050	10.3128	25.1648	8.20711e-05	1.09046	PREDICTED: CASP-like protein 5C1 [Nicotiana sylvestris]
CA08g13070	3.18045	30.6139	2.23581e-08	3.05382	PREDICTED: uncharacterized protein LOC101261073 [Solanum lycopersicum]
CA08g13080	4.3479	13.8429	0.000492035	1.49389	PREDICTED: plastid division protein PDV2 [Nicotiana sylvestris]
CA08g13100	0.430563	3.78987	0.00193075	2.91313	PREDICTED: uncharacterized protein LOC102601922 [Solanum tuberosum]
CA08g13240	50.661	191.999	0.00212245	1.71483	PREDICTED: putative lipid-transfer protein DIR1-like [Solanum tuberosum]
CA08g13280	0.744265	8.20228	0.00636326	3.40769	PREDICTED: deSI-like protein At4g17486-like [Solanum tuberosum]
CA08g13360	23.847	2.76386	1.35942e-08	-3.2816	PREDICTED: protein EARLY FLOWERING 4-like [Solanum tuberosum]
CA09g00130	10.0432	25.0939	0.00528456	1.11927	PREDICTED: peptidyl-prolyl cis-trans isomerase CYP18-2 [Nicotiana tomentosiformis]
CA09g00210	44.1174	123.307	1.07594e-06	1.29225	PREDICTED: 40S ribosomal protein S14-2-like [Solanum lycopersicum]
CA09g00260	0.722378	4.9292	2.40312e-05	2.56188	PREDICTED: 125 kDa kinesin-related protein-like [Solanum tuberosum]
CA09g00310	3.23776	0.697342	9.19596e-05	-2.40729	PREDICTED: 1-aminocyclopropane-1-carboxylate oxidase homolog 1-like isoform X2 [Solanum tuberosum]
CA09g00320	1.22551	5.90336	0.00118243	2.00228	PREDICTED: 1-aminocyclopropane-1-carboxylate oxidase homolog 1-like isoform X2 [Solanum tuberosum]
CA09g00420	4.65408	23.9201	0.00488752	2.14502	PREDICTED: replication protein A 14 kDa subunit B [Nicotiana sylvestris]
CA09g00470	0.415262	2.15378	0.00460204	2.10251	PREDICTED: uncharacterized protein At5g39865-like [Solanum tuberosum]
CA09g00500	6.21052	29.9332	3.86578e-06	1.75778	PREDICTED: alpha carbonic anhydrase 1, chloroplastic [Solanum lycopersicum]
CA09g00600	17.6759	59.7448	5.63902e-08	1.56022	PREDICTED: hsp70-binding protein 1-like [Solanum tuberosum]
CA09g00850	89.5469	275.719	0.000169497	1.20104	PREDICTED: uncharacterized protein LOC104089188 isoform X2 [Nicotiana tomentosiformis]
CA09g00880	0.728824	11.0673	2.32438e-07	3.70113	PREDICTED: germin-like protein subfamily 3 member 2 [Nicotiana sylvestris]
CA09g00950	3.18995	1.71532	0.00615601	-1.77197	PREDICTED: iron-sulfur assembly protein IscA-like 1, mitochondrial-like [Solanum tuberosum]
CA09g00990	3.28644	59.5326	4.11794e-18	3.97238	PREDICTED: uncharacterized protein LOC102585102 [Solanum tuberosum]
CA09g01110	1.97584	8.35377	0.00990243	1.87736	PREDICTED: serine/threonine-protein kinase Nek6-like [Solanum tuberosum]
CA09g01220	0.571633	3.02179	0.00371539	2.16728	PREDICTED: uncharacterized protein LOC102595714 [Solanum tuberosum]
CA09g01230	196.341	495.834	0.000672623	1.14682	fructose-bisphosphate aldolase-like protein [Solanum tuberosum]
CA09g01290	3.68966	13.7925	2.73225e-05	1.70035	PREDICTED: claspin-like [Solanum tuberosum]
CA09g01390	2.15188	0.685514	0.00216374	-1.85045	PREDICTED: uncharacterized protein LOC102592289 [Solanum tuberosum]
CA09g01400	44.3076	21.9123	2.33567e-05	-1.20963	PREDICTED: PAN domain-containing protein At5g03700 [Solanum lycopersicum]
CA09g01440	39.4698	19.5915	3.12702e-06	-1.20746	PREDICTED: serine/threonine-protein kinase CTR1-like [Solanum tuberosum]
CA09g01480	188.663	523.355	0.000329732	1.28348	enolase [Solanum lycopersicum]
CA09g01490	0.871329	22.6837	1.02224e-09	4.52994	PREDICTED: glucomannan 4-beta-mannosyltransferase 9-like [Solanum tuberosum]
CA09g01510	0.309422	94.9385	1.14433e-55	7.84457	PREDICTED: uncharacterized protein LOC102596945 [Solanum tuberosum]
CA09g01580	30.611	79.1045	2.37964e-05	1.18715	PREDICTED: heterodimeric geranylgeranyl pyrophosphate synthase small subunit, chloroplastic-like [Solanum lycopersicum]
CA09g01590	1.00182	7.29437	3.34891e-06	2.58881	PREDICTED: cytochrome P450 76A2-like [Solanum tuberosum]
CA09g01600	1.3274	8.28089	0.000219364	2.44149	PREDICTED: cytochrome P450 76A1-like [Solanum tuberosum]
CA09g01620	2.30801	45.8285	0.0083623	4.10634	PREDICTED: probable leucine-rich repeat receptor-like protein kinase At1g68400 [Solanum lycopersicum]
CA09g01640	0.336743	1.82821	0.0046893	2.04416	PREDICTED: pyruvate kinase, cytosolic isozyme-like [Solanum tuberosum]
CA09g01700	2.91662	12.3091	0.0037779	1.83147	PREDICTED: rop guanine nucleotide exchange factor 7-like [Solanum tuberosum]
CA09g01710	109.916	23.7111	3.7252e-11	-2.3946	PREDICTED: embryonic protein DC-8-like [Solanum tuberosum]
CA09g01850	1.09907	11.5074	0.00961644	3.25514	PREDICTED: probable pectate lyase 12-like [Solanum tuberosum]
CA09g01900	68.2832	16.6878	2.05957e-16	-2.22245	PREDICTED: uncharacterized protein LOC102581329 isoform X1 [Solanum tuberosum]
CA09g01920	3.53771	154.13	2.92259e-09	5.24321	PREDICTED: probable xyloglucan endotransglucosylase/hydrolase protein 32-like [Solanum tuberosum]
CA09g01960	43.0067	103.198	3.3344e-05	1.11911	PREDICTED: thioredoxin-like 3-3-like [Solanum tuberosum]
CA09g01970	319.03	905.786	0.000414758	1.31232	putative S-adenosylmethionine synthetase [Capsicum annuum]
CA09g02170	35.2121	144.899	1.02277e-11	1.85187	PREDICTED: cell division cycle protein 48 homolog [Solanum tuberosum]
CA09g02190	7.3731	28.3734	1.40942e-07	1.78271	PREDICTED: UDP-glycosyltransferase 86A1-like [Solanum tuberosum]
CA09g02370	16.3534	38.2802	0.0014506	1.04363	PREDICTED: tetratricopeptide repeat protein 1 isoform X1 [Nicotiana sylvestris]
CA09g02410	252.923	135.431	0.000530735	-1.09024	putative phenylalanine ammonia-lyase [Capsicum annuum]
CA09g02530	117.718	25.0979	8.09311e-22	-2.4721	single-stranded DNA binding protein precursor [Solanum tuberosum]
CA09g02750	312.511	145.837	5.23172e-06	-1.27924	PREDICTED: polyubiquitin [Elaeis guineensis]
CA09g02770	142.143	3282.52	3.49634e-12	4.23357	aquaporin PIP2-1-like [Solanum lycopersicum]
CA09g02780	22.8793	441.727	2.71837e-35	4.11832	aquaporin PIP2-1-like [Solanum lycopersicum]
CA09g02810	152.008	87.0159	0.000646952	-1.24861	PREDICTED: probable E3 ubiquitin-protein ligase LOG2 [Nicotiana tomentosiformis]
CA09g02890	14.3407	65.9161	2.18554e-13	2.0268	PREDICTED: dnaJ homolog subfamily C member 3 homolog [Solanum tuberosum]
CA09g02990	0.351462	8.21854	0.00172908	4.07109	PREDICTED: uncharacterized protein LOC102584058 [Solanum tuberosum]
CA09g03000	0.261461	4.88172	0.00539041	3.89788	PREDICTED: uncharacterized protein LOC102584058 [Solanum tuberosum]
CA09g03130	34.9609	15.9598	6.72255e-07	-1.29165	PREDICTED: E3 ubiquitin-protein ligase UPL4-like [Solanum tuberosum]
CA09g03230	120.439	287.155	0.000118589	1.02327	hypothetical protein CICLE_v10029532mg [Citrus clementina]
CA09g03320	2.34863	6.89209	0.00829288	1.32232	PREDICTED: interactor of constitutive active ROPs 2, chloroplastic [Solanum lycopersicum]
CA09g03490	242.155	555.181	0.00186884	1.01064	PREDICTED: 60S ribosomal protein L4-like [Nicotiana sylvestris]
CA09g03530	69.0994	272.962	1.13176e-11	1.77187	PREDICTED: L-ascorbate peroxidase 2, cytosolic [Solanum lycopersicum]
CA09g03590	8.11034	4.16356	0.00717242	-1.14766	PREDICTED: ABC transporter G family member 20-like [Solanum tuberosum]
CA09g03740	0.21515	1.33237	0.00305822	2.30042	PREDICTED: probable membrane-associated kinase regulator 3 [Solanum lycopersicum]
CA09g03790	23.1493	8.95458	9.50727e-06	-1.5486	PREDICTED: cytochrome P450 71A1-like [Solanum tuberosum]
CA09g04090	81.7529	26.6198	2.58974e-07	-1.92189	PREDICTED: soluble inorganic pyrophosphatase-like [Solanum tuberosum]
CA09g04250	7.27783	18.7317	0.00760564	1.17262	PREDICTED: uncharacterized protein LOC102590982 [Solanum tuberosum]
CA09g04470	11.6195	30.449	0.000585163	1.13045	PREDICTED: arginine biosynthesis bifunctional protein ArgJ, chloroplastic-like isoform X2 [Solanum tuberosum]
CA09g04590	2.84526	10.0903	0.000249574	1.61546	PREDICTED: probable DNA primase large subunit-like isoform X4 [Solanum tuberosum]
CA09g04930	19.2795	47.2369	0.00264789	1.02899	PREDICTED: beta carbonic anhydrase 5, chloroplastic-like isoform X2 [Nicotiana sylvestris]
CA09g05040	11.7748	6.37879	0.0084461	-1.02428	PREDICTED: uncharacterized protein LOC102603790 isoform X2 [Solanum tuberosum]
CA09g05210	0.0592203	0.90231	0.00224398	3.62533	PREDICTED: WD repeat-containing protein 44-like [Solanum tuberosum]
CA09g05350	1.97828	6.80963	0.00131684	1.60155	PREDICTED: L-type lectin-domain containing receptor kinase S.4-like [Solanum tuberosum]
CA09g05370	5.14303	1.83255	0.00437258	-1.68867	PREDICTED: ribulose bisphosphate carboxylase/oxygenase activase 1, chloroplastic isoform X2 [Solanum lycopersicum]
CA09g05490	56.6486	23.2639	1.4424e-08	-1.46692	PREDICTED: serine/threonine-protein kinase atg1-like isoform X2 [Solanum tuberosum]
CA09g05630	190.498	58.5097	1.40379e-13	-1.89428	PREDICTED: probable glutathione S-transferase-like [Solanum tuberosum]
CA09g05800	605.986	159.911	3.81007e-14	-2.08611	PREDICTED: universal stress protein A-like protein-like [Solanum tuberosum]
CA09g05840	10.6964	3.07862	0.00263863	-1.9742	PREDICTED: auxin-induced protein 15A-like [Solanum lycopersicum]
CA09g06060	1.99924	12.857	2.98663e-05	2.48045	PREDICTED: steroid 5-alpha-reductase DET2 [Solanum lycopersicum]
CA09g06090	0.157386	1.69498	0.000155351	2.89907	PREDICTED: probable sodium/metabolite cotransporter BASS1, chloroplastic isoform X1 [Nicotiana sylvestris]
CA09g06170	9.11781	23.0622	4.56607e-05	1.14767	PREDICTED: uncharacterized protein LOC101254824 [Solanum lycopersicum]
CA09g06190	27.9549	7.37178	0.00884526	-1.9909	PREDICTED: probable anion transporter 3, chloroplastic-like [Solanum tuberosum]
CA09g06230	0.684684	3.58941	9.58827e-05	2.05939	PREDICTED: mitogen-activated protein kinase-binding protein 1-like [Solanum tuberosum]
CA09g06370	308.375	78.9593	4.68766e-10	-2.14504	PREDICTED: BAHD acyltransferase DCR-like [Solanum tuberosum]
CA09g06490	12.4902	33.5143	0.00172319	1.2036	PREDICTED: probable serine/threonine-protein kinase At5g41260 [Solanum lycopersicum]
CA09g06550	6.58846	18.7253	3.10327e-05	1.32452	PREDICTED: uncharacterized protein LOC101262946 [Solanum lycopersicum]
CA09g06710	6.34427	39.6711	8.07903e-17	2.46411	PREDICTED: xyloglucan galactosyltransferase KATAMARI1 [Solanum tuberosum]
CA09g06750	1.21374	8.3271	1.29116e-09	2.53489	PREDICTED: leucine-rich repeat receptor-like protein kinase PXL2-like [Solanum tuberosum]
CA09g07160	4.4718	24.0843	3.29917e-07	2.1685	PREDICTED: peroxidase 27-like [Nicotiana sylvestris]
CA09g07280	11.6286	49.321	9.31915e-10	1.90457	ethylene-responsive element binding factor [Capsicum annuum]
CA09g07410	33.7483	12.9105	1.05601e-05	-1.39157	PREDICTED: transmembrane protein 184C-like isoform X1 [Solanum tuberosum]
CA09g07620	1.11382	6.01044	0.000427084	2.12334	PREDICTED: transcription factor RF2b-like [Solanum tuberosum]
CA09g07650	15.0859	57.9967	8.86559e-08	1.74598	PREDICTED: acetyl-CoA-benzylalcohol acetyltransferase-like [Solanum tuberosum]
CA09g07740	10.038	72.4036	8.44305e-05	2.67234	PREDICTED: probable glutathione S-transferase-like [Solanum tuberosum]
CA09g07920	4.59135	138.213	7.78807e-52	4.73014	mitochondrial small heat shock protein [Capsicum annuum]
CA09g08190	317.84	22.4993	1.1035e-50	-4.01926	PREDICTED: stem-specific protein TSJT1 [Solanum lycopersicum]
CA09g08310	30.7031	14.7544	2.17774e-06	-1.23801	PREDICTED: auxilin-related protein 2-like [Nicotiana tomentosiformis]
CA09g08500	55.1446	17.2888	1.23389e-14	-1.95943	PREDICTED: methylcrotonoyl-CoA carboxylase subunit alpha, mitochondrial-like isoform X1 [Solanum tuberosum]
CA09g08510	7.17051	2.53103	8.26177e-05	-1.58876	PREDICTED: biotin carboxyl carrier protein of acetyl-CoA carboxylase isoform X3 [Solanum lycopersicum]
CA09g08540	0.958698	3.28276	0.00668399	1.54879	PREDICTED: protein TPX2-like [Solanum tuberosum]
CA09g08600	0.950963	7.05385	2.20741e-05	2.66994	PREDICTED: patatin-16-like [Solanum tuberosum]
CA09g08810	32.7101	12.7305	1.08733e-06	-1.54079	PREDICTED: BTB/POZ domain-containing protein At3g09030 [Nicotiana tomentosiformis]
CA09g08890	6.84636	19.5863	0.00676863	1.21193	PREDICTED: probable LRR receptor-like serine/threonine-protein kinase At5g48740-like [Solanum tuberosum]
CA09g09200	10.1718	33.8299	5.28387e-06	1.52916	PREDICTED: uncharacterized protein LOC102581489 [Solanum tuberosum]
CA09g09660	23.66	8.03148	1.45795e-05	-1.73953	adenylate isopentenyltransferase [Solanum lycopersicum]
CA09g09670	22.2124	53.4172	0.000609972	1.07209	PREDICTED: uncharacterized protein LOC102606119 [Solanum tuberosum]
CA09g09890	13.0706	143.4	3.90469e-37	3.35671	PREDICTED: uncharacterized protein LOC102579268 [Solanum tuberosum]
CA09g09900	4.93719	13.0425	0.00211138	1.21947	PREDICTED: uncharacterized protein LOC102589543 isoform X1 [Solanum tuberosum]
CA09g09960	1.28416	7.91502	3.13985e-06	2.37835	PREDICTED: probable pectate lyase 20-like [Solanum tuberosum]
CA09g10000	46.6465	23.3598	7.97436e-05	-1.05927	PREDICTED: TOM1-like protein 2-like [Solanum tuberosum]
CA09g10020	3.45831	11.7101	1.51783e-05	1.48948	PREDICTED: uncharacterized protein LOC102583747 [Solanum tuberosum]
CA09g10290	5.15198	0.223279	2.07731e-07	-4.66232	PREDICTED: putative late blight resistance protein homolog R1B-16-like [Solanum tuberosum]
CA09g10320	36.8746	9.91638	1.43055e-10	-1.94372	PREDICTED: growth hormone-regulated TBC protein 1-like [Solanum lycopersicum]
CA09g10420	45.1302	119.106	2.56063e-06	1.23285	PREDICTED: peptidyl-prolyl cis-trans isomerase FKBP15-1 [Nicotiana sylvestris]
CA09g10460	54.2031	38.0819	0.000135196	-1.00669	PREDICTED: probable LRR receptor-like serine/threonine-protein kinase At1g06840-like [Solanum tuberosum]
CA09g10600	22.9988	53.236	0.000384092	1.0359	PREDICTED: glyoxylate/succinic semialdehyde reductase 1 [Nicotiana tomentosiformis]
CA09g10770	80.6348	209.584	6.76987e-06	1.19014	PREDICTED: 40S ribosomal protein S24-1 [Nicotiana tomentosiformis]
CA09g11020	67.7019	27.5273	6.8943e-08	-1.4715	PREDICTED: heat stress transcription factor A-8-like [Solanum tuberosum]
CA09g11270	2.7445	9.12133	0.000219482	1.53752	PREDICTED: receptor-like protein kinase ANXUR1 [Nicotiana tomentosiformis]
CA09g11580	8.09973	3.91651	0.00310999	-1.17537	PREDICTED: uncharacterized protein LOC102584745 isoform X3 [Solanum tuberosum]
CA09g12100	2.97324	21.5181	0.00162476	2.64938	PREDICTED: patellin-6 [Solanum lycopersicum]
CA09g12180	7.07441	2.40976	0.00222559	-1.61389	PREDICTED: putative serine/threonine-protein kinase [Nicotiana sylvestris]
CA09g12570	55.6131	22.472	0.00131684	-1.48641	PREDICTED: probable LRR receptor-like serine/threonine-protein kinase At1g53430 isoform X2 [Solanum lycopersicum]
CA09g12580	31.6423	12.8781	1.22072e-08	-1.48738	PREDICTED: probable LRR receptor-like serine/threonine-protein kinase At1g53430-like [Solanum tuberosum]
CA09g12700	3.07429	8.20745	0.00917795	1.22211	PREDICTED: TPR repeat-containing thioredoxin TTL1-like [Nicotiana sylvestris]
CA09g12780	54.6053	22.6704	0.00646361	-1.45426	jasmonic acid 2 [Solanum lycopersicum]
CA09g13300	112.852	276.535	3.17291e-05	1.11104	PREDICTED: histone H2A.6 [Solanum lycopersicum]
CA09g13320	1.22644	5.11061	0.00789224	1.77748	PREDICTED: kinesin-1-like [Solanum tuberosum]
CA09g13480	0.0501837	0.629473	0.000102687	3.39683	clp protease proteolytic subunit (chloroplast) [Capsicum annuum]
CA09g13680	3.9193	16.069	3.55869e-06	1.83699	PREDICTED: uncharacterized protein LOC102604420 [Solanum tuberosum]
CA09g13790	2.67121	27.2755	1.20167e-06	3.12354	PREDICTED: fasciclin-like arabinogalactan protein 7 [Nicotiana sylvestris]
CA09g14040	4.90041	12.3797	0.00564942	1.1584	PREDICTED: uncharacterized protein LOC102579324 isoform X3 [Solanum tuberosum]
CA09g14130	0.20436	1.93284	0.000121724	2.95468	PREDICTED: polygalacturonase-like [Solanum tuberosum]
CA09g14290	51.0834	24.7763	2.78649e-06	-1.22618	PREDICTED: DEAD-box ATP-dependent RNA helicase 53 [Solanum lycopersicum]
CA09g14330	13.4544	5.04879	0.00241684	-1.6028	PREDICTED: protein MKS1-like [Solanum tuberosum]
CA09g14340	4.29917	26.5892	3.67925e-07	2.46107	PREDICTED: 1-aminocyclopropane-1-carboxylate oxidase homolog [Solanum tuberosum]
CA09g14440	7.61693	21.9905	0.000607697	1.34102	PREDICTED: xylosyltransferase 2 [Solanum lycopersicum]
CA09g14500	8.29315	23.565	0.000967813	1.31148	PREDICTED: gamma aminobutyrate transaminase 3, chloroplastic isoform X1 [Solanum lycopersicum]
CA09g14540	21.7456	5.1756	4.72758e-10	-2.2174	PREDICTED: uncharacterized protein LOC102593298 [Solanum tuberosum]
CA09g14640	0.319715	4.06037	1.21798e-07	3.73887	PREDICTED: probable pectinesterase 53 [Solanum lycopersicum]
CA09g14680	1.9561	0.403827	0.00100278	-2.42364	PREDICTED: probable salt tolerance-like protein At1g78600-like [Solanum tuberosum]
CA09g14830	0.150189	2.52912	0.00822005	3.68672	sesquiterpene synthase [Solanum lycopersicum]
CA09g14930	9.46896	4.44261	0.00102054	-1.261	PREDICTED: transmembrane protein 128 [Solanum lycopersicum]
CA09g15040	16.4279	101.723	2.52589e-08	2.4408	PREDICTED: (-)-germacrene D synthase-like [Solanum tuberosum]
CA09g15050	12.1048	84.0054	1.61607e-07	2.51177	sesquiterpene synthase [Solanum habrochaites]
CA09g15120	0.99153	5.14511	0.00648846	2.13343	PREDICTED: early nodulin-93-like [Solanum tuberosum]
CA09g15220	3.92982	0.579045	6.34663e-05	-2.9084	Rx protein [Solanum tuberosum]
CA09g15520	6.49662	25.1499	1.07567e-06	1.75948	PREDICTED: serine/threonine protein phosphatase 2A 57 kDa regulatory subunit B&apos; iota isoform-like [Nicotiana tomentosiformis]
CA09g15530	15.6391	51.4634	2.16193e-11	1.76232	putative acyl-ACP thioesterase B [Capsicum annuum]
CA09g15650	13.8585	3.98266	0.00918658	-2.07691	PREDICTED: heme oxygenase 1, chloroplastic-like [Solanum tuberosum]
CA09g15820	50.4669	14.4286	2.18554e-13	-2.00494	PREDICTED: sugar transport protein 14-like [Solanum tuberosum]
CA10g00070	112.609	63.9365	0.000164528	-1.00197	PREDICTED: protein translation factor SUI1 homolog [Solanum lycopersicum]
CA10g00180	184.822	455.071	1.77587e-05	1.11993	PREDICTED: histone H2A.6 [Nicotiana tomentosiformis]
CA10g00320	12.5915	6.25793	0.000568123	-1.14776	PREDICTED: G-type lectin S-receptor-like serine/threonine-protein kinase At4g27290-like [Solanum tuberosum]
CA10g00440	0.392678	4.77088	4.10413e-06	3.39277	PREDICTED: receptor-like protein kinase THESEUS 1-like [Solanum tuberosum]
CA10g00490	5.56747	31.1712	6.68029e-07	2.43757	PREDICTED: CBS domain-containing protein CBSX5-like [Solanum tuberosum]
CA10g00570	38.5121	25.065	6.80651e-05	-1.07667	PREDICTED: PAP-associated domain-containing protein 5-like [Solanum tuberosum]
CA10g00580	34.6862	12.2943	2.41965e-10	-1.68318	PREDICTED: probable ubiquitin-conjugating enzyme E2 25-like [Solanum tuberosum]
CA10g00760	46.1209	21.1075	6.69511e-07	-1.31026	RNA helicase 36, partial [Solanum tuberosum]
CA10g00830	3.70565	14.594	0.000622374	1.69921	PREDICTED: uncharacterized protein At4g15545 [Solanum lycopersicum]
CA10g00870	23.2703	6.94309	1.41993e-06	-1.92711	PREDICTED: uncharacterized protein LOC101244039 [Solanum lycopersicum]
[truncated: 1,075 more rows]
