# Supplementary material for: The dissection of R genes and locus Pc5.1 in Phytophthora capsici infection provides a novel view of disease resistance in peppers
Source: BMC Genomics. 2021 May 21;22:372. doi: 10.1186/s12864-021-07705-z (PMC8139160; doi:10.1186/s12864-021-07705-z)
Supplement: Supplementary file 4 — Additional file 4: Table S4. DEGs identified in 372S root transcriptome after P. capsici inoculation. [file 12864_2021_7705_MOESM4_ESM.xlsx]

## Sheet: Sheet1
Table S4 DEGs identified in 372S root transcriptome after P. capsici inoculation.
Gene ID	372S-0d/FPKM	372S-3d/FPKM	FDR	log2(3d/0d)	NR_annotation
CA01g00140	6.49098	23.5668	2.08258e-15	1.83544	granule-bound starch synthase 1 [Nicotiana tabacum]
CA01g00240	10.6113	3.48968	2.59138e-06	-1.65177	PREDICTED: growth-regulating factor 8 [Nicotiana tomentosiformis]
CA01g00260	14.2889	6.48074	0.000472282	-1.18475	endo-beta-1,4-glucanase [Capsicum annuum]
CA01g00300	0.183677	2.62142	0.000425955	3.63866	PREDICTED: homeobox-leucine zipper protein ATHB-7-like [Solanum lycopersicum]
CA01g00320	59.8013	162.387	1.52159e-06	1.39945	PREDICTED: methionine gamma-lyase-like [Nicotiana sylvestris]
CA01g00430	5.74848	1.61636	4.59625e-06	-1.89484	PREDICTED: oligopeptide transporter 7-like [Solanum tuberosum]
CA01g00460	0.100034	10.1423	4.79634e-35	6.48015	PREDICTED: aluminum-activated malate transporter 10-like [Solanum lycopersicum]
CA01g00790	19.6555	8.27082	0.00374625	-1.29291	PREDICTED: 30S ribosomal protein S6 alpha, chloroplastic [Solanum lycopersicum]
CA01g00820	4.05707	9.95699	2.64355e-05	1.24737	PREDICTED: auxin response factor 9-like [Solanum tuberosum]
CA01g01100	0.0601593	7.18963	6.58133e-17	6.41203	PREDICTED: protein P21-like [Nicotiana tomentosiformis]
CA01g01150	0.951291	4.25188	7.38679e-05	2.05699	PREDICTED: heat stress transcription factor B-2b-like [Solanum tuberosum]
CA01g01770	3.13352	7.41756	0.00374755	1.19747	PREDICTED: dentin sialophosphoprotein-like [Solanum tuberosum]
CA01g01900	3.81716	0.852605	9.34174e-06	-2.19452	PREDICTED: subtilisin-like protease-like [Solanum tuberosum]
CA01g01960	29.7894	14.9983	0.000436425	-1.03048	PREDICTED: probable sugar phosphate/phosphate translocator At1g12500 [Solanum lycopersicum]
CA01g02030	6.31631	20.3439	1.9954e-05	1.61928	PREDICTED: transcription factor bHLH35-like isoform X2 [Nicotiana tomentosiformis]
CA01g02400	6.00368	11.379	0.00141497	1.0036	PREDICTED: putative transferase CAF17 homolog, mitochondrial-like [Solanum tuberosum]
CA01g02520	2.87574	21.6287	4.4648e-21	2.54907	PREDICTED: flavonoid 3&apos;-monooxygenase-like [Solanum tuberosum]
CA01g02540	16.8075	48.6157	1.41086e-08	1.49105	PREDICTED: cytochrome P450 93A1-like [Solanum tuberosum]
CA01g02740	0.771656	12.2298	6.36268e-22	3.91858	PREDICTED: vacuolar-processing enzyme beta-isozyme-like [Solanum tuberosum]
CA01g03020	1.93732	7.81505	2.13323e-06	1.94632	PREDICTED: putative glucuronosyltransferase PGSIP8 [Nicotiana tomentosiformis]
CA01g03080	4.26432	14.6752	0.000244786	1.73404	mitochondrial small heat shock protein [Capsicum annuum]
CA01g03180	4.49509	24.1221	4.50596e-10	2.37168	PREDICTED: uncharacterized protein LOC104226166 [Nicotiana sylvestris]
CA01g03560	30.1505	124.322	7.11615e-30	1.99945	ABA-responsive protein 1 [Capsicum annuum]
CA01g04160	0.700649	44.8131	6.55004e-57	5.91715	PREDICTED: expansin-like B1 [Nicotiana tomentosiformis]
CA01g04170	0.67202	5.06035	1.84809e-05	2.82322	unnamed protein product [Coffea canephora]
CA01g04380	43.835	166.07	9.04568e-07	1.88195	PREDICTED: expansin-like B1 [Solanum lycopersicum]
CA01g04390	0.044208	6.57782	1.15943e-21	6.87832	PREDICTED: expansin-like B1-like [Solanum tuberosum]
CA01g04400	266.805	762.145	2.33223e-18	1.47104	PREDICTED: expansin-like B1-like [Solanum tuberosum]
CA01g04530	40.1112	3.22379	2.61348e-59	-3.67917	PREDICTED: cationic amino acid transporter 6, chloroplastic-like [Solanum tuberosum]
CA01g04680	2.12185	0.197527	2.46215e-09	-3.45153	PREDICTED: receptor-like protein 12-like [Solanum tuberosum]
CA01g04700	61.6334	30.2408	5.37319e-08	-1.06985	PREDICTED: uncharacterized protein LOC101251207 [Solanum lycopersicum]
CA01g04760	12.3617	37.9548	1.44071e-12	1.61675	PREDICTED: UMP-CMP kinase-like isoform X1 [Solanum tuberosum]
CA01g04920	14.0588	36.5629	5.79274e-16	1.29696	PREDICTED: uncharacterized protein LOC104217138 isoform X1 [Nicotiana sylvestris]
CA01g04970	412.581	111.962	3.88214e-17	-1.92481	PRP1 precursor [Capsicum annuum]
CA01g05370	267.034	123.291	9.43135e-05	-1.01237	PREDICTED: uncharacterized protein LOC104117279 [Nicotiana tomentosiformis]
CA01g06150	4.43653	0.893757	0.00179895	-2.35403	PREDICTED: premnaspirodiene oxygenase-like [Solanum tuberosum]
CA01g06180	61.5635	26.4988	4.74153e-14	-1.27484	PREDICTED: uncharacterized protein RSN1-like [Solanum tuberosum]
CA01g06330	3.23566	1.21768	0.00258834	-1.47086	blight resistance protein [Capsicum annuum]
CA01g06810	15.2895	32.6833	8.63624e-10	1.09407	PREDICTED: ABC transporter G family member 14-like [Solanum tuberosum]
CA01g07120	8.4914	45.8603	8.3772e-11	2.397	PREDICTED: abscisic acid 8&apos;-hydroxylase 1-like [Nicotiana tomentosiformis]
CA01g07250	6.95587	17.8423	0.00347865	1.31576	PREDICTED: uncharacterized protein LOC101255910 [Solanum lycopersicum]
CA01g07700	6.79489	2.45137	0.000255598	-1.7328	PREDICTED: protein CUP-SHAPED COTYLEDON 3-like [Solanum tuberosum]
CA01g08010	4.4556	1.93595	0.00764024	-1.18542	PREDICTED: probably inactive leucine-rich repeat receptor-like protein kinase At1g50610-like [Solanum tuberosum]
CA01g08420	1.02986	3.9049	0.00405009	1.86599	PREDICTED: probable carboxylesterase 8-like [Solanum tuberosum]
CA01g08670	0.077566	0.354444	0.00487193	2.11264	PREDICTED: uncharacterized protein LOC102582076 [Solanum tuberosum]
CA01g08750	4.62507	24.3565	7.84996e-12	2.44066	PREDICTED: lysine-specific demethylase 8-like [Solanum tuberosum]
CA01g08790	4.68584	35.9875	1.19491e-41	2.8877	PREDICTED: ABC transporter G family member 22-like [Solanum lycopersicum]
CA01g08800	3.40439	18.5573	4.0418e-05	2.36867	PREDICTED: ABC transporter G family member 22-like [Solanum lycopersicum]
CA01g08830	2.73189	7.54568	0.00122109	1.40017	PREDICTED: sucrose-phosphatase 1 isoform X2 [Solanum lycopersicum]
CA01g08900	1.68011	4.47338	0.00330511	1.36371	PREDICTED: pentatricopeptide repeat-containing protein At1g02060, chloroplastic-like isoform X1 [Solanum tuberosum]
CA01g08930	7.54842	19.9883	9.89855e-06	1.26371	PREDICTED: eukaryotic translation initiation factor 2 subunit gamma-like isoform X2 [Nicotiana sylvestris]
CA01g08960	1.82444	4.48079	0.0055078	1.25903	PREDICTED: uncharacterized protein LOC102602495 [Solanum tuberosum]
CA01g09080	15.5901	55.6091	6.78797e-18	1.86581	PREDICTED: uncharacterized protein LOC101251327 [Solanum lycopersicum]
CA01g09090	4.65293	10.1741	0.00920065	1.12209	PREDICTED: uncharacterized protein LOC104117246 [Nicotiana tomentosiformis]
CA01g09390	13.2136	69.7033	8.95786e-42	2.35704	Hop-interacting protein THI101 precursor [Solanum lycopersicum]
CA01g09540	0.510461	2.85649	0.00383404	2.38768	PREDICTED: 26.5 kDa heat shock protein, mitochondrial-like [Solanum tuberosum]
CA01g09660	11.2081	0.140711	1.93241e-11	-6.02659	PREDICTED: putative nitric oxide synthase [Solanum lycopersicum]
CA01g09950	4.49921	27.3002	8.84111e-15	2.55754	PREDICTED: transmembrane protein 45A-like [Nicotiana sylvestris]
CA01g10090	0.68118	4.64719	3.54429e-07	2.63918	PREDICTED: phytoene synthase, chloroplastic-like [Solanum tuberosum]
CA01g10130	7.53981	21.6687	4.86971e-07	1.47642	PREDICTED: probable polyamine transporter At3g13620 [Nicotiana tomentosiformis]
CA01g10140	2.99398	10.5386	8.4844e-06	1.76742	PREDICTED: probable polyamine transporter At3g13620 [Solanum lycopersicum]
CA01g12710	19.0732	39.5575	0.00311402	1.00714	PREDICTED: uncharacterized protein At4g22758-like [Solanum tuberosum]
CA01g12720	9.75658	30.9237	5.70416e-09	1.6306	PREDICTED: splicing factor U2af small subunit B-like [Nicotiana sylvestris]
CA01g12830	1.05015	6.58286	2.8237e-05	2.57961	PREDICTED: aspartic protease inhibitor 1-like [Solanum tuberosum]
CA01g13290	10.9057	3.29503	1.48943e-05	-1.77224	PREDICTED: ETHYLENE INSENSITIVE 3-like 3 protein isoform X1 [Nicotiana tomentosiformis]
CA01g13610	0.832922	5.90359	6.26074e-06	2.70961	PREDICTED: transcription factor LAF1-like [Solanum tuberosum]
CA01g13820	3683.5	1301.86	0.00265073	-1.54404	beta-1,3-glucanase 22 [Solanum tuberosum]
CA01g13830	10.2997	60.3589	1.84502e-16	2.50708	PREDICTED: dirigent protein 1-like [Nicotiana tomentosiformis]
CA01g14880	5.09435	2.56166	1.24581e-05	-1.06756	PREDICTED: phragmoplast orienting kinesin 1-like [Solanum tuberosum]
CA01g15200	11.4132	3.83693	0.00012978	-1.61005	PREDICTED: uncharacterized protein DDB_G0271670 [Nicotiana tomentosiformis]
CA01g15370	30.3741	13.9926	2.76548e-09	-1.16593	PREDICTED: potassium channel KAT3-like [Solanum lycopersicum]
CA01g16220	9.97067	5.50004	3.62771e-05	-1.02208	PREDICTED: putative E3 ubiquitin-protein ligase LIN-like isoform X1 [Solanum tuberosum]
CA01g16270	7.66595	2.20183	2.96939e-05	-1.83962	PREDICTED: MATE efflux family protein 5 [Solanum lycopersicum]
CA01g16600	0.799799	5.48899	0.000105524	2.70158	PREDICTED: BON1-associated protein 2-like [Solanum tuberosum]
CA01g16830	46.4373	4.28613	9.89583e-36	-3.47366	PREDICTED: F-box protein PP2-A13-like [Solanum tuberosum]
CA01g17010	0.460763	4.90111	6.05319e-07	3.32672	PREDICTED: vacuolar iron transporter 1.1-like [Solanum tuberosum]
CA01g17660	98.6928	40.9895	2.97917e-06	-1.31009	histone H4 [Solanum lycopersicum]
CA01g17670	34.2432	7.49542	2.00325e-14	-2.23357	PREDICTED: chitinase 2-like [Nicotiana tomentosiformis]
CA01g17710	151.95	53.5608	3.06229e-12	-1.55072	PREDICTED: transcription factor bHLH130-like [Solanum lycopersicum]
CA01g17770	0.693354	4.91992	4.32254e-08	2.76827	PREDICTED: protein ASPARTIC PROTEASE IN GUARD CELL 1-like [Solanum tuberosum]
CA01g18420	131.099	48.1945	1.40634e-12	-1.48607	PREDICTED: uncharacterized protein LOC104120779 [Nicotiana tomentosiformis]
CA01g18590	2.64456	0.138795	0.00784387	-4.2681	PREDICTED: uncharacterized protein LOC101256709 [Solanum lycopersicum]
CA01g18680	2.32705	6.69244	0.000640671	1.50941	PREDICTED: probable protein phosphatase 2C 72-like [Solanum tuberosum]
CA01g18910	3.50552	10.966	8.15339e-07	1.71962	PREDICTED: uncharacterized protein LOC102596969 [Solanum tuberosum]
CA01g19560	89.0426	341.773	2.16743e-29	1.74097	PREDICTED: suppressor of disruption of TFIIS-like [Solanum tuberosum]
CA01g19780	4.11638	9.92779	0.000139248	1.22154	PREDICTED: U-box domain-containing protein 44-like [Solanum tuberosum]
CA01g19850	21.4467	47.9762	1.08329e-06	1.09442	PREDICTED: uncharacterized protein LOC101264151 isoform X1 [Solanum lycopersicum]
CA01g19970	38.5067	0.6277	6.03502e-09	-5.96178	PREDICTED: long chain acyl-CoA synthetase 1-like [Solanum tuberosum]
CA01g20010	12.1188	4.52553	0.00111603	-1.44781	gibberellic acid 2-oxidase [Capsicum annuum]
CA01g20200	0.361298	2.01192	2.97983e-05	3.45923	PREDICTED: GDSL esterase/lipase LIP-4-like [Solanum tuberosum]
CA01g20700	32.6164	8.23536	0.00348202	-2.02482	PREDICTED: uncharacterized protein LOC102587599 [Solanum tuberosum]
CA01g20930	0.162931	2.67138	1.58145e-05	3.90515	PREDICTED: uncharacterized protein LOC102581236 [Solanum tuberosum]
CA01g21550	178.061	64.9725	9.68578e-11	-1.45574	PREDICTED: stem-specific protein TSJT1-like [Solanum tuberosum]
CA01g21610	163.802	79.4905	3.80903e-06	-1.08523	bZIP transcription factor [Capsicum annuum]
CA01g21700	4.98594	13.874	0.00161543	1.39878	aquaporin TIP1-3-like [Solanum lycopersicum]
CA01g21800	6.53363	0	1.12566e-12		PREDICTED: endo-1,3;1,4-beta-D-glucanase-like isoform X1 [Nicotiana sylvestris]
CA01g22140	7.68508	26.5399	1.41456e-08	1.74416	PREDICTED: protein FANTASTIC FOUR 4-like [Nicotiana tomentosiformis]
CA01g22170	1.00855	0.119205	0.00727218	-3.10084	PREDICTED: 3-oxoacyl-[acyl-carrier-protein] reductase, chloroplastic-like [Solanum lycopersicum]
CA01g22220	102.329	13.6089	2.97884e-05	-2.94978	PREDICTED: basic 7S globulin-like [Nicotiana tomentosiformis]
CA01g22310	50.0313	19.3726	4.20072e-12	-1.41129	PREDICTED: basic 7S globulin-like [Nicotiana tomentosiformis]
CA01g23130	381.594	112.442	1.6175e-07	-1.80749	1,4-alpha-glucan-maltohydrolase [Solanum lycopersicum]
CA01g23180	41.1152	186.015	1.19491e-41	2.13283	PREDICTED: protein SRG1-like isoform X1 [Solanum tuberosum]
CA01g23740	14.7203	5.76444	0.00163492	-1.13116	PREDICTED: WAT1-related protein At3g30340-like [Nicotiana sylvestris]
CA01g23810	30.6482	2.54743	1.99485e-06	-3.62129	cysteine/histidine-rich DC1 domain protein [Capsicum annuum]
CA01g23830	4.47304	0.155479	0.00197602	-4.80969	PREDICTED: serine/threonine-protein phosphatase 7 long form homolog [Solanum lycopersicum]
CA01g23860	3.34333	0.45242	0.00338147	-2.90677	PREDICTED: uncharacterized protein LOC102580796 [Solanum tuberosum]
CA01g23880	60.6711	2.74359	1.0555e-20	-4.50056	PREDICTED: uncharacterized protein LOC104092324 isoform X1 [Nicotiana tomentosiformis]
CA01g23890	21.5163	2.5502	7.49177e-05	-3.11096	PREDICTED: uncharacterized protein LOC104647902 [Solanum lycopersicum]
CA01g24000	83.644	22.9982	1.56491e-20	-1.90446	PREDICTED: V-type proton ATPase subunit D-like [Nicotiana tomentosiformis]
CA01g24610	116.893	36.7258	4.56232e-19	-1.71302	PREDICTED: probable beta-D-xylosidase 2-like [Solanum tuberosum]
CA01g24650	3.9295	8.40413	0.00500925	1.01717	PREDICTED: uncharacterized protein LOC102604741 [Solanum tuberosum]
CA01g25110	1.23694	3.78509	0.00954998	1.55553	PREDICTED: ankyrin repeat-containing protein At3g12360-like [Nicotiana sylvestris]
CA01g25530	11.6424	1.94617	0.000409392	-2.58278	PREDICTED: protein GLUTAMINE DUMPER 1-like [Solanum tuberosum]
CA01g27400	8.3105	4.16152	0.000292457	-1.03937	PREDICTED: lysine-specific demethylase JMJ706-like [Solanum lycopersicum]
CA01g27490	1.01829	4.19722	0.000740259	1.92281	PREDICTED: protein FAM32A-like [Nicotiana sylvestris]
CA01g27560	108.761	240.91	7.36281e-12	1.10385	PREDICTED: uncharacterized protein LOC104211865 [Nicotiana sylvestris]
CA01g27640	4.25784	1.51175	0.00906392	-1.5925	PREDICTED: NAC domain-containing protein 100-like, partial [Solanum tuberosum]
CA01g27690	100.588	33.8301	0.000408612	-1.61071	PREDICTED: 14 kDa proline-rich protein DC2.15-like [Nicotiana tomentosiformis]
CA01g27870	5.15739	1.80075	0.00628204	-1.48896	PREDICTED: protein TRANSPARENT TESTA 12-like [Solanum lycopersicum]
CA01g28150	68.9022	689.248	8.42754e-97	3.27916	pathogenesis-related protein PR-1 precursor [Capsicum annuum]
CA01g28320	0.69734	3.32226	0.000469701	2.18545	PREDICTED: uncharacterized protein LOC104232174 isoform X1 [Nicotiana sylvestris]
CA01g28590	10.8352	34.505	1.4959e-11	1.62715	PREDICTED: uncharacterized protein LOC101254738 [Solanum lycopersicum]
CA01g28830	164.513	61.3596	1.22877e-16	-1.44489	PREDICTED: uncharacterized protein LOC101251798 [Solanum lycopersicum]
CA01g28900	173.501	72.6471	6.32675e-07	-1.30196	lipoxygenase 3 [Capsicum annuum]
CA01g29100	39.9013	0	0.00243038		S-adenosyl-homocysteine hydrolase protein [Capsicum annuum]
CA01g29690	6.86459	24.4249	1.92514e-07	1.78448	acyltransferase 2 [Capsicum chinense]
CA01g29780	51.0478	26.8473	0.000861169	-1.00307	ABA 8&apos;-hydroxylase CYP707A1 [Solanum tuberosum]
CA01g29830	5.49405	12.8055	0.00115959	1.15356	PREDICTED: uncharacterized protein LOC102601665 isoform X3 [Solanum tuberosum]
CA01g29870	8.07358	46.4275	1.60347e-26	2.25422	PREDICTED: uncharacterized protein LOC102601665 isoform X3 [Solanum tuberosum]
CA01g30100	47.5308	20.0778	1.6285e-07	-1.28479	PREDICTED: subtilisin-like protease-like [Solanum tuberosum]
CA01g30110	54.0578	26.0904	9.2505e-05	-1.09188	PREDICTED: subtilisin-like protease-like [Solanum tuberosum]
CA02g00320	1.00594	3.94502	0.00921847	1.82483	PREDICTED: probable cinnamyl alcohol dehydrogenase 6 [Nicotiana tomentosiformis]
CA02g00370	7.65228	1.25231	2.8036e-07	-2.63481	iron-regulated transporter 1 precursor [Solanum lycopersicum]
CA02g00380	61.0437	14.551	3.7739e-28	-2.10313	PREDICTED: probable zinc transporter 10-like [Solanum tuberosum]
CA02g00530	41.3222	15.818	0.00197446	-1.42553	PREDICTED: CASP-like protein POPTRDRAFT_798217-like [Solanum tuberosum]
CA02g00620	1.74222	5.01688	0.009845	1.35301	PREDICTED: uncharacterized protein LOC102597563 [Solanum tuberosum]
CA02g00780	139.321	433.937	1.9049e-19	1.60358	sterol reductase [Solanum tuberosum]
CA02g01120	12.7394	4.34869	8.57936e-06	-1.5206	PREDICTED: cyclic dof factor 2 [Solanum lycopersicum]
CA02g01750	8.55505	39.0146	9.38459e-05	2.1503	PREDICTED: patatin-3-Kuras 1-like [Solanum tuberosum]
CA02g01790	0.012474	1.21848	1.1661e-07	5.99556	PREDICTED: cytochrome P450 81D1-like [Solanum tuberosum]
CA02g01870	2.51996	0.286177	1.50579e-05	-3.13234	PREDICTED: uncharacterized protein At4g06744-like [Solanum lycopersicum]
CA02g02000	6.94364	17.2756	0.00018352	1.26911	PREDICTED: aspartic proteinase PCS1-like [Solanum tuberosum]
CA02g02600	6.57196	1.05405	0.00188996	-2.66085	PREDICTED: uncharacterized protein LOC101251647 [Solanum lycopersicum]
CA02g03120	9.13632	20.249	1.44685e-06	1.10432	PREDICTED: uncharacterized protein LOC104219631, partial [Nicotiana sylvestris]
CA02g03340	4.86636	23.238	4.5878e-17	2.20322	PREDICTED: uncharacterized protein LOC104228512 [Nicotiana sylvestris]
CA02g03900	0.152265	4.79454	1.45739e-05	4.52511	PREDICTED: uncharacterized protein LOC102594666 [Solanum tuberosum]
CA02g04360	21.7449	93.902	1.17901e-18	2.06433	pathogenesis-related gene transcriptional activator [Capsicum annuum]
CA02g04370	0.675391	9.84627	6.01581e-12	3.77875	PREDICTED: ethylene-responsive transcription factor 1B [Solanum lycopersicum]
CA02g04450	0.0116667	0.632088	2.14583e-07	5.15417	PREDICTED: glutamate receptor 2.9 [Solanum lycopersicum]
CA02g04510	617.084	38.9421	5.79819e-06	-4.02778	PREDICTED: pyruvate decarboxylase 1 [Solanum lycopersicum]
CA02g04530	156.101	47.8519	4.51712e-22	-1.68089	PREDICTED: GDSL esterase/lipase At5g45920 [Solanum lycopersicum]
CA02g04560	8.33029	3.5022	0.00151762	-1.13148	PREDICTED: cytochrome P450 734A1-like [Solanum tuberosum]
CA02g04610	170.136	414.926	2.15274e-15	1.24388	PREDICTED: LOW QUALITY PROTEIN: probable glutathione S-transferase parA-like [Solanum tuberosum]
CA02g04750	405.542	178.03	1.29773e-10	-1.29233	PREDICTED: ferredoxin--NADP reductase, root-type isozyme, chloroplastic [Nicotiana sylvestris]
CA02g04980	13.0999	56.3345	0.00134363	2.06435	PREDICTED: reticuline oxidase-like protein-like [Solanum tuberosum]
CA02g05050	1.74006	0.377713	0.00387547	-2.2273	PREDICTED: cannabidiolic acid synthase-like [Nicotiana sylvestris]
CA02g05070	9.15462	155.901	1.19338e-08	4.04912	PREDICTED: cannabidiolic acid synthase-like [Solanum tuberosum]
CA02g05530	21.5953	64.6797	1.3544e-12	1.52409	PREDICTED: uncharacterized protein LOC102604285 isoform X2 [Solanum tuberosum]
CA02g05760	14.1071	34.9014	1.62746e-05	1.26429	PREDICTED: BURP domain-containing protein 3-like [Solanum tuberosum]
CA02g05780	15.536	90.0162	5.93569e-21	2.48853	putative AP2/EREBP transcription factor [Capsicum annuum]
CA02g06010	7.19923	162.4	4.46487e-23	4.44535	PREDICTED: late embryogenesis abundant protein-like [Solanum tuberosum]
CA02g06150	5.12415	16.5771	3.36516e-06	1.59921	PREDICTED: jasmonate O-methyltransferase-like [Nicotiana sylvestris]
CA02g06180	0	3.43669	1.45775e-17		PREDICTED: probable aquaporin NIP-type isoform X2 [Nicotiana sylvestris]
CA02g06420	2.10745	6.84458	0.00909044	1.63984	PREDICTED: protein YLS9-like [Nicotiana tomentosiformis]
CA02g06440	29.7224	2.79542	0.000125355	-3.38306	PREDICTED: uncharacterized protein LOC102602066 [Solanum tuberosum]
CA02g07410	10.3292	29.2903	3.12466e-13	1.72553	PREDICTED: ADP-ribosylation factor-like protein 8A [Nicotiana sylvestris]
CA02g07460	0.607904	6.8361	2.85535e-11	3.41943	PREDICTED: probable N-acetyltransferase HLS1-like [Solanum tuberosum]
CA02g07970	16.1189	54.7452	1.80381e-10	1.71818	RING zinc finger protein 1 [Capsicum annuum]
CA02g08480	0.0626997	0.54504	0.00316575	2.91341	PREDICTED: interaptin-like [Solanum tuberosum]
CA02g08520	4.24443	0.84283	2.27039e-05	-2.15739	UPA19 [Capsicum annuum]
CA02g08820	22.2079	3.59229	1.62372e-05	-2.36478	PREDICTED: uncharacterized protein LOC104212451 [Nicotiana sylvestris]
CA02g08970	46.8683	100.101	7.29052e-09	1.01949	PREDICTED: putative glucose-6-phosphate 1-epimerase isoform X2 [Solanum lycopersicum]
CA02g09630	30.1772	13.3854	5.45324e-05	-1.19767	PREDICTED: 2-oxoglutarate-dependent dioxygenase DAO-like isoform X2 [Nicotiana tomentosiformis]
CA02g09770	16.5685	40.1213	0.00010554	1.23252	PREDICTED: uncharacterized protein LOC104234333 [Nicotiana sylvestris]
CA02g10080	1.77787	0.575711	0.00384852	-1.65872	PREDICTED: LRR receptor-like serine/threonine-protein kinase EFR [Nicotiana tomentosiformis]
CA02g10190	22.794	10.4335	9.51899e-09	-1.17647	PREDICTED: uncharacterized protein LOC104117858 isoform X2 [Nicotiana tomentosiformis]
CA02g10240	4.38665	0.0150025	1.97651e-10	-7.56141	PREDICTED: wall-associated receptor kinase-like 1-like [Solanum tuberosum]
CA02g10580	0.217268	3.98525	8.089e-12	4.12542	PREDICTED: cannabidiolic acid synthase-like [Solanum tuberosum]
CA02g10650	23.9969	10.9395	5.32758e-07	-1.16895	PREDICTED: cationic amino acid transporter 1-like [Solanum tuberosum]
CA02g10790	1.14875	0.0931715	0.00456644	-3.53013	PREDICTED: gibberellin 2-beta-dioxygenase 1-like [Solanum lycopersicum]
CA02g10910	55.7632	24.6087	0.000115702	-1.20108	PREDICTED: phospholipase A1-IIgamma-like [Solanum lycopersicum]
CA02g10970	97.3611	33.8813	8.12305e-06	-1.56889	PREDICTED: uncharacterized protein LOC102591281 [Solanum tuberosum]
CA02g11000	8.81255	19.1652	8.92384e-07	1.09365	zeaxanthin epoxidase [Solanum tuberosum]
CA02g11060	0.359168	5.77659	5.00363e-09	3.87545	PREDICTED: ethylene-responsive transcription factor ERF071-like [Solanum lycopersicum]
CA02g11100	8.03732	44.3663	5.93323e-21	2.41824	PREDICTED: CSC1-like protein ERD4 isoform X2 [Nicotiana tomentosiformis]
CA02g11170	17.4844	7.88684	0.000422998	-1.29404	PREDICTED: GDSL esterase/lipase At1g28600-like [Solanum tuberosum]
CA02g11350	424.912	173.039	1.60787e-08	-1.33901	PREDICTED: uncharacterized protein LOC101247392 [Solanum lycopersicum]
CA02g11490	0	2.40008	9.04159e-14		unnamed protein product [Coffea canephora]
CA02g11600	33.6894	11.3473	0.000116735	-1.60945	PREDICTED: LRR receptor-like serine/threonine-protein kinase FLS2 [Solanum lycopersicum]
CA02g11730	2.10289	6.99789	0.000912603	1.69254	PREDICTED: probable purine permease 10 [Solanum lycopersicum]
CA02g11870	11.5637	55.8001	1.00146e-14	1.59918	PREDICTED: cold-regulated 413 inner membrane protein 2, chloroplastic-like [Solanum tuberosum]
CA02g12150	8.9284	0.754284	1.04378e-05	-3.59902	PREDICTED: protein SRG1-like [Solanum tuberosum]
CA02g12360	51.821	5.1231	1.368e-31	-3.38211	PREDICTED: subtilisin-like protease [Solanum lycopersicum]
CA02g12600	0.0849417	2.42016	4.84608e-07	4.47946	PREDICTED: uncharacterized protein LOC101259110 [Solanum lycopersicum]
CA02g12630	7.43961	19.9545	1.35487e-13	1.53151	PREDICTED: ureidoglycolate hydrolase [Solanum lycopersicum]
CA02g12690	3.802	1.61181	0.00901029	-1.46824	PREDICTED: probable LRR receptor-like serine/threonine-protein kinase At1g53430-like [Solanum tuberosum]
CA02g12760	34.274	11.3785	1.10078e-19	-1.62049	PREDICTED: probable LRR receptor-like serine/threonine-protein kinase RFK1-like [Solanum tuberosum]
CA02g13130	2.72011	7.82401	0.0017401	1.4765	PREDICTED: probably inactive leucine-rich repeat receptor-like protein kinase IMK2-like [Solanum tuberosum]
CA02g13140	2.69896	8.16964	6.97316e-05	1.54518	PREDICTED: rho-N domain-containing protein 1, chloroplastic [Nicotiana sylvestris]
CA02g13350	25.9704	11.7168	6.45587e-07	-1.19178	PREDICTED: nucleobase-ascorbate transporter 2-like [Solanum tuberosum]
CA02g13670	0.546117	2.93802	0.0056826	2.34727	PREDICTED: abscisic acid receptor PYL12-like [Nicotiana sylvestris]
CA02g13730	7.41565	0.502793	4.18147e-12	-3.89579	PREDICTED: epidermis-specific secreted glycoprotein EP1-like [Solanum tuberosum]
CA02g13850	12.9877	54.1355	1.54093e-14	2.01289	PREDICTED: transcription factor bHLH30-like [Nicotiana tomentosiformis]
CA02g13920	7.80825	16.7617	0.00504107	1.05665	PREDICTED: mitogen-activated protein kinase kinase kinase NPK1-like [Solanum tuberosum]
CA02g14030	587.687	265.309	2.82408e-10	-1.17729	RecName: Full=Caffeoyl-CoA O-methyltransferase; AltName: Full=Trans-caffeoyl-CoA 3-O-methyltransferase; Short=CCoAMT; Short=CCoAOMT [Solanum tuberosum]
CA02g14040	113.907	54.3673	2.48017e-05	-1.08186	PREDICTED: caffeoyl-CoA O-methyltransferase-like [Solanum tuberosum]
CA02g14240	3.26719	8.70259	0.00729099	1.36532	PREDICTED: uncharacterized protein LOC101266292 [Solanum lycopersicum]
CA02g14310	4.72643	1.54872	0.00128535	-1.6455	PREDICTED: UPF0481 protein At3g47200 [Solanum lycopersicum]
CA02g14360	7.77082	3.74146	0.00968069	-1.14055	PREDICTED: ADP-ribosylation factor 2-B-like [Solanum lycopersicum]
CA02g14460	3.51855	21.139	1.60443e-05	2.51311	PREDICTED: uncharacterized protein LOC104100513 [Nicotiana tomentosiformis]
CA02g14680	6.45127	1.28242	7.87576e-07	-2.91498	PREDICTED: uncharacterized protein LOC102585814 [Solanum tuberosum]
CA02g14720	0.648992	3.17949	0.00884149	2.20517	PREDICTED: ABA-inducible protein PHV A1-like [Nicotiana sylvestris]
CA02g15040	2.13258	12.8963	1.77358e-11	2.55058	PREDICTED: dnaJ homolog subfamily B member 1-like [Nicotiana tomentosiformis]
CA02g15120	73.2367	4.13553	3.96289e-06	-4.18142	PREDICTED: homeobox-leucine zipper protein ATHB-52 [Solanum lycopersicum]
CA02g15220	93.2644	36.9466	1.34744e-12	-1.37398	PREDICTED: stem-specific protein TSJT1-like [Nicotiana sylvestris]
CA02g15370	5.83997	14.8293	0.00765865	1.29975	PREDICTED: heat stress transcription factor B-2a-like [Solanum tuberosum]
CA02g15450	20.2075	6.70012	0.000204756	-1.66778	PREDICTED: CASP-like protein RCOM_0936380-like [Solanum tuberosum]
CA02g15560	37.7904	15.903	8.69124e-05	-1.2912	PREDICTED: uncharacterized protein LOC104088555 [Nicotiana tomentosiformis]
CA02g16170	3.08392	10.9493	0.00502861	1.48196	PREDICTED: F-box protein At1g61340-like [Solanum tuberosum]
CA02g16200	5.54758	16.952	2.4757e-09	1.58369	PREDICTED: external alternative NAD(P)H-ubiquinone oxidoreductase B2, mitochondrial-like [Nicotiana sylvestris]
CA02g16270	90.4315	43.0661	6.46086e-07	-1.11171	hexose transporter 1 [Solanum lycopersicum]
CA02g16330	4.48853	16.1909	5.31113e-06	1.80386	PREDICTED: transcription factor MYB86-like [Solanum tuberosum]
CA02g16340	4.60406	17.4333	0.00140886	1.87032	PREDICTED: protein MOTHER of FT and TF 1-like [Nicotiana sylvestris]
CA02g16400	96.0597	20.4836	1.86714e-25	-2.27198	PREDICTED: cell number regulator 2 [Nicotiana tomentosiformis]
CA02g16620	5.43863	20.1854	0.000471712	1.83661	PREDICTED: calcium-binding protein PBP1-like [Nicotiana sylvestris]
CA02g16830	757.721	367.743	3.73054e-09	-1.08321	PREDICTED: P25 protein-like [Nicotiana sylvestris]
CA02g16920	0.0985133	0.714286	0.00849422	2.62887	PREDICTED: (-)-alpha-terpineol synthase-like [Solanum tuberosum]
CA02g17040	2.11986	13.333	4.61367e-16	2.62398	PREDICTED: uncharacterized protein LOC104086356 [Nicotiana tomentosiformis]
CA02g17100	1.25666	15.5822	1.74685e-22	3.52737	PREDICTED: uncharacterized protein LOC102604949 [Solanum tuberosum]
CA02g17190	1.72501	0.347745	0.00121717	-2.23178	PREDICTED: putative receptor-like protein kinase At4g00960 [Nicotiana tomentosiformis]
CA02g17350	1279.6	170.261	1.0106e-21	-2.95446	PREDICTED: pectinesterase-like [Solanum lycopersicum]
CA02g17620	1037.75	2584.88	9.07759e-05	1.27397	PREDICTED: peroxidase 42-like [Solanum tuberosum]
CA02g17780	23.0951	10.7609	0.0018369	-1.14676	expansin-2 [Petunia x hybrida]
CA02g17850	5.95332	13.8622	0.00194387	1.17447	PREDICTED: probable F-box protein At4g22030 [Solanum lycopersicum]
CA02g17900	32.8865	122.133	9.80669e-21	1.85256	PREDICTED: aspartic proteinase [Solanum lycopersicum]
CA02g18000	18.837	55.6484	1.09182e-13	1.52283	PREDICTED: uncharacterized protein LOC104107372 isoform X2 [Nicotiana tomentosiformis]
CA02g18030	7.64193	20.9834	4.90723e-11	1.41112	PREDICTED: chitin elicitor receptor kinase 1-like [Solanum tuberosum]
CA02g18160	315.406	126.868	2.55831e-06	-1.35731	1-aminocyclopropane-1-carboxylate oxidase 4 [Capsicum annuum]
CA02g18180	8.54594	0.959051	1.03238e-08	-2.87715	PREDICTED: protein REVEILLE 1-like isoform X1 [Nicotiana tomentosiformis]
CA02g18380	54.3501	265.497	3.58364e-43	2.36836	PREDICTED: probable galactinol--sucrose galactosyltransferase 6 isoform X1 [Solanum lycopersicum]
CA02g18550	34.434	80.0987	6.32157e-12	1.17353	PREDICTED: UDP-glucose flavonoid 3-O-glucosyltransferase 6-like [Solanum tuberosum]
CA02g18770	8.51516	25.2001	7.91257e-08	1.51387	PREDICTED: xylosyltransferase 1-like [Solanum tuberosum]
CA02g18930	13.6055	1.99668	7.50619e-06	-2.80857	transcription factor Myb [Capsicum annuum]
CA02g18940	181.028	89.7581	3.49608e-07	-1.05501	PREDICTED: TMV resistance protein N-like [Nicotiana sylvestris]
CA02g19180	121.521	58.7319	5.19797e-06	-1.0933	unnamed protein product [Coffea canephora]
CA02g19200	3.54601	8.65079	0.00130835	1.25802	catalase 2, partial [Capsicum annuum]
CA02g19500	12.8294	42.6405	1.50185e-28	2.01623	PREDICTED: uncharacterized transporter C5D6.04-like isoform X2 [Nicotiana sylvestris]
CA02g19850	182.285	89.8158	0.00655242	-1.06291	PREDICTED: peroxidase 72-like [Solanum lycopersicum]
CA02g19920	5.74389	13.1584	6.61872e-05	1.16051	PREDICTED: cell division cycle protein 48 homolog [Solanum lycopersicum]
CA02g19930	8.74703	19.4831	0.000244969	1.11175	PREDICTED: probable mitochondrial chaperone BCS1-A [Solanum lycopersicum]
CA02g19950	18.411	68.7856	1.12915e-11	1.85869	PREDICTED: abscisic acid 8&apos;-hydroxylase 3-like [Solanum lycopersicum]
CA02g19960	0.419979	6.9288	1.28489e-06	3.90959	PREDICTED: copper transport protein CCH-like [Solanum tuberosum]
CA02g19990	1.80196	8.46876	8.62319e-05	2.17178	PREDICTED: uncharacterized protein LOC102589941 [Solanum tuberosum]
CA02g20010	4.14591	62.5383	1.87063e-59	3.79642	galactinol synthase [Capsicum annuum]
CA02g20050	20.0502	49.8894	0.000456829	1.27255	PREDICTED: uncharacterized protein LOC102587766 [Solanum tuberosum]
CA02g20120	0.0473487	0.494277	0.00289709	3.0645	PREDICTED: uncharacterized protein LOC102597034 [Solanum tuberosum]
CA02g20490	0.159321	3.33404	9.77272e-05	3.90433	PREDICTED: uncharacterized protein LOC104211838 [Nicotiana sylvestris]
CA02g20640	7.07617	1.31172	2.55901e-06	-2.4827	unknown [Capsicum frutescens]
CA02g20780	11.6275	35.1583	0.00258642	1.48449	PREDICTED: homeobox-leucine zipper protein ATHB-40 [Solanum lycopersicum]
CA02g20790	4.427	10.7427	0.000146936	1.19215	Xaa-Pro aminopeptidase 1 [Solanum lycopersicum]
CA02g20980	0.108554	1.88103	1.24819e-06	3.86398	PREDICTED: crocetin glucoside glucosyltransferase-like [Nicotiana tomentosiformis]
CA02g21100	3.11808	0.50592	0.00896453	-2.65221	PREDICTED: HEAT repeat-containing protein 5B-like isoform X2 [Nicotiana sylvestris]
CA02g21190	114.861	36.0602	4.11151e-24	-1.71237	PREDICTED: cytokinin hydroxylase-like isoform X1 [Solanum tuberosum]
CA02g21640	9.08147	20.0664	1.46792e-06	1.09061	PREDICTED: MATE efflux family protein 9-like isoform X1 [Solanum lycopersicum]
CA02g22150	4.0781	1.63223	0.00420795	-1.2953	PREDICTED: AP2-like ethylene-responsive transcription factor ANT isoform X1 [Solanum lycopersicum]
CA02g22290	27.3222	79.656	1.32492e-13	1.50097	PREDICTED: probable esterase KAI2-like [Solanum tuberosum]
CA02g22340	0.522229	8.2913	5.79532e-06	3.81914	PREDICTED: uncharacterized protein LOC102596598 [Solanum tuberosum]
CA02g22450	337.472	169.426	6.32942e-05	-1.03764	PREDICTED: LOB domain-containing protein 37 [Solanum lycopersicum]
CA02g22900	6.12622	16.8735	1.74581e-06	1.41572	PREDICTED: uncharacterized membrane protein At3g27390 [Solanum lycopersicum]
CA02g23070	5.18563	70.528	6.47013e-30	3.71989	patatin-like phospholipase 1 [Capsicum annuum]
CA02g23180	50.021	13.2554	1.96829e-27	-1.96822	PREDICTED: L-ascorbate oxidase homolog [Solanum tuberosum]
CA02g23420	156.391	13.1657	1.81699e-08	-3.60879	PREDICTED: uncharacterized protein LOC104237137 [Nicotiana sylvestris]
CA02g23650	9.5289	1.69262	2.45355e-10	-2.54481	PREDICTED: seven transmembrane protein 1-like [Solanum tuberosum]
CA02g23750	5.34622	1.04684	0.000619347	-2.38575	PREDICTED: histone acetyltransferase HAC1-like [Solanum tuberosum]
CA02g23800	14.229	37.385	1.38332e-09	1.35409	PREDICTED: uncharacterized protein LOC102586193 isoform X1 [Solanum tuberosum]
CA02g23930	126.759	39.1467	0.000115818	-1.74156	proline oxidase/dehydrogenase 1 [Capsicum annuum]
CA02g23950	4.37248	16.9162	1.00863e-10	1.86384	PREDICTED: uncharacterized protein LOC104216442 [Nicotiana sylvestris]
CA02g23960	78.1825	177.661	8.87296e-13	1.13988	S-adenosylmethionine decarboxylase [Capsicum annuum]
CA02g24110	40.4779	5.70071	0.00360588	-2.86704	PREDICTED: basic leucine zipper 43 [Solanum lycopersicum]
CA02g24120	3.99013	12.5485	1.59374e-06	1.60492	polyphenol oxidase [Solanum tuberosum]
CA02g24390	0	25.4151	8.33199e-21		PREDICTED: myb-related protein 305 [Nicotiana sylvestris]
CA02g24400	4.96992	14.3344	0.00119212	1.48121	PREDICTED: broad-range acid phosphatase DET1-like [Solanum tuberosum]
CA02g24410	3.09076	14.7504	0.000183979	2.19798	PREDICTED: broad-range acid phosphatase DET1-like [Nicotiana sylvestris]
CA02g24580	70.5998	14.5155	0.000631231	-2.31623	PREDICTED: protein RALF-like 27 [Nicotiana tomentosiformis]
CA02g24680	60.1517	17.0116	3.5987e-25	-1.86297	PREDICTED: ninja-family protein AFP3 [Solanum lycopersicum]
CA02g25020	8.55651	21.9418	1.82278e-10	1.30931	PREDICTED: probable galacturonosyltransferase 14-like [Solanum tuberosum]
CA02g25050	3.24357	6.49221	0.0077763	1.00282	PREDICTED: pentatricopeptide repeat-containing protein At3g29290-like isoform X1 [Solanum tuberosum]
CA02g25160	5.22308	27.5728	7.14957e-17	2.358	PREDICTED: anthocyanidin 3-O-glucosyltransferase 5-like [Solanum tuberosum]
CA02g25260	88.7869	6.7377	3.28781e-08	-3.75833	WRKY transcription factor-c [Capsicum annuum]
CA02g25290	0.159697	1.50285	0.000230658	3.14364	PREDICTED: dehydration-responsive element-binding protein 2C-like [Solanum tuberosum]
CA02g25370	45.654	19.9511	5.25825e-05	-1.23789	PREDICTED: phosphate transporter PHO1 homolog 3-like [Solanum tuberosum]
CA02g25680	1.40485	15.097	1.77044e-36	3.28355	PREDICTED: G-type lectin S-receptor-like serine/threonine-protein kinase At4g27290 isoform X2 [Nicotiana sylvestris]
CA02g25700	61.1042	28.3128	0.00016408	-1.15134	LO4 [Solanum pennellii]
CA02g25840	53.1618	24.9922	0.00046638	-1.13157	PREDICTED: 2-aminoethanethiol dioxygenase-like [Solanum tuberosum]
CA02g26150	5.46044	16.2573	4.18197e-06	1.47224	PREDICTED: probable mitochondrial chaperone BCS1-B-like [Solanum tuberosum]
CA02g26180	22.2443	118.635	1.61819e-49	2.37075	PREDICTED: probable mitochondrial chaperone BCS1-B-like [Solanum tuberosum]
CA02g26200	10.3518	33.8676	5.7898e-13	1.66409	PREDICTED: probable mitochondrial chaperone BCS1-B-like [Solanum tuberosum]
CA02g27080	1.15784	5.76663	4.87937e-05	2.25531	glucan endo-1,3-beta-glucosidase, acidic isoform GI9-like precursor [Solanum tuberosum]
CA02g27250	1.06837	18.899	5.57531e-46	4.05752	PREDICTED: probable galactinol--sucrose galactosyltransferase 5-like [Solanum tuberosum]
CA02g27460	10.5431	24.9033	0.000107314	1.19576	PREDICTED: glucuronokinase 1-like [Nicotiana sylvestris]
CA02g27730	15.6177	4.26745	0.006687	-1.91209	PREDICTED: RPM1-interacting protein 4 [Solanum lycopersicum]
CA02g27800	15.316	42.1884	0.000390047	1.39401	PREDICTED: protein ODORANT1-like [Nicotiana tomentosiformis]
CA02g27930	5.79282	34.9583	1.0689e-10	2.53868	PREDICTED: uncharacterized protein LOC102597777 [Solanum tuberosum]
CA02g28220	117.227	35.7487	1.38773e-07	-1.75563	PREDICTED: probable transporter mch1 [Solanum lycopersicum]
CA02g28260	7.12451	83.8688	2.98993e-18	3.50539	PREDICTED: uncharacterized protein LOC101265494 [Solanum lycopersicum]
CA02g28310	1.81744	34.7586	3.37035e-22	4.18263	PREDICTED: probable WRKY transcription factor 45-like [Solanum tuberosum]
CA03g00020	0.64834	2.51206	0.00414369	1.88687	unnamed protein product [Coffea canephora]
CA03g00720	15.8961	6.76453	4.16269e-05	-1.33999	PREDICTED: putative kinase-like protein TMKL1-like [Solanum tuberosum]
CA03g00800	10.5157	2.07177	3.25864e-07	-2.27219	PREDICTED: 7-methylxanthosine synthase 1-like isoform X1 [Nicotiana tomentosiformis]
CA03g00870	0.990577	3.26766	0.00553924	1.61653	PREDICTED: uncharacterized protein LOC102588743 [Solanum tuberosum]
CA03g01060	0.389832	3.19814	1.93868e-05	2.97704	PREDICTED: NADP-dependent alkenal double bond reductase P1-like [Nicotiana sylvestris]
CA03g01180	220.929	89.9103	3.56811e-07	-1.3427	PREDICTED: pleiotropic drug resistance protein 1-like [Solanum tuberosum]
CA03g01190	4.19557	10.9304	0.00278651	1.2394	PREDICTED: putative F-box protein PP2-B12 isoform X1 [Nicotiana tomentosiformis]
CA03g01280	6.39665	17.3578	0.000410334	1.39186	PREDICTED: uncharacterized protein LOC102582804 [Solanum tuberosum]
CA03g01440	0.624934	2.60862	0.00754453	1.60851	PREDICTED: lysine-specific demethylase JMJ25-like [Solanum lycopersicum]
CA03g01690	79.8815	33.4316	6.67118e-09	-1.27986	PREDICTED: probable pectate lyase 8 [Solanum lycopersicum]
CA03g01750	7.13928	16.7429	1.57917e-05	1.15902	PREDICTED: GDT1-like protein 2, chloroplastic-like [Solanum tuberosum]
CA03g01810	38.2044	9.24205	8.97587e-24	-2.11373	PREDICTED: probable E3 ubiquitin ligase complex SCF subunit sconB [Nicotiana sylvestris]
CA03g02050	19.1545	74.9472	3.6404e-06	1.89892	PREDICTED: myb-related protein 305-like [Solanum tuberosum]
CA03g02290	25.8438	54.0753	0.000115003	1.01709	PREDICTED: glutathione transferase GST 23-like [Solanum tuberosum]
CA03g02300	60.4093	152.32	7.37087e-10	1.28977	PREDICTED: probable glutathione S-transferase [Nicotiana sylvestris]
CA03g02480	0.926334	2.85162	0.000491677	1.57605	PREDICTED: leucine-rich repeat receptor protein kinase EXS-like [Solanum tuberosum]
CA03g02670	33.7904	12.0551	4.8931e-09	-1.50556	PREDICTED: pirin-like protein [Solanum lycopersicum]
CA03g02770	184.969	84.6045	2.57062e-09	-1.1553	PREDICTED: putative late blight resistance protein homolog R1A-3 [Nicotiana tomentosiformis]
CA03g03130	84.4012	14.8735	3.65856e-28	-2.62623	PREDICTED: transcription factor bHLH128-like isoform X2 [Nicotiana tomentosiformis]
CA03g03200	1.85904	0.73513	0.00209315	-1.86241	PREDICTED: putative late blight resistance protein homolog R1A-3 [Nicotiana tomentosiformis]
CA03g03640	119.407	330.2	6.45608e-17	1.4256	PREDICTED: acid phosphatase 1-like [Solanum tuberosum]
CA03g04390	37.74	19.4301	6.70655e-08	-1.00898	PREDICTED: cryptochrome-2-like [Solanum tuberosum]
CA03g04540	4.24622	16.8341	2.47198e-10	2.14926	PREDICTED: 1-aminocyclopropane-1-carboxylate oxidase homolog [Solanum tuberosum]
CA03g04580	10.8803	3.47194	3.36199e-15	-1.83722	PREDICTED: 1-aminocyclopropane-1-carboxylate oxidase homolog [Solanum tuberosum]
CA03g04730	0	4.22837	4.84045e-11		PREDICTED: ethylene-responsive transcription factor 14-like [Solanum tuberosum]
CA03g04750	5.75498	49.5865	1.13226e-24	3.05565	PREDICTED: LOW QUALITY PROTEIN: ethylene-responsive transcription factor 1B-like [Nicotiana tomentosiformis]
CA03g04780	52.2137	138.308	2.62865e-18	1.36177	PREDICTED: uncharacterized protein LOC104237820 [Nicotiana sylvestris]
CA03g04960	27.3167	74.2767	6.76162e-10	1.39749	glutathione S-transferase 12 [Capsicum chinense]
CA03g05020	186.61	71.6993	1.02041e-15	-1.42269	PREDICTED: auxin-responsive protein IAA3-like [Solanum tuberosum]
CA03g05600	379.425	187.744	9.51062e-10	-1.05836	PREDICTED: uncharacterized protein LOC101251567 [Solanum lycopersicum]
CA03g05880	17.3016	48.3258	0.000166632	1.43999	PREDICTED: aspartic proteinase oryzasin-1-like [Solanum tuberosum]
CA03g05930	14.2952	0.0707195	5.43305e-40	-7.65124	PREDICTED: 1,2-dihydroxy-3-keto-5-methylthiopentene dioxygenase 2-like [Solanum tuberosum]
CA03g06190	6.80205	24.783	7.57278e-06	1.81808	PREDICTED: homocysteine S-methyltransferase 3-like isoform X2 [Solanum tuberosum]
CA03g06250	105.423	34.2703	5.85202e-19	-1.66456	PREDICTED: leucine-rich repeat extensin-like protein 6 [Solanum lycopersicum]
CA03g06270	1.19243	13.6601	0.000168289	3.34207	PREDICTED: sulfate transporter 3.1-like [Solanum tuberosum]
CA03g06300	34.3856	17.7292	5.96731e-06	-1.00277	PREDICTED: uncharacterized protein LOC101254530 isoform X1 [Solanum lycopersicum]
CA03g06340	5.30247	18.2387	0.000118013	1.72977	PREDICTED: non-specific lipid-transfer protein-like protein At2g13820-like [Solanum tuberosum]
CA03g06350	2.23162	8.39156	0.00287163	1.84635	PREDICTED: proline-rich receptor-like protein kinase PERK10 [Nicotiana sylvestris]
CA03g06410	2.62671	19.5598	5.39244e-09	2.84393	PREDICTED: uncharacterized protein LOC104223027 [Nicotiana sylvestris]
CA03g06460	52.5879	23.6247	6.84531e-05	-1.19562	PREDICTED: uncharacterized protein LOC101246759 [Solanum lycopersicum]
CA03g06650	9.46128	4.56766	1.95888e-05	-1.28365	PREDICTED: type I inositol 1,4,5-trisphosphate 5-phosphatase CVP2-like [Solanum lycopersicum]
CA03g06730	6.25076	14.3686	0.000387824	1.15471	PREDICTED: heat shock 70 kDa protein 8-like [Solanum tuberosum]
CA03g06800	271.936	663.815	3.02122e-12	1.24373	PREDICTED: uncharacterized protein LOC101255829 [Solanum lycopersicum]
CA03g06890	3.05397	12.5365	9.50948e-13	2.01098	PREDICTED: long chain acyl-CoA synthetase 6, peroxisomal-like [Solanum tuberosum]
CA03g06950	2.2748	10.1558	2.8709e-08	2.11171	PREDICTED: nodulation-signaling pathway 1 protein-like [Solanum tuberosum]
CA03g06960	4.34037	12.9068	0.000255873	1.40896	PREDICTED: uncharacterized protein LOC102595617 [Solanum tuberosum]
CA03g07370	6.47745	3.08786	0.00247427	-1.22965	PREDICTED: transcription factor bHLH125-like [Solanum lycopersicum]
CA03g07430	45.2159	10.4816	0.00494836	-2.11351	PREDICTED: glutathione S-transferase PARB [Nicotiana sylvestris]
CA03g07500	0.571978	4.06791	0.00043233	2.70881	PREDICTED: translocator protein homolog [Solanum tuberosum]
CA03g07520	355.588	170.378	0.000365662	-1.11023	PREDICTED: stress-related protein-like [Solanum tuberosum]
CA03g07630	3.85585	10.439	0.00013167	1.39448	PREDICTED: beta-glucosidase 11-like isoform X5 [Nicotiana sylvestris]
CA03g07800	12.6714	27.5288	9.77386e-05	1.09384	PREDICTED: zinc finger CCCH domain-containing protein 32-like isoform X4 [Solanum tuberosum]
CA03g07970	59.6356	26.5389	8.22441e-06	-1.21298	sugar-porter family protein 7, partial [Solanum lycopersicum]
CA03g09300	4.27889	0.862585	0.00010946	-2.47948	PREDICTED: probable fructokinase-4 [Solanum lycopersicum]
CA03g09730	7.16658	0.161482	1.87682e-10	-5.12942	PREDICTED: protein PHOTOPERIOD-INDEPENDENT EARLY FLOWERING 1-like [Solanum tuberosum]
CA03g10760	0.803707	11.9626	7.55964e-27	3.8111	heat stress transcription factor A-6b [Capsicum annuum]
CA03g10890	1.44876	5.44031	3.28088e-05	1.85972	PREDICTED: sulfate transporter 3.1-like [Solanum tuberosum]
CA03g10940	7.03672	15.4982	0.00234279	1.15114	PREDICTED: PAP-specific phosphatase HAL2-like [Solanum lycopersicum]
CA03g11280	0.135762	4.42117	8.64856e-09	4.80971	PREDICTED: squamosa promoter-binding-like protein 9 [Nicotiana tomentosiformis]
CA03g11570	68.5553	17.7969	3.34355e-26	-1.99397	PREDICTED: hexose carrier protein HEX6 [Solanum lycopersicum]
CA03g12830	6.11963	15.985	0.000334208	1.19167	PREDICTED: C-terminal processing peptidase, chloroplastic-like [Solanum tuberosum]
CA03g12890	0.862292	17.2071	2.94937e-14	3.664	PREDICTED: protein phosphatase 2C 37-like [Nicotiana sylvestris]
CA03g13050	11.895	38.674	4.56952e-23	1.69282	PREDICTED: probable galactinol--sucrose galactosyltransferase 2 [Nicotiana sylvestris]
CA03g13120	0.245554	2.12995	0.000160304	3.06739	PREDICTED: uncharacterized protein At1g28695-like [Nicotiana tomentosiformis]
CA03g13310	4.04322	1.19522	0.00660387	-1.7735	PREDICTED: ankyrin-2-like [Solanum tuberosum]
CA03g13510	10.1453	4.42173	0.0016355	-1.23916	PREDICTED: formin-like protein 2-like [Solanum tuberosum]
CA03g13520	12.5673	29.7082	0.00124319	1.19671	PREDICTED: protein TIC 20-v, chloroplastic-like [Solanum tuberosum]
CA03g14620	5.78491	16.7807	6.21929e-11	1.54931	PREDICTED: trehalose-phosphate phosphatase A-like isoform X1 [Solanum tuberosum]
CA03g14970	110.013	18.5885	2.49199e-35	-2.60973	DC1.2-like [Capsicum annuum]
CA03g14980	194.145	30.6627	3.14688e-44	-2.70445	pectin methlyesterase inhibitor protein 1 [Capsicum annuum]
CA03g15320	6.32797	1.89584	0.00550133	-1.77569	PREDICTED: probable methyltransferase PMT15-like [Solanum tuberosum]
CA03g15420	38.2486	92.121	2.54478e-08	1.22348	PREDICTED: heat stress transcription factor B-2a [Solanum lycopersicum]
CA03g15530	0.116231	1.69153	4.87937e-05	3.83617	PREDICTED: putative 4-hydroxy-tetrahydrodipicolinate reductase 3, chloroplastic-like isoform X2 [Solanum tuberosum]
CA03g15640	1.52619	6.42586	0.00504107	1.99996	DREB-like protein 1 [Capsicum annuum]
CA03g15910	4.73508	12.1636	6.97746e-07	1.27817	PREDICTED: auxin response factor 5-like [Solanum tuberosum]
CA03g15930	3.13399	9.39129	0.00126695	1.53268	PREDICTED: peroxidase 66 [Solanum lycopersicum]
CA03g16370	29.1022	0	0.000701305		PREDICTED: uncharacterized protein LOC102579696 [Solanum tuberosum]
CA03g16710	0.713258	10.7457	2.0061e-30	3.89433	PREDICTED: low-temperature-induced 65 kDa protein-like [Solanum tuberosum]
CA03g16920	0	0.886643	3.95199e-07		PREDICTED: cytochrome P450 714C2-like [Solanum tuberosum]
CA03g16960	46.8897	3.69191	2.46233e-05	-3.70688	PREDICTED: (-)-germacrene D synthase-like [Solanum tuberosum]
CA03g17220	3.33854	0.713947	0.000896773	-2.72915	PREDICTED: gibberellin 2-beta-dioxygenase 7-like [Solanum tuberosum]
CA03g17230	28.4137	8.2091	0.00268427	-1.82599	hypothetical protein POPTR_0001s17870g, partial [Populus trichocarpa]
CA03g17340	23.4826	126.782	5.96787e-43	2.37426	PREDICTED: short-chain dehydrogenase TIC 32, chloroplastic-like isoform X1 [Solanum lycopersicum]
CA03g17400	14.8849	1.51773	7.58661e-06	-3.33358	PREDICTED: peroxidase P7-like [Nicotiana tomentosiformis]
CA03g17780	7.84315	39.0456	9.28712e-27	2.27181	PREDICTED: S-type anion channel SLAH3-like isoform X1 [Solanum tuberosum]
CA03g17850	0.206927	3.58336	8.74528e-09	3.93019	PREDICTED: G-type lectin S-receptor-like serine/threonine-protein kinase At5g24080-like isoform X1 [Solanum tuberosum]
CA03g18050	174.614	65.5387	2.41628e-08	-1.45341	PREDICTED: ubiquitin-conjugating enzyme E2 10-like [Pyrus x bretschneideri]
CA03g18120	0.587281	2.26135	0.00660387	1.86464	PREDICTED: cytochrome P450 71A1-like [Solanum tuberosum]
CA03g18300	3.78029	13.1251	2.68665e-06	1.54092	PREDICTED: probable trehalose-phosphate phosphatase 2-like [Solanum tuberosum]
CA03g18380	8.11231	66.3925	2.32442e-49	2.95745	PREDICTED: probable protein phosphatase 2C 51-like [Solanum tuberosum]
CA03g18510	397.951	174.669	0.00592626	-1.22931	PREDICTED: glutamate synthase 1 [NADH], chloroplastic-like [Solanum tuberosum]
CA03g18660	10.26	3.98584	0.00113103	-1.42591	PREDICTED: GDSL esterase/lipase At4g10955-like [Solanum tuberosum]
CA03g18710	26.8109	13.154	7.17501e-08	-1.08184	PREDICTED: calcineurin B-like protein 7-like isoform X1 [Solanum tuberosum]
CA03g19120	5.78779	1.70328	0.00347865	-1.81368	PREDICTED: tetrahydrocannabinolic acid synthase-like [Solanum tuberosum]
CA03g19230	7.92318	3.86334	0.000740065	-1.08112	PREDICTED: U-box domain-containing protein 43-like [Solanum tuberosum]
CA03g19450	0.308109	2.08175	0.000659649	2.65379	PREDICTED: pyridoxal reductase, chloroplastic [Solanum lycopersicum]
CA03g19540	1.943	7.13579	3.83271e-05	1.8297	cytochrome P450 [Capsicum annuum]
CA03g19750	8.16765	59.2852	1.94897e-14	2.80636	PREDICTED: uncharacterized protein LOC102598720 [Solanum tuberosum]
CA03g19880	2.7881	9.40496	2.71417e-06	1.70736	PREDICTED: L-type lectin-domain containing receptor kinase VIII.1-like [Solanum tuberosum]
CA03g19960	18.8901	116.897	9.05908e-13	2.58019	hypothetical protein VITISV_041355 [Vitis vinifera]
CA03g20170	54.1878	22.1488	0.000425955	-1.32342	PREDICTED: subtilisin-like protease SBT3.3 isoform X1 [Solanum lycopersicum]
CA03g20510	5.23876	14.2654	8.74935e-06	1.4009	PREDICTED: 4-coumarate--CoA ligase 2-like [Solanum tuberosum]
CA03g20590	28.1375	12.5288	1.87682e-10	-1.25077	PREDICTED: heat stress transcription factor A-1b [Nicotiana tomentosiformis]
CA03g20930	1.44855	29.1148	0.00222484	4.21549	hypothetical protein MIMGU_mgv11b020439mg [Erythranthe guttata]
CA03g21060	5.16139	15.6961	1.75921e-06	1.51972	PREDICTED: probable folate-biopterin transporter 7-like [Solanum tuberosum]
CA03g21170	4.73402	14.5416	0.000143143	1.57292	PREDICTED: uncharacterized protein LOC101265905 [Solanum lycopersicum]
CA03g21190	3.67493	9.17568	0.00283477	1.34536	PREDICTED: bidirectional sugar transporter SWEET10-like [Solanum tuberosum]
CA03g21410	3.885	1.05342	0.000743805	-1.86873	phenylacetaldehyde synthase [Petunia x hybrida]
CA03g21630	1.81494	0.340579	0.00347865	-2.50995	bHLH transcription factor Upa20 [Capsicum annuum]
CA03g21660	9.90505	41.3617	3.81963e-16	2.01734	PREDICTED: mitochondrial phosphate carrier protein 3, mitochondrial-like isoform X1 [Solanum tuberosum]
CA03g21910	0.0154367	1.27036	7.17501e-08	5.82577	PREDICTED: methylecgonone reductase-like [Solanum lycopersicum]
CA03g22100	10.2261	21.7346	4.02006e-05	1.04638	PREDICTED: protein NRT1/ PTR FAMILY 1.2-like isoform X2 [Nicotiana sylvestris]
CA03g22110	3.81815	38.4805	8.95658e-43	3.24792	PREDICTED: glutamate decarboxylase-like [Solanum tuberosum]
CA03g22170	10.5638	2.56768	0.000192662	-2.09151	ornithine decarboxylase 2 [Atropa belladonna]
CA03g22290	0.116414	1.01295	4.36923e-06	2.82546	cell differentiation RCD1-like protein [Medicago truncatula]
CA03g22600	3.11098	0.23315	0.000117808	-3.74158	PREDICTED: uncharacterized protein LOC101267981 [Solanum lycopersicum]
CA03g22740	22.2616	52.4384	1.04211e-07	1.19299	PREDICTED: putative cyclin-dependent serine/threonine-protein kinase DDB_G0272797/DDB_G0274007-like [Solanum tuberosum]
CA03g22990	0.463743	0.0349925	0.00124403	-3.58351	PREDICTED: wall-associated receptor kinase 2-like [Nicotiana tomentosiformis]
CA03g23090	28.6736	4.0828	6.68731e-07	-2.84967	PREDICTED: probable pectinesterase/pectinesterase inhibitor 41 [Nicotiana tomentosiformis]
CA03g23480	115.851	31.9971	1.53994e-05	-1.90256	PREDICTED: probable pectate lyase 18-like [Solanum tuberosum]
CA03g23490	413.515	42.4713	1.6023e-19	-3.32622	PREDICTED: BTB/POZ and TAZ domain-containing protein 1-like [Solanum tuberosum]
CA03g23550	67.475	31.9416	2.52949e-10	-1.12326	PREDICTED: alpha/beta hydrolase domain-containing protein 17C-like [Solanum tuberosum]
CA03g23590	2.25979	18.4625	3.92433e-11	2.97584	PREDICTED: myosin heavy chain kinase B-like [Solanum tuberosum]
CA03g23670	2.48746	0.663895	0.00247887	-1.92782	PREDICTED: ABC transporter G family member 8-like [Solanum tuberosum]
CA03g23860	5.50153	71.0457	2.2929e-96	3.64326	PREDICTED: heat shock protein 83 [Solanum lycopersicum]
CA03g23970	3.79841	88.1978	1.38134e-106	4.50484	beta-carotene hydroxylase 2 [Capsicum annuum]
CA03g24030	12.6729	5.77109	3.6496e-05	-1.18063	PREDICTED: quinolinate synthase, chloroplastic-like [Solanum tuberosum]
CA03g24080	0.32587	4.78089	0.000195308	3.69695	PREDICTED: cytochrome P450 71A6-like [Solanum tuberosum]
CA03g24110	0.125199	4.4853	3.63142e-11	5.0279	PREDICTED: cytochrome P450 71A6-like [Solanum tuberosum]
CA03g24340	0.2571	2.44091	1.30615e-05	3.11305	PREDICTED: cytochrome P450 71A22-like [Solanum tuberosum]
CA03g24530	0.356819	9.42681	2.31582e-28	4.5883	PREDICTED: ninja-family protein AFP1 isoform X2 [Solanum lycopersicum]
CA03g24540	0.656221	6.59393	0.000234146	3.19122	PREDICTED: ninja-family protein AFP1-like isoform X2 [Nicotiana sylvestris]
CA03g25010	0.651236	39.7331	3.40667e-124	5.86944	PREDICTED: U-box domain-containing protein 19-like [Solanum tuberosum]
CA03g25160	3.53538	11.4566	3.98206e-08	1.84043	PREDICTED: uncharacterized protein LOC104090130 isoform X2 [Nicotiana tomentosiformis]
CA03g25200	16.2793	6.73074	0.000425836	-1.3166	PREDICTED: serine/threonine-protein kinase HT1-like [Solanum lycopersicum]
CA03g25370	7.3218	23.7591	9.99677e-05	1.65289	PREDICTED: probable calcium-binding protein CML15 [Solanum lycopersicum]
CA03g25520	45.0283	4.14622	0.00100896	-3.46162	conserved hypothetical protein [Ricinus communis]
CA03g25870	3.88213	0.910667	4.98225e-08	-2.04248	PREDICTED: chaperone protein ClpB1 [Solanum tuberosum]
CA03g25880	1.20312	7.53038	1.69797e-12	2.60546	PREDICTED: chaperone protein ClpB1 [Solanum lycopersicum]
CA03g26040	112.268	40.0761	3.44296e-09	-1.53695	PREDICTED: heparanase-like protein 1-like [Solanum tuberosum]
CA03g26270	1.06124	0.127001	0.000110182	-3.03993	PREDICTED: probable receptor-like protein kinase At5g61350 [Solanum lycopersicum]
CA03g26310	0.223128	2.6864	1.95917e-08	3.52128	PREDICTED: xyloglucan galactosyltransferase KATAMARI1-like [Nicotiana tomentosiformis]
CA03g26660	30.1155	93.8825	9.0157e-21	1.54095	PREDICTED: uncharacterized protein LOC102593104 isoform X1 [Solanum tuberosum]
CA03g26670	1.22034	4.58374	1.97151e-05	1.93007	PREDICTED: uncharacterized protein LOC102578185 [Solanum tuberosum]
CA03g26710	37.8658	114.475	6.30124e-06	1.5526	PREDICTED: uncharacterized protein LOC104247702 [Nicotiana sylvestris]
CA03g26720	31.6512	93.0131	9.74617e-19	1.5238	PREDICTED: uncharacterized protein LOC104247701 [Nicotiana sylvestris]
CA03g26820	7.65707	25.354	0.000398895	1.66481	PREDICTED: uncharacterized protein LOC101253674 [Solanum lycopersicum]
CA03g26850	3.69717	11.3483	0.00148176	1.55887	PREDICTED: twist-related protein 1-like [Solanum tuberosum]
CA03g26860	46.8282	249.752	7.56369e-13	2.37353	DNA methylation protein MBD1 [Capsicum annuum]
CA03g26930	2.35801	0.46174	0.00380025	-2.32755	PREDICTED: palmitoyl-monogalactosyldiacylglycerol delta-7 desaturase, chloroplastic-like [Solanum tuberosum]
CA03g27110	5.66956	18.058	2.90052e-06	1.64137	WRKYd transcription factor [Capsicum annuum]
CA03g27140	3.09579	9.46448	0.000592335	1.64995	putative cinnamoyl-CoA reductase [Capsicum annuum]
CA03g27450	30.8039	68.4679	4.91477e-18	1.44265	PREDICTED: uncharacterized protein LOC104111530 [Nicotiana tomentosiformis]
CA03g27520	13.5387	2.91472	1.57917e-05	-2.2415	PREDICTED: uncharacterized protein LOC101261902 [Solanum lycopersicum]
CA03g27700	11.8972	5.12615	5.15869e-05	-1.25953	PREDICTED: putative receptor-like protein kinase At1g80870-like [Solanum tuberosum]
CA03g27710	29.4912	10.5285	0.000151247	-1.52501	PREDICTED: lamin-like protein-like [Solanum tuberosum]
CA03g27810	109.82	293.053	3.21914e-17	1.37127	PREDICTED: calcium-binding allergen Ole e 8-like [Solanum lycopersicum]
CA03g28030	1.88542	6.309	4.78503e-05	1.56674	PREDICTED: eukaryotic peptide chain release factor GTP-binding subunit ERF3A-like isoform X1 [Solanum tuberosum]
CA03g28140	36.9275	16.0121	0.00492785	-1.24569	PREDICTED: beta-glucosidase 44-like [Solanum tuberosum]
CA03g28230	30.6927	11.7172	2.3813e-16	-1.37031	PREDICTED: serine/threonine-protein kinase EDR1 isoform X1 [Solanum lycopersicum]
CA03g28350	6.59585	16.2951	0.000146936	1.2538	PREDICTED: uncharacterized protein LOC102585109 [Solanum tuberosum]
CA03g28420	0.470406	3.01273	8.5533e-05	2.58972	PREDICTED: uncharacterized protein LOC101265720 [Solanum lycopersicum]
CA03g28430	17.9307	53.8013	2.06521e-05	1.54287	PREDICTED: uncharacterized protein LOC104220945 [Nicotiana sylvestris]
CA03g28790	35.6107	0.328986	9.66612e-58	-6.71378	PREDICTED: molybdate transporter 2-like [Solanum tuberosum]
CA03g28890	3.713	12.5747	1.65283e-14	1.78898	PREDICTED: boron transporter 4 [Solanum lycopersicum]
CA03g28980	30.2369	100.678	6.68913e-21	1.69188	PREDICTED: probable pyridoxal biosynthesis protein PDX1.2 [Nicotiana tomentosiformis]
CA03g29280	3.24477	9.2761	0.00637154	1.34836	IAA15 [Solanum lycopersicum]
CA03g29510	2.50773	0	0.00903645		photosystem I reaction center subunit VI-1, chloroplastic-like precursor [Nicotiana sylvestris]
CA03g29720	5.98705	28.2267	1.95002e-10	2.18828	PREDICTED: dehydration-responsive element-binding protein 3-like [Solanum tuberosum]
CA03g29730	7.34037	23.5109	2.69772e-16	1.67601	PREDICTED: ruBisCO large subunit-binding protein subunit beta, chloroplastic [Solanum tuberosum]
CA03g29820	28.9443	76.3307	4.29177e-09	1.35399	PREDICTED: uncharacterized protein LOC102580149 [Solanum tuberosum]
CA03g29850	98.5502	17.9504	0.00906851	-2.49629	ethylene-responsive factor-like protein 1 [Capsicum annuum]
CA03g30120	8.81273	3.52715	0.00147456	-1.24803	PREDICTED: uncharacterized protein LOC102603463 [Solanum tuberosum]
CA03g30130	0.554743	2.54295	1.32374e-08	2.43637	PREDICTED: ABC transporter B family member 19-like [Solanum tuberosum]
CA03g30250	87.4411	43.467	1.05899e-08	-1.05196	PREDICTED: solute carrier family 25 member 44 [Solanum lycopersicum]
CA03g30270	28.1411	1.03914	1.00872e-07	-4.7663	PREDICTED: putative lipid-transfer protein DIR1-like [Solanum tuberosum]
CA03g30290	44.351	190.62	5.2877e-41	2.06753	PREDICTED: protein phosphatase 2C 16-like isoform X1 [Solanum tuberosum]
CA03g30300	2.29627	5.77026	0.00386256	1.32554	PREDICTED: methyltransferase-like protein 2-like [Solanum tuberosum]
CA04g00160	14.3053	29.9499	1.42597e-11	1.12797	PREDICTED: probable LRR receptor-like serine/threonine-protein kinase At1g53430-like isoform X2 [Solanum tuberosum]
CA04g00170	6.44299	21.7235	0.00216171	1.39977	PREDICTED: probable LRR receptor-like serine/threonine-protein kinase At1g53430-like isoform X2 [Solanum tuberosum]
CA04g00210	978.586	321.745	0.00244342	-1.66661	PREDICTED: kirola-like [Solanum tuberosum]
CA04g00910	0.517184	1.68343	0.00307029	1.62272	PREDICTED: probable LRR receptor-like serine/threonine-protein kinase At3g47570-like [Solanum tuberosum]
CA04g01110	754.824	244.597	1.26666e-18	-1.68495	PREDICTED: stem-specific protein TSJT1-like [Nicotiana tomentosiformis]
CA04g01220	13.8586	33.1856	5.9222e-07	1.1966	PREDICTED: sphingosine kinase 1-like isoform X1 [Solanum lycopersicum]
CA04g01290	102.434	47.2688	1.30406e-05	-1.16155	PREDICTED: suberization-associated anionic peroxidase 2-like [Solanum lycopersicum]
CA04g01610	7.94529	0.610599	0.00149984	-3.67846	PREDICTED: uncharacterized protein LOC101252752 [Solanum lycopersicum]
CA04g02190	20.8487	9.94475	0.00919351	-1.10984	PREDICTED: vacuolar protein sorting-associated protein 28 homolog 2-like [Solanum tuberosum]
CA04g02220	54.7542	15.8337	0.000933341	-1.83039	PREDICTED: probable xyloglucan endotransglucosylase/hydrolase protein 8 [Solanum lycopersicum]
CA04g02290	0.130738	1.41691	0.000129075	3.06714	RecName: Full=Phytoene synthase, chloroplastic; Flags: Precursor [Capsicum annuum]
CA04g03890	44.9188	18.9365	7.94953e-12	-1.45913	PREDICTED: NEP1-interacting protein-like 1 [Nicotiana sylvestris]
CA04g03910	47.9535	121.74	2.66793e-13	1.29891	PREDICTED: uncharacterized protein LOC102600321 [Solanum tuberosum]
CA04g05120	9.75753	38.1476	4.63662e-11	1.88766	PREDICTED: uncharacterized protein LOC102590728 [Solanum tuberosum]
CA04g05210	1.04663	3.53548	0.00898488	1.65121	PREDICTED: polygalacturonase-like [Solanum tuberosum]
CA04g06270	52.2152	110.444	9.04119e-11	1.04571	PREDICTED: floral homeotic protein APETALA 2 [Nicotiana sylvestris]
CA04g06540	0.0436143	3.39096	2.57528e-07	6.14531	PREDICTED: serine/threonine-protein kinase SRPK [Solanum lycopersicum]
CA04g06560	1.51243	0.131054	0.000106795	-3.39694	PREDICTED: ammonium transporter 1 member 3-like [Solanum tuberosum]
CA04g06800	3.10793	9.7035	0.00681395	1.58528	PREDICTED: uncharacterized protein LOC104118280 [Nicotiana tomentosiformis]
CA04g07130	26.5127	8.40067	1.1783e-05	-1.21372	PREDICTED: probable carbohydrate esterase At4g34215-like [Solanum tuberosum]
CA04g07490	0.0300997	1.14109	2.27803e-05	5.13909	PREDICTED: dephospho-CoA kinase domain-containing protein-like isoform X1 [Solanum tuberosum]
CA04g09190	29.3505	14.1363	8.11636e-06	-1.03453	PREDICTED: MATE efflux family protein 5 [Nicotiana tomentosiformis]
CA04g09930	2.76028	13.8193	2.6104e-05	2.26887	PREDICTED: probable calcium-binding protein CML44-like [Solanum tuberosum]
CA04g10030	2.30532	7.60071	0.00044377	1.67299	PREDICTED: 2-oxoisovalerate dehydrogenase subunit alpha 1, mitochondrial isoform X2 [Solanum lycopersicum]
CA04g10510	38.2809	6.57847	1.46464e-05	-2.58313	metal transporter Nramp1 [Solanum torvum]
CA04g11210	139.041	312.023	8.00902e-10	1.1361	PREDICTED: pathogen-related protein-like isoform X1 [Nicotiana sylvestris]
CA04g11250	40.5604	5.38947	2.28558e-05	-2.97919	PREDICTED: alcohol dehydrogenase 1-like isoform X2 [Solanum tuberosum]
CA04g11280	25.9923	10.9307	2.19103e-13	-1.4203	PREDICTED: proto-oncogene tyrosine-protein kinase LCK-like [Solanum tuberosum]
CA04g11630	6.98236	21.2924	1.13688e-06	1.57791	PREDICTED: fructose-1,6-bisphosphatase, cytosolic [Solanum lycopersicum]
CA04g11880	349.826	839.815	1.51744e-14	1.37276	fruit-ripening protein [Solanum lycopersicum]
CA04g11910	0.261858	3.42737	7.76636e-05	3.54987	PREDICTED: egg cell-secreted protein 1.2-like [Solanum tuberosum]
CA04g12220	21.2431	10.4811	0.00506759	-1.0629	PREDICTED: xanthoxin dehydrogenase-like [Solanum tuberosum]
CA04g12280	44.8137	131.453	2.57091e-20	1.54297	PREDICTED: protein GIGANTEA-like isoform X2 [Solanum tuberosum]
CA04g12300	38.1671	18.9871	1.40804e-06	-1.23568	PREDICTED: chitinase 5-like [Solanum tuberosum]
CA04g12410	17.0288	42.2543	3.60411e-09	1.25923	PREDICTED: uncharacterized protein OsI_027940-like [Solanum tuberosum]
CA04g12580	13.5971	41.3713	3.47564e-07	1.56337	PREDICTED: uncharacterized WD repeat-containing protein C2A9.03-like [Solanum tuberosum]
CA04g12610	0.26402	1.58312	0.00216337	2.47876	PREDICTED: probable beta-D-xylosidase 7-like [Solanum tuberosum]
CA04g12790	1.10823	0.040329	2.46891e-06	-4.42015	PREDICTED: sulfate transporter 1.3-like [Solanum tuberosum]
CA04g12820	0.068459	0.632671	0.00898488	2.67931	PREDICTED: low affinity sulfate transporter 3-like isoform X1 [Solanum tuberosum]
CA04g12870	3.84681	149.548	6.74389e-74	5.22112	PREDICTED: heavy metal-associated isoprenylated plant protein 26 isoform X2 [Solanum lycopersicum]
CA04g13170	64.9415	136.198	4.28067e-10	1.02653	PREDICTED: uncharacterized protein LOC102602377 [Solanum tuberosum]
CA04g13340	6.38765	21.6595	0.000138091	1.70918	PREDICTED: uncharacterized protein LOC102586560 [Solanum tuberosum]
CA04g13510	45.6776	12.4908	5.27817e-18	-1.87086	PREDICTED: uncharacterized protein LOC101267599 [Solanum lycopersicum]
CA04g13640	0.726712	2.66578	0.00631197	1.80794	PREDICTED: uncharacterized protein LOC104647151 [Solanum lycopersicum]
CA04g13730	0.648493	2.10501	0.00689872	1.67119	PREDICTED: COP9 signalosome complex subunit 4 [Solanum lycopersicum]
CA04g13750	29.1897	71.8054	6.14526e-13	1.20492	PREDICTED: inositol-tetrakisphosphate 1-kinase 2-like [Solanum tuberosum]
CA04g13940	0.0540993	0.559751	0.00976347	3.29777	PREDICTED: G-type lectin S-receptor-like serine/threonine-protein kinase At4g27290 [Nicotiana tomentosiformis]
CA04g14170	236.631	23.2283	4.02641e-62	-3.39135	PREDICTED: subtilisin-like protease-like [Solanum tuberosum]
CA04g14250	22.7387	60.8319	5.99884e-11	1.37501	PREDICTED: peroxidase 47-like [Solanum tuberosum]
CA04g14310	83.4353	24.9911	6.97395e-09	-1.78296	PREDICTED: cytochrome P450 81D1-like [Solanum lycopersicum]
CA04g14390	0.143168	1.82972	5.38623e-06	3.5449	ABA 8&apos;-hydroxylase [Capsicum annuum]
CA04g14420	4.11028	9.48489	0.00848136	1.1564	PREDICTED: alpha-amylase [Solanum lycopersicum]
CA04g14450	0	0.963128	9.08524e-05		PREDICTED: alpha-amylase-like [Nicotiana sylvestris]
CA04g14490	2.0592	5.83096	0.00400077	1.38935	PREDICTED: UDP-glucuronate:xylan alpha-glucuronosyltransferase 2-like [Solanum tuberosum]
CA04g14780	0.0396543	4.43533	1.40634e-12	6.54805	PREDICTED: patatin-3-Kuras 1-like [Solanum tuberosum]
CA04g15110	3.751	31.304	1.06799e-24	3.01306	PREDICTED: serpin-ZX-like [Nicotiana sylvestris]
CA04g15120	0.701608	3.57818	0.000179449	2.29657	PREDICTED: serpin-ZX-like [Solanum tuberosum]
CA04g15130	0.427184	8.70228	3.82225e-23	4.28098	PREDICTED: protein NRT1/ PTR FAMILY 4.5-like [Solanum lycopersicum]
CA04g15220	13.1583	41.2924	1.3083e-15	1.60685	PREDICTED: ent-kaurene oxidase, chloroplastic [Solanum lycopersicum]
CA04g15760	15.1364	94.2601	7.0335e-36	2.58104	PREDICTED: cytokinin riboside 5&apos;-monophosphate phosphoribohydrolase LOG1-like [Nicotiana tomentosiformis]
CA04g16060	107.729	50.9014	0.000320729	-1.12851	PREDICTED: thaumatin-like protein 1-like [Solanum tuberosum]
CA04g16220	48.8197	145.033	1.34959e-21	1.52721	PREDICTED: subtilisin-like protease-like [Solanum tuberosum]
CA04g16300	84.3522	35.1847	0.0054735	-1.30478	PREDICTED: E3 ubiquitin-protein ligase ATL23 [Solanum lycopersicum]
CA04g16320	4.46772	17.2338	8.76346e-10	1.8917	PREDICTED: probable nucleoredoxin 2 [Solanum lycopersicum]
CA04g16450	2.35679	7.77722	0.00458966	1.67354	PREDICTED: thioredoxin-like protein CDSP32, chloroplastic-like [Solanum tuberosum]
CA04g16490	26.4203	74.221	4.41429e-08	1.44617	PREDICTED: plastocyanin, chloroplastic [Solanum lycopersicum]
CA04g16520	158.78	427.348	1.43632e-16	1.38461	putative ornithine decarboxylase 1 [Capsicum annuum]
CA04g16530	9.2687	20.0233	1.88467e-06	1.06875	PREDICTED: mechanosensitive ion channel protein 8-like [Solanum tuberosum]
CA04g16690	505.032	1768.67	2.88365e-18	1.81458	dehydrin-like protein [Capsicum annuum]
CA04g16710	12.663	2.54837	0.00898488	-1.96324	PREDICTED: lysine histidine transporter-like 8 [Nicotiana sylvestris]
CA04g16930	118.878	244.342	1.10142e-10	1.09588	catalase 3 [Capsicum annuum]
CA05g00020	18.5455	6.26452	4.70498e-06	-1.57041	PREDICTED: uncharacterized protein LOC102587762 [Solanum tuberosum]
CA05g00090	10.1113	1.30375	4.32451e-08	-2.99495	PREDICTED: regulatory protein NPR5-like [Solanum tuberosum]
CA05g00270	34.1376	10.5196	1.79714e-10	-1.74111	PREDICTED: UPF0481 protein At3g47200-like [Solanum tuberosum]
CA05g00290	4.79078	1.39523	0.00872384	-1.81139	PREDICTED: UPF0481 protein At3g47200-like [Solanum tuberosum]
CA05g00300	12.5545	4.2116	1.14221e-05	-1.61716	PREDICTED: UPF0481 protein At3g47200-like [Solanum tuberosum]
CA05g00390	3.68919	14.6399	2.62759e-06	1.94946	PREDICTED: uncharacterized protein LOC102595586 isoform X1 [Solanum tuberosum]
CA05g00400	6.86936	2.15216	0.00012052	-1.67337	cytokinin oxidase/dehydrogenase 1 precursor [Solanum tuberosum]
CA05g00420	0.764878	10.0019	1.79286e-18	3.66356	glucan endo-1,3-beta-D-glucosidase precursor [Solanum lycopersicum]
CA05g00630	4.9766	16.4904	5.45995e-06	1.68056	PREDICTED: zeatin O-xylosyltransferase-like [Solanum lycopersicum]
CA05g00900	13.8573	48.2589	1.82415e-18	1.7559	PREDICTED: uncharacterized protein LOC101267797 [Solanum lycopersicum]
CA05g01070	32.0003	171.445	6.64307e-47	2.37567	PREDICTED: myb-like protein D-like [Solanum tuberosum]
CA05g01310	3.12716	10.3043	2.03635e-06	1.72147	PREDICTED: glucan endo-1,3-beta-glucosidase 5-like [Solanum tuberosum]
CA05g01330	0.548528	2.31419	0.000729866	2.00807	PREDICTED: 6-phosphofructokinase 2-like [Solanum tuberosum]
CA05g01410	1.00092	7.81955	8.41035e-08	2.87743	PREDICTED: universal stress protein A-like protein [Solanum lycopersicum]
CA05g01460	203.556	85.3684	0.00015808	-1.29864	PREDICTED: glutamine synthetase cytosolic isozyme 1-1 [Solanum lycopersicum]
CA05g01500	11.8107	59.5074	1.42344e-12	2.28674	PREDICTED: 15.7 kDa heat shock protein, peroxisomal-like [Solanum tuberosum]
CA05g02180	8.82483	3.07389	0.000116511	-1.45473	PREDICTED: protein S-acyltransferase 8-like [Solanum tuberosum]
CA05g02200	2.58984	0.053647	4.56439e-05	-5.34412	PREDICTED: ethylene-responsive transcription factor ABR1-like [Solanum tuberosum]
CA05g02270	0.205158	98.1917	1.00792e-49	8.66255	PREDICTED: BURP domain-containing protein 3-like [Nicotiana sylvestris]
CA05g02310	61.9743	28.2842	0.00488305	-1.17822	serine/threonine-protein kinase SAPK2-like [Solanum tuberosum]
CA05g02340	3.24122	1.39281	2.81095e-05	-1.46678	PREDICTED: probable LRR receptor-like serine/threonine-protein kinase At3g47570-like [Solanum tuberosum]
CA05g02350	18.9276	7.19802	7.00504e-13	-1.43722	PREDICTED: probable LRR receptor-like serine/threonine-protein kinase At3g47570 [Solanum lycopersicum]
CA05g02730	25.2535	12.3766	0.000231961	-1.07075	PREDICTED: protein kinase APK1A, chloroplastic [Solanum lycopersicum]
CA05g02840	8.96307	175.554	5.42937e-151	4.24596	PREDICTED: heat shock protein 70 isoform 3 isoform X1 [Solanum lycopersicum]
CA05g03000	0.53133	4.30247	0.000131099	2.90657	endoplasmic reticulum sHSP protein [Capsicum annuum var. annuum]
CA05g03170	0.745245	6.02041	0.00135163	2.9034	PREDICTED: uncharacterized protein LOC104222399 [Nicotiana sylvestris]
CA05g03260	9.61422	1.76968	7.37128e-05	-2.46245	PREDICTED: putative RING-H2 finger protein ATL71-like [Solanum tuberosum]
CA05g03310	14.5129	7.17038	1.22175e-05	-1.02959	PREDICTED: exocyst complex component EXO70A1 isoform X1 [Solanum lycopersicum]
CA05g03480	76.4526	31.609	3.74758e-13	-1.31666	PREDICTED: flavin-containing monooxygenase FMO GS-OX5-like [Solanum lycopersicum]
CA05g03760	15.4233	144.659	2.85053e-46	3.18417	PEP carboxylase kinase [Solanum tuberosum]
CA05g03880	20.2497	44.2757	8.17239e-06	1.0832	NAC domain protein 1 [Capsicum annuum]
CA05g03910	19.7492	126.274	2.52541e-14	2.63049	PREDICTED: probable protein phosphatase 2C 72-like [Solanum tuberosum]
CA05g04300	0.433749	40.7379	1.54792e-39	6.46398	ethylene-responsive transcriptional coactivator [Solanum lycopersicum]
CA05g04400	18.2635	70.503	0.000334938	1.90762	uncharacterized protein LOC102577490 [Solanum tuberosum]
CA05g04410	0.199251	72.7497	2.65266e-112	8.34173	uncharacterized protein LOC102577490 [Solanum tuberosum]
CA05g04440	2.3367	0.472777	0.00842048	-2.17933	cell wall peroxidase [Capsicum annuum]
CA05g04510	14.5668	33.6918	0.00473204	1.16289	PREDICTED: thioredoxin-like protein 4A-like [Solanum tuberosum]
CA05g04570	66.17	32.5686	1.01402e-08	-1.06908	PREDICTED: glutamate-1-semialdehyde 2,1-aminomutase, chloroplastic-like [Solanum tuberosum]
CA05g04610	13.8966	1.87999	7.56369e-13	-2.919	PREDICTED: putative protease Do-like 14 isoform X1 [Nicotiana sylvestris]
CA05g05080	1.38272	17.7894	1.98091e-24	3.62705	PREDICTED: zeatin O-xylosyltransferase-like [Solanum lycopersicum]
CA05g05250	63.042	25.4348	1.02206e-13	-1.3527	PREDICTED: cytochrome P450 750A1-like [Solanum tuberosum]
CA05g05700	33.3638	5.32429	1.5499e-47	-2.69033	PREDICTED: probable LRR receptor-like serine/threonine-protein kinase At3g47570-like [Solanum tuberosum]
CA05g06470	30.771	12.6657	2.64127e-05	-1.323	PREDICTED: zinc finger protein 4-like [Solanum tuberosum]
CA05g06500	54.263	17.2619	7.94614e-19	-1.82663	PREDICTED: histidine kinase 4-like [Solanum tuberosum]
CA05g06980	9.26889	26.4859	0.00136572	1.46826	PREDICTED: E3 ubiquitin-protein ligase RHA2A-like [Nicotiana tomentosiformis]
CA05g07600	0.952879	20.6092	5.95335e-33	4.48112	PREDICTED: ninja-family protein AFP3 isoform X1 [Solanum lycopersicum]
CA05g07740	106.786	2.96033	8.85104e-05	-5.20745	PREDICTED: kirola-like [Solanum tuberosum]
CA05g07790	1.60948	0.127105	3.24865e-05	-3.54958	PREDICTED: WAT1-related protein At3g30340-like [Solanum lycopersicum]
CA05g07840	75.7315	299.584	1.71237e-15	1.93807	PREDICTED: uncharacterized protein LOC102579558 [Solanum tuberosum]
CA05g07950	28.0595	94.5707	1.7158e-25	1.70853	PREDICTED: cytochrome P450 82C4-like [Solanum tuberosum]
CA05g08240	196.541	70.0266	1.56034e-19	-1.53208	sugar transport protein 14 [Solanum lycopersicum]
CA05g09990	50.2318	25.5509	1.3576e-09	-1.02609	PREDICTED: auxin response factor 19-like isoform X1 [Solanum tuberosum]
CA05g10110	11.3644	5.29211	1.21255e-05	-1.13913	PREDICTED: probable inactive leucine-rich repeat receptor-like protein kinase At3g03770-like [Solanum tuberosum]
CA05g11740	24.906	4.4846	4.47182e-17	-2.51571	PREDICTED: cationic peroxidase 1-like [Solanum tuberosum]
CA05g11890	2.93258	9.81364	8.98284e-06	1.69808	PREDICTED: probable pectinesterase/pectinesterase inhibitor 12-like [Solanum tuberosum]
CA05g12030	12.3167	30.7509	2.04895e-07	1.27637	PREDICTED: aspartic proteinase PCS1-like [Solanum lycopersicum]
CA05g12090	6.19704	25.5348	3.88556e-29	2.05804	PREDICTED: potassium channel SKOR-like [Solanum tuberosum]
CA05g12160	1.80462	5.38846	0.00108252	1.48103	PREDICTED: rhamnogalacturonate lyase B-like [Solanum tuberosum]
CA05g12380	19.5009	6.31376	0.0069648	-1.66872	PREDICTED: uncharacterized protein LOC104647579 [Solanum lycopersicum]
CA05g12400	0.116254	0.807069	0.000777874	2.69882	PREDICTED: probable LRR receptor-like serine/threonine-protein kinase At4g08850 [Nicotiana tomentosiformis]
CA05g12460	51.2633	116.129	5.48529e-11	1.13464	PREDICTED: homeobox-leucine zipper protein ATHB-6 [Solanum lycopersicum]
CA05g12780	0.0463047	1.02537	0.00174555	4.21343	PREDICTED: treacle protein-like [Solanum tuberosum]
CA05g13070	5.86723	14.2867	0.00269607	1.23735	PREDICTED: 2-hydroxyisoflavanone dehydratase-like [Solanum tuberosum]
CA05g13350	4.3038	34.7478	2.03284e-08	2.85476	PREDICTED: probable peroxygenase 5-like [Solanum tuberosum]
CA05g13540	21.4567	8.40152	0.00417452	-1.39123	Pti4 [Solanum tuberosum]
CA05g13720	5.84194	19.7743	1.88541e-06	1.7126	PREDICTED: BAHD acyltransferase DCR-like [Solanum tuberosum]
CA05g13750	19.14	9.02107	6.9977e-05	-1.12754	PREDICTED: uncharacterized protein LOC102586406 isoform X1 [Solanum tuberosum]
CA05g13810	48.1437	110.029	4.29453e-13	1.1488	phosphoinositide phospholipase C 2-like [Solanum tuberosum]
CA05g13940	3.46554	17.01	3.42281e-07	2.23509	PREDICTED: keratin, type I cytoskeletal 9-like [Solanum lycopersicum]
CA05g14060	321.907	1116.6	1.03086e-22	1.75148	glutathione S-transferase GST1 [Capsicum chinense]
CA05g14080	3.20737	18.7493	7.63908e-08	2.49813	PREDICTED: nuclear transcription factor Y subunit B-5-like [Solanum tuberosum]
CA05g14110	6.51615	1.88496	0.000115702	-1.82242	PREDICTED: basic 7S globulin-like [Nicotiana sylvestris]
CA05g14440	323.527	32.6128	3.51354e-47	-3.3538	PREDICTED: abscisic acid receptor PYL4-like [Solanum tuberosum]
CA05g14770	191.112	48.0553	0.000442613	-2.01067	peroxidase [Capsicum annuum]
CA05g14930	13.3703	4.76515	3.49868e-07	-1.59296	PREDICTED: metacaspase-1-like [Solanum tuberosum]
CA05g14940	3.82449	0	4.39163e-07		PREDICTED: metacaspase-1-like [Solanum lycopersicum]
CA05g15150	4.38477	11.5052	2.11247e-07	1.32516	PREDICTED: phytochrome B-like [Solanum tuberosum]
CA05g15270	63.3919	231.73	1.60125e-32	1.83185	PREDICTED: protein phosphatase 2C 37-like [Solanum tuberosum]
CA05g15480	2.77821	7.60727	0.00766078	1.35079	PREDICTED: transcription factor MYB21-like [Solanum tuberosum]
CA05g15600	40.6269	18.103	1.37075e-12	-1.22682	PREDICTED: squamosa promoter-binding-like protein 1 [Solanum lycopersicum]
CA05g15660	163.012	27.8429	1.04076e-21	-2.59682	PREDICTED: CBL-interacting serine/threonine-protein kinase 1-like [Solanum tuberosum]
CA05g15730	8.277	186.883	1.05091e-116	4.44795	PREDICTED: transcription factor MYB21-like [Solanum tuberosum]
CA05g15880	566.332	113.691	4.00108e-11	-2.3618	PREDICTED: pleiotropic drug resistance protein 1-like [Nicotiana tomentosiformis]
CA05g16290	0.278542	1.95981	0.00172391	2.68821	PREDICTED: uncharacterized protein LOC104647562 [Solanum lycopersicum]
CA05g16530	69.9025	143.557	4.06419e-10	1.02965	PREDICTED: bifunctional epoxide hydrolase 2 [Solanum lycopersicum]
CA05g16540	9.58771	41.846	1.50688e-21	1.98773	epoxide hydrolase [Solanum tuberosum]
CA06g00940	72.8207	37.0317	1.59212e-08	-1.02368	PREDICTED: CBL-interacting serine/threonine-protein kinase 11-like [Solanum tuberosum]
CA06g01120	5.54855	18.401	1.51141e-06	1.68914	PREDICTED: uncharacterized protein LOC101262317 [Solanum lycopersicum]
CA06g01390	18.9857	6.69484	0.000773152	-1.54308	PREDICTED: uncharacterized protein LOC104647773 [Solanum lycopersicum]
CA06g01890	1.32766	4.7197	0.00215878	1.77705	PREDICTED: premnaspirodiene oxygenase-like [Solanum tuberosum]
CA06g02130	17.2019	65.4612	4.9916e-22	1.87658	PREDICTED: WAT1-related protein At2g39510-like [Solanum tuberosum]
CA06g02460	27.6592	5.044	1.11072e-09	-2.44655	PREDICTED: wall-associated receptor kinase 2-like [Nicotiana sylvestris]
CA06g02860	163.603	48.6075	0.000593192	-1.79736	expansin9 precursor [Solanum lycopersicum]
CA06g02900	0.156588	0.837226	0.00503474	2.3721	PREDICTED: putative calcium-transporting ATPase 13, plasma membrane-type [Nicotiana sylvestris]
CA06g02980	6.86094	2.2168	0.000395713	-1.70268	PREDICTED: transcription factor bHLH126-like [Solanum tuberosum]
CA06g03480	7.12992	18.0567	0.00159718	1.30069	PREDICTED: vacuolar cation/proton exchanger 3-like [Solanum tuberosum]
CA06g03800	2.47037	23.3979	3.66252e-35	3.19785	PREDICTED: heat shock protein 82 [Nicotiana tomentosiformis]
CA06g03910	6.82772	17.5906	0.00690868	1.31612	PREDICTED: uncharacterized protein LOC104111623 [Nicotiana tomentosiformis]
CA06g04030	0.079968	0.811328	0.00337918	3.11446	PREDICTED: probable sodium-coupled neutral amino acid transporter 6-like [Solanum tuberosum]
CA06g04140	44.0104	139.632	1.95947e-24	1.62063	PREDICTED: delta-1-pyrroline-5-carboxylate synthase-like isoform X2 [Nicotiana tomentosiformis]
CA06g05360	21.9964	11.2634	0.00200687	-1.00844	PREDICTED: acyl-CoA--sterol O-acyltransferase 1-like [Nicotiana sylvestris]
CA06g05710	31.0434	14.5275	7.08982e-08	-1.13727	PREDICTED: probable pectinesterase/pectinesterase inhibitor 34-like [Solanum tuberosum]
CA06g06330	15.3168	7.41489	0.00339305	-1.05282	PREDICTED: laccase-12-like [Solanum tuberosum]
CA06g06740	7.84811	75.3031	2.07218e-52	3.19785	PREDICTED: heat stress transcription factor A-6b-like [Solanum lycopersicum]
CA06g06870	27.9213	58.3008	0.00368238	1.01485	PREDICTED: uncharacterized protein LOC102579868 [Solanum tuberosum]
CA06g07540	138.976	299.733	1.08106e-10	1.0678	PREDICTED: superoxide dismutase [Fe], chloroplastic isoform X1 [Nicotiana tomentosiformis]
CA06g07780	81.575	206.162	5.07639e-09	1.28775	PREDICTED: transcription factor FER-LIKE IRON DEFICIENCY-INDUCED TRANSCRIPTION FACTOR-like [Solanum tuberosum]
CA06g07980	3.24623	1.06573	1.96822e-05	-1.88695	PREDICTED: ss-galactosidase isoform X1 [Solanum lycopersicum]
CA06g08050	12.6704	3.8012	0.0011353	-1.71344	PREDICTED: protein PMR5 [Solanum lycopersicum]
CA06g08060	32.9205	103.86	5.17325e-27	1.67116	PREDICTED: asparagine synthetase [glutamine-hydrolyzing] [Solanum lycopersicum]
CA06g08080	4.74947	12.9711	0.000224364	1.39196	protein phosphatase 2C [Solanum tuberosum]
CA06g08120	0.673647	23.2536	1.8722e-14	4.93516	PREDICTED: ran-binding protein 1 homolog c-like [Nicotiana sylvestris]
CA06g08130	7.97724	18.0191	0.000622965	1.23903	PREDICTED: ran-binding protein 1 homolog a-like [Solanum tuberosum]
CA06g08610	6.73844	52.0527	4.64577e-07	2.89549	PREDICTED: putative lipid-transfer protein DIR1-like [Solanum tuberosum]
CA06g08810	0.634368	3.34679	0.000155721	2.28766	PREDICTED: uncharacterized protein LOC102583992 [Solanum tuberosum]
CA06g09010	581.497	54.2021	3.06068e-08	-3.46481	alcohol dehydrogenase [Capsicum chinense]
CA06g09020	346.521	24.9118	3.56538e-08	-3.84606	PREDICTED: alcohol dehydrogenase 1 [Nicotiana tomentosiformis]
CA06g09050	2.00755	9.03461	9.89043e-06	2.12286	PREDICTED: S-adenosylmethionine decarboxylase proenzyme-like [Solanum tuberosum]
CA06g09340	63.8326	133.84	1.76371e-09	1.02514	Nam-like protein 1 [Solanum lycopersicum]
CA06g10170	0.145733	2.16127	3.00809e-06	3.7657	PREDICTED: junctophilin-3-like [Nicotiana sylvestris]
CA06g10370	14.2789	5.10171	0.00104234	-1.52436	PREDICTED: protein MKS1-like [Solanum tuberosum]
CA06g10620	10.1769	23.6064	5.23685e-05	1.16983	PREDICTED: uncharacterized protein LOC102597541 [Solanum tuberosum]
CA06g10630	18.4334	8.18241	0.00146155	-1.21121	PREDICTED: homeobox-leucine zipper protein HAT4-like [Solanum tuberosum]
CA06g10800	0.704088	21.6496	3.16156e-37	4.8934	PREDICTED: expansin-like B1 [Solanum lycopersicum]
CA06g10900	8.73006	2.57603	0.00128778	-1.7952	PREDICTED: uncharacterized protein LOC104089084 [Nicotiana tomentosiformis]
CA06g10920	18.7207	41.8839	1.73264e-05	1.11833	PREDICTED: RING finger protein B-like [Solanum tuberosum]
CA06g10940	120.95	360.797	2.46892e-20	1.53298	putative cytochrome P-450 [Nicotiana plumbaginifolia]
CA06g11070	6.6306	2.60741	0.00424968	-1.24693	PREDICTED: two-component response regulator-like APRR2 [Nicotiana tomentosiformis]
CA06g11220	19.1526	42.4317	5.79819e-06	1.09415	PREDICTED: mitochondrial carnitine/acylcarnitine carrier-like protein-like [Solanum tuberosum]
CA06g11630	2.34467	0.642856	0.000534911	-2.08341	PREDICTED: inactive poly [ADP-ribose] polymerase RCD1-like isoform X1 [Nicotiana sylvestris]
CA06g11660	11.4494	18.9126	0.00644754	1.09959	PREDICTED: phosphomevalonate kinase-like [Solanum tuberosum]
CA06g11680	0.244166	2.01577	0.00192452	2.946	PREDICTED: geraniol 8-hydroxylase-like [Solanum tuberosum]
CA06g11760	55.2672	26.6694	2.89622e-08	-1.14086	PREDICTED: E3 ubiquitin-protein ligase RNF13-like [Solanum tuberosum]
CA06g12000	64.9871	33.4105	1.11147e-07	-1.02562	PREDICTED: transcriptional corepressor LEUNIG isoform X3 [Nicotiana sylvestris]
CA06g12200	3.24582	0.334854	0.00128778	-3.13353	PREDICTED: GDSL esterase/lipase At1g29670-like [Solanum tuberosum]
CA06g12250	2.86766	1.16983	0.000898598	-1.39109	PREDICTED: ABC transporter G family member 32-like [Solanum tuberosum]
CA06g12390	8.32548	1.64918	0.000118649	-2.35614	PREDICTED: ethylene-responsive transcription factor ERF003-like [Solanum tuberosum]
CA06g12500	11.3731	82.3815	1.02682e-61	2.8114	PREDICTED: peptide-N4-(N-acetyl-beta-glucosaminyl)asparagine amidase A-like [Solanum lycopersicum]
CA06g12660	68.9396	17.7068	1.72404e-18	-1.9992	PREDICTED: alkaline/neutral invertase CINV2 [Solanum lycopersicum]
CA06g12850	2.35527	11.2771	0.00888029	2.17331	PREDICTED: proteinase inhibitor type-2 CEVI57-like [Cicer arietinum]
CA06g12890	0.00849333	4.34057	3.87907e-22	8.51172	PREDICTED: cannabidiolic acid synthase-like [Solanum tuberosum]
CA06g13030	210.563	83.1348	6.05319e-07	-1.38493	PREDICTED: patellin-3-like [Solanum lycopersicum]
CA06g13300	0.15864	1.7543	0.00133396	3.17468	PREDICTED: uncharacterized protein LOC102580785 [Solanum tuberosum]
CA06g13370	0.393629	1.55504	0.00192452	1.90142	PREDICTED: glutamate receptor 2.8-like [Solanum lycopersicum]
CA06g13420	11.3565	4.75106	6.04073e-05	-1.30179	PREDICTED: protein STRUBBELIG-RECEPTOR FAMILY 7-like [Solanum lycopersicum]
CA06g14160	0	6.34326	1.29054e-06		PREDICTED: pumilio homolog 23-like isoform X3 [Solanum tuberosum]
CA06g14190	0.0180073	1.13402	1.05752e-05	5.31288	PREDICTED: uncharacterized protein LOC102582902 [Solanum tuberosum]
CA06g14240	8.22785	2.55197	0.000319543	-1.72987	PREDICTED: putative leucine-rich repeat receptor-like protein kinase At2g19210 [Nicotiana tomentosiformis]
CA06g14400	2.95495	12.6338	1.08841e-07	2.13402	PREDICTED: mitochondrial arginine transporter BAC2-like [Solanum tuberosum]
CA06g14620	140.328	44.1284	1.46577e-05	-1.7182	PREDICTED: probable 2-oxoglutarate-dependent dioxygenase AOP1.2-like [Solanum tuberosum]
CA06g15000	20.5312	48.6644	0.000306125	1.20148	PREDICTED: calcium-binding allergen Ole e 8-like [Solanum tuberosum]
CA06g15090	9.85261	2.84818	5.68543e-05	-1.77649	PREDICTED: probable glutathione S-transferase-like [Solanum tuberosum]
CA06g15110	77.3429	536.225	1.54183e-60	2.74875	PREDICTED: probable non-specific lipid-transfer protein AKCS9-like [Solanum tuberosum]
CA06g15550	0.0149343	1.36517	6.27269e-06	5.7479	PREDICTED: probable aquaporin TIP3-2-like [Solanum tuberosum]
CA06g15800	27.6373	7.21575	3.20431e-14	-1.94081	PREDICTED: type I inositol 1,4,5-trisphosphate 5-phosphatase CVP2-like [Solanum tuberosum]
CA06g15810	1.75894	0.300426	0.000262821	-2.54429	PREDICTED: uncharacterized protein LOC104228714, partial [Nicotiana sylvestris]
CA06g15830	0.791843	4.90343	1.37703e-05	2.56662	PREDICTED: uncharacterized protein LOC104648101 [Solanum lycopersicum]
CA06g15840	6.78792	1.52383	0.00128778	-2.18511	PREDICTED: uncharacterized protein LOC102598825 [Solanum tuberosum]
CA06g15850	29.1	10.8309	2.70363e-07	-1.46822	PREDICTED: uncharacterized protein LOC102591548 [Solanum tuberosum]
CA06g15900	1.15224	0.010997	2.92657e-06	-6.64264	PREDICTED: mitochondrial phosphate carrier protein 3, mitochondrial-like [Solanum lycopersicum]
CA06g16040	15.9256	6.5599	0.00134581	-1.32407	PREDICTED: bidirectional sugar transporter SWEET12-like [Solanum tuberosum]
CA06g16090	4.48854	32.9858	2.59818e-18	2.84874	PREDICTED: HVA22-like protein e [Solanum lycopersicum]
CA06g16100	0.138627	1.40357	0.00755702	3.0452	PREDICTED: probable kinetochore protein NDC80 [Nicotiana tomentosiformis]
CA06g16320	1.72926	9.95972	6.93015e-05	2.47468	PREDICTED: UDP-glycosyltransferase 73C2-like [Solanum tuberosum]
CA06g16330	9.73491	29.6377	8.44825e-11	1.56234	PREDICTED: UDP-glycosyltransferase 73C3-like [Solanum lycopersicum]
CA06g16430	7.22731	59.8021	2.85535e-11	2.99012	PREDICTED: uncharacterized protein LOC102578639 [Solanum tuberosum]
CA06g16460	8.36411	1.10924	0.000105529	-2.94777	PREDICTED: polygalacturonase inhibitor-like [Nicotiana tomentosiformis]
CA06g16510	16.5096	38.5711	7.61922e-10	1.18005	PREDICTED: uncharacterized protein LOC102605066 [Solanum tuberosum]
CA06g16700	683.358	346.505	8.17167e-07	-1.02321	PREDICTED: fructokinase-2 [Nicotiana tomentosiformis]
CA06g16770	0.548545	2.71609	0.00240398	2.26455	PREDICTED: chloroplast stem-loop binding protein of 41 kDa b, chloroplastic-like [Solanum tuberosum]
CA06g17100	10.7822	2.66656	5.04916e-07	-2.11059	PREDICTED: nodulin-26-like [Nicotiana tomentosiformis]
CA06g17350	17.2669	0.50639	0.000390047	-5.1724	PREDICTED: lysosomal beta glucosidase-like [Solanum tuberosum]
CA06g17410	15.1134	71.6158	4.53984e-12	2.19729	PREDICTED: calcium-binding protein CML38-like [Solanum tuberosum]
CA06g17690	19.1934	55.0939	1.02481e-15	1.47967	receptor-like cytoplasmic protein kinase 1 [Capsicum annuum]
CA06g17720	14.1	3.27503	0.000319543	-2.14388	PREDICTED: putative respiratory burst oxidase homolog protein H [Solanum lycopersicum]
CA06g17800	55.9009	0.134451	0.00896753	-8.5415	PREDICTED: dirigent protein 25-like isoform X2 [Solanum lycopersicum]
CA06g17820	0.575301	2.89142	0.000240935	2.2554	flavone synthase II [Gentiana triflora]
CA06g18020	19.1207	68.2677	7.54907e-29	1.79334	PREDICTED: uncharacterized protein LOC102585389 [Solanum tuberosum]
CA06g18060	21.0549	212.371	9.15252e-98	3.29023	PREDICTED: heat shock cognate 70 kDa protein 1-like [Solanum tuberosum]
CA06g18180	48.8159	135.77	1.98373e-16	1.43072	PREDICTED: expansin-A6 [Solanum tuberosum]
CA06g18350	13.653	96.409	3.60526e-41	2.77538	PREDICTED: probable protein phosphatase 2C 24 [Solanum lycopersicum]
CA06g18450	32.2324	104.046	1.3544e-12	1.64733	Hsp20.1 protein [Solanum peruvianum]
CA06g18560	5.17591	72.8084	8.89835e-93	3.76792	PREDICTED: serine/arginine-rich splicing factor SR45a [Solanum lycopersicum]
CA06g18660	28.5141	10.3851	0.000281583	-1.50273	PREDICTED: cytochrome P450 86A1 [Solanum lycopersicum]
CA06g18710	35.846	11.4353	2.07265e-06	-1.69185	PREDICTED: uncharacterized protein LOC101258865 [Solanum lycopersicum]
CA06g18740	27.3411	104.268	1.00608e-21	1.89063	PREDICTED: flavoprotein-like protein YCP4-like [Solanum tuberosum]
CA06g18780	4.09074	10.3344	0.00603699	1.29422	PREDICTED: dehydrodolichyl diphosphate synthase 2-like [Solanum tuberosum]
CA06g18820	5.40613	17.3806	0.00277222	1.6338	PREDICTED: protein EARLY FLOWERING 4-like [Solanum lycopersicum]
CA06g18870	197.835	89.7587	1.96874e-12	-1.18346	PREDICTED: probable pyridoxal biosynthesis protein PDX1 [Solanum lycopersicum]
CA06g18900	12.0543	25.1125	0.000489096	1.01588	PREDICTED: gibberellin 2-beta-dioxygenase 8-like [Solanum tuberosum]
CA07g00080	2.4401	21.5005	2.48556e-20	3.12967	hypothetical protein CICLE_v10032703mg [Citrus clementina]
CA07g00230	1.13045	8.83489	1.02763e-05	2.88967	PREDICTED: pathogenesis-related protein PR-1 [Solanum lycopersicum]
CA07g00280	0.211308	9.65599	8.22047e-17	5.40429	PREDICTED: zinc finger protein CONSTANS-LIKE 5-like [Solanum tuberosum]
CA07g00420	87.0829	39.3626	3.20972e-12	-1.17877	trehalose-6-phosphate synthase [Solanum lycopersicum]
CA07g00640	11.9279	5.00684	1.2148e-05	-1.29395	PREDICTED: putative leucine-rich repeat receptor-like serine/threonine-protein kinase At2g24130-like [Solanum tuberosum]
CA07g00860	2.65222	0.440627	2.44587e-07	-2.50949	PREDICTED: probable LRR receptor-like serine/threonine-protein kinase At3g47570-like [Solanum tuberosum]
CA07g00970	0	7.56526	5.6088e-22		PREDICTED: uncharacterized protein LOC104238354 [Nicotiana sylvestris]
CA07g01120	1.44561	5.24208	0.00238587	1.81794	PREDICTED: probable purine permease 5-like [Solanum tuberosum]
CA07g01170	66.1327	25.416	1.63461e-14	-1.4218	PREDICTED: BTB/POZ domain-containing protein At2g24240-like [Solanum tuberosum]
CA07g01310	1.27973	105.023	9.41513e-06	6.26779	PREDICTED: S-norcoclaurine synthase-like isoform X1 [Solanum tuberosum]
CA07g01320	0.620051	2.69354	0.00237592	1.92699	PREDICTED: NADP-dependent glyceraldehyde-3-phosphate dehydrogenase isoform X1 [Solanum lycopersicum]
CA07g01530	12.454	4.9352	0.00152542	-1.45	PREDICTED: putative cysteine-rich receptor-like protein kinase 35 isoform X3 [Solanum lycopersicum]
CA07g01640	204.012	65.7317	3.46113e-20	-1.70488	PREDICTED: 60S ribosomal protein L39-3 [Solanum lycopersicum]
CA07g01810	1.83921	0.685017	0.00637485	-1.42998	PREDICTED: wall-associated receptor kinase-like 1 isoform X1 [Solanum lycopersicum]
CA07g01890	13.4937	49.2797	1.64151e-05	1.82659	NGMTP1 [Nicotiana glauca]
CA07g02150	0.0868623	1.03291	2.03416e-05	3.49062	PREDICTED: 116 kDa U5 small nuclear ribonucleoprotein component-like isoform X1 [Solanum tuberosum]
CA07g02290	16.6511	7.1857	0.00336395	-1.25329	PREDICTED: uncharacterized protein LOC102584676 [Solanum tuberosum]
CA07g02480	0.124787	1.08238	0.00276557	2.97422	PREDICTED: geraniol 8-hydroxylase-like [Nicotiana sylvestris]
CA07g02500	0.151524	1.33562	0.00445714	2.97301	PREDICTED: aquaporin TIP1-3 [Nicotiana tomentosiformis]
CA07g02530	4.39493	1.01243	0.000281199	-2.14651	PREDICTED: F-box protein At5g07610-like [Nicotiana tomentosiformis]
CA07g02840	9.40374	23.0508	1.35424e-07	1.25568	PREDICTED: synaptotagmin-5-like [Nicotiana tomentosiformis]
CA07g02880	26.7009	7.06486	0.000342645	-1.95813	defensin protein precursor [Capsicum annuum]
CA07g03030	33.6683	14.9099	3.54429e-07	-1.18537	PREDICTED: probable receptor-like protein kinase At5g15080 [Solanum lycopersicum]
CA07g03180	59.655	123.463	9.89855e-06	1.00451	PREDICTED: blue copper protein-like [Nicotiana tomentosiformis]
CA07g03360	10.2014	24.6374	1.68428e-06	1.22756	PREDICTED: 3-oxo-Delta(4,5)-steroid 5-beta-reductase-like [Nicotiana sylvestris]
CA07g03430	2.72565	7.12289	0.00102851	1.17949	PREDICTED: DEAD-box ATP-dependent RNA helicase 37-like, partial [Nicotiana sylvestris]
CA07g03440	1.43549	3.72086	0.00380488	1.34428	PREDICTED: DEAD-box ATP-dependent RNA helicase 37-like [Nicotiana tomentosiformis]
CA07g03550	938.962	121.614	2.74603e-11	-2.99259	hemoglobin [Solanum tuberosum]
CA07g03720	3.10839	7.77539	0.00884149	1.23265	PREDICTED: uncharacterized protein LOC101261246 [Solanum lycopersicum]
CA07g05410	9.54502	1.82289	5.90727e-07	-2.43353	glycosyltransferase [Lycium barbarum]
CA07g05460	6.71468	43.6337	3.18492e-17	2.65953	PREDICTED: UDP-glycosyltransferase 85A3-like [Solanum tuberosum]
CA07g06220	696.104	1613.77	7.42018e-06	1.16331	2-oxoglutarate-dependent dioxygenase [Solanum chacoense]
CA07g06230	63.4906	134.452	9.82943e-11	1.04037	PREDICTED: zeatin O-xylosyltransferase-like [Solanum lycopersicum]
CA07g06250	64.2026	170.153	1.82754e-18	1.36399	PREDICTED: scopoletin glucosyltransferase-like [Solanum tuberosum]
CA07g06260	25.572	76.3325	6.37681e-16	1.53596	PREDICTED: crocetin glucoside glucosyltransferase-like [Solanum lycopersicum]
CA07g07540	0.712169	3.32876	0.00350742	2.11299	PREDICTED: uncharacterized protein LOC102600799 [Solanum tuberosum]
CA07g07680	164.651	535.224	5.88236e-15	1.65864	PREDICTED: cellulose synthase-like protein G1 [Nicotiana tomentosiformis]
CA07g08200	6.47538	2.89839	0.000592335	-1.20243	PREDICTED: uncharacterized protein LOC102606054 [Solanum tuberosum]
CA07g08230	217.833	93.8293	7.08881e-11	-1.25928	PREDICTED: sucrose synthase-like [Solanum tuberosum]
CA07g08520	9.47691	42.4337	2.69227e-35	2.07382	PREDICTED: DNA mismatch repair protein MSH7-like [Solanum tuberosum]
CA07g08750	7.58505	19.8537	3.05076e-05	1.34136	PREDICTED: alpha-1,6-mannosyl-glycoprotein 2-beta-N-acetylglucosaminyltransferase-like [Solanum tuberosum]
CA07g08870	1.06448	3.56016	0.000333927	1.69532	PREDICTED: putative disease resistance RPP13-like protein 3-like [Solanum tuberosum]
CA07g09000	1.16334	3.97171	5.50945e-05	1.85573	PREDICTED: lupeol synthase-like [Solanum tuberosum]
CA07g09400	11.8437	6.14224	0.0054401	-1.01052	PREDICTED: beta-amyrin 28-oxidase-like [Solanum lycopersicum]
CA07g09450	565.845	109.598	4.9564e-18	-2.39195	PREDICTED: probable inactive purple acid phosphatase 27-like [Solanum tuberosum]
CA07g10230	20.5357	10.7735	1.48859e-07	-1.01222	PREDICTED: uncharacterized protein LOC101243727 [Solanum lycopersicum]
CA07g10340	14.7897	148.24	2.18491e-06	3.27744	ACC oxidase [Capsicum chinense]
CA07g10400	1.76891	99.0908	5.59334e-09	5.751	ACC oxidase [Capsicum chinense]
CA07g10660	0.774754	4.89441	1.30406e-05	2.59207	PREDICTED: mitogen-activated protein kinase kinase kinase A-like [Solanum tuberosum]
CA07g10720	0.424257	3.85559	8.08012e-07	3.08027	PREDICTED: mitogen-activated protein kinase kinase kinase 3-like [Nicotiana tomentosiformis]
CA07g11140	4.69875	118.638	2.93352e-05	4.61007	PREDICTED: premnaspirodiene oxygenase-like [Solanum lycopersicum]
CA07g11180	15.8825	44.8384	7.86138e-07	1.46757	isocitrate lyase [Solanum lycopersicum]
CA07g11260	5.56985	11.4731	0.00257308	1.05259	PREDICTED: traB domain-containing protein [Nicotiana sylvestris]
CA07g11390	14.5121	6.25933	0.00901643	-1.25187	PREDICTED: glutamate receptor 3.7-like [Solanum tuberosum]
CA07g11680	2.64267	8.93948	8.48071e-05	1.71651	PREDICTED: scarecrow-like protein 32 [Solanum lycopersicum]
CA07g11750	10.177	37.5142	7.28467e-06	1.83357	PREDICTED: uncharacterized protein LOC101267719 [Solanum lycopersicum]
CA07g11770	3.8537	8.52101	0.00766711	1.09832	PREDICTED: disease resistance RPP13-like protein 4-like [Solanum tuberosum]
CA07g11780	19.9805	47.6233	4.27943e-06	1.20832	PREDICTED: disease resistance RPP13-like protein 4-like [Solanum tuberosum]
CA07g11960	0.139349	0.803293	0.00218512	2.39121	PREDICTED: uncharacterized protein LOC102587658 [Solanum tuberosum]
CA07g12140	0.0881173	10.7785	9.77424e-08	6.68457	tryptophan decarboxylase [Capsicum annuum]
CA07g12180	0.320265	2.0262	0.00178452	2.58295	PREDICTED: protein ODORANT1-like [Solanum tuberosum]
CA07g12210	38.1612	14.3146	0.00167047	-1.45427	PREDICTED: uncharacterized protein LOC104113907 [Nicotiana tomentosiformis]
CA07g12610	8.44093	21.6581	0.000175422	1.31958	PREDICTED: formimidoyltransferase-cyclodeaminase-like [Nicotiana tomentosiformis]
CA07g12910	149.026	62.9858	2.90071e-13	-1.28516	RecName: Full=E3 ubiquitin-protein ligase RMA1H1; AltName: Full=Protein RING membrane-anchor 1 homolog 1 [Capsicum annuum]
CA07g13000	3.70293	32.7286	4.93857e-28	3.09759	PREDICTED: ethylene-responsive transcription factor ERF054-like [Solanum tuberosum]
CA07g13040	0.0103297	1.9623	1.5427e-05	6.4307	hypothetical protein L484_003489 [Morus notabilis]
CA07g13200	1.08771	9.16138	7.56369e-13	2.98129	PREDICTED: O-acyltransferase WSD1-like [Solanum tuberosum]
CA07g13350	0.408777	10.2222	0.000929928	4.58286	PREDICTED: zinc finger CCCH domain-containing protein 2 [Solanum lycopersicum]
CA07g13450	15.6407	7.67863	0.00271158	-1.06963	PREDICTED: reticulon-like protein B17-like [Solanum tuberosum]
CA07g13550	9.32844	1.05312	8.38258e-13	-3.07604	golden 2-like 1 transcription factor [Capsicum annuum]
CA07g13780	2.21239	0.416411	0.000205294	-2.4266	PREDICTED: ABC transporter G family member 10-like [Solanum tuberosum]
CA07g13830	97.6809	25.8809	1.63158e-27	-1.94125	PREDICTED: uncharacterized protein LOC102593679 [Solanum tuberosum]
CA07g13960	2.36685	8.87512	0.000872127	1.5511	PREDICTED: cytochrome P450 CYP72A219 isoform X2 [Solanum lycopersicum]
CA07g14020	1.93914	32.7149	3.31813e-06	4.03233	PREDICTED: cytochrome P450 CYP72A219-like [Solanum lycopersicum]
CA07g14420	3.99579	11.0326	1.23533e-07	1.4064	PREDICTED: probable LRR receptor-like serine/threonine-protein kinase At1g07650-like [Solanum tuberosum]
CA07g14430	0.191473	0.872088	0.00506759	2.09358	PREDICTED: LRR receptor-like serine/threonine-protein kinase GSO1-like [Solanum tuberosum]
CA07g14540	3.91518	30.5246	2.15575e-19	2.91167	9-cis-epoxycarotenoid dioxygenase [Solanum peruvianum]
CA07g14550	3.35299	30.1222	3.80451e-17	3.11544	9-cis-epoxycarotenoid dioxygenase 1 [Lycium barbarum]
CA07g14630	40.9229	106.121	1.17434e-06	1.33079	PREDICTED: probable glutathione S-transferase-like [Solanum tuberosum]
CA07g14640	7.66852	49.2372	0.000113824	2.6381	PREDICTED: probable glutathione S-transferase [Solanum lycopersicum]
CA07g14910	16.5023	7.70665	0.00105399	-1.13679	PREDICTED: solanesyl diphosphate synthase 1-like [Solanum tuberosum]
CA07g15070	4.63003	12.1629	0.000610453	1.07582	PREDICTED: B-box zinc finger protein 22 isoform X3 [Solanum lycopersicum]
CA07g15280	10.801	1.82022	3.49424e-06	-2.58922	PREDICTED: uncharacterized protein LOC101252419 [Solanum lycopersicum]
CA07g15460	10.2149	25.271	6.4008e-09	1.30334	PREDICTED: 11-oxo-beta-amyrin 30-oxidase-like isoform X1 [Solanum tuberosum]
CA07g15560	4.2507	14.1603	1.79894e-11	1.69249	PREDICTED: phosphoenolpyruvate carboxylase-like [Nicotiana sylvestris]
CA07g15750	72.2463	222.287	1.12173e-23	1.57578	PREDICTED: uncharacterized protein LOC102600810 [Solanum tuberosum]
CA07g15800	9.65556	21.6858	0.000620529	1.11804	PREDICTED: uncharacterized protein LOC101262637 [Solanum lycopersicum]
CA07g16430	9.66126	3.53093	0.0019848	-1.49317	sinor-like protein 1 [Solanum lycopersicum]
CA07g16860	1.19754	3.53549	0.00215417	1.4091	PREDICTED: G-type lectin S-receptor-like serine/threonine-protein kinase At4g27290-like [Solanum tuberosum]
CA07g16910	18.2788	42.3238	4.36848e-08	1.18628	PREDICTED: uncharacterized protein LOC104108568 isoform X1 [Nicotiana tomentosiformis]
CA07g16960	6.66368	1.19515	0.00471555	-2.50208	PREDICTED: organic cation/carnitine transporter 4-like [Solanum tuberosum]
CA07g17440	7.42014	15.7168	5.97779e-07	1.0885	PREDICTED: aconitate hydratase 2, mitochondrial-like [Solanum tuberosum]
CA07g17620	6.86711	57.956	7.76593e-67	3.03377	PREDICTED: cytochrome P450 716B1-like [Nicotiana sylvestris]
CA07g17910	9.20936	46.7766	7.44154e-28	2.29937	PREDICTED: pectinesterase 2.1-like [Solanum tuberosum]
CA07g17920	72.4211	150.667	0.00165711	1.01087	PREDICTED: thiamine thiazole synthase, chloroplastic [Solanum lycopersicum]
CA07g18240	24.0536	68.7001	2.88227e-16	1.47078	PREDICTED: uncharacterized protein LOC101266537 [Solanum lycopersicum]
CA07g18640	20.1373	5.3533	0.000124734	-1.95112	PREDICTED: germin-like protein 11-1-like [Solanum tuberosum]
CA07g18710	0.130486	1.65779	0.000901944	3.43828	PREDICTED: uncharacterized protein LOC102587692 [Solanum tuberosum]
CA07g18780	99.6756	31.656	2.30855e-23	-1.78454	PREDICTED: nudix hydrolase 10-like [Nicotiana sylvestris]
CA07g18900	19.7746	9.25018	2.10962e-06	-1.1376	PREDICTED: probably inactive leucine-rich repeat receptor-like protein kinase IMK2-like [Solanum tuberosum]
CA07g19140	19.7439	1.36771	1.0915e-10	-3.81281	PREDICTED: uncharacterized protein LOC104121679 [Nicotiana tomentosiformis]
CA07g19150	23.0774	49.186	5.48937e-09	1.0522	PREDICTED: BTB/POZ domain-containing protein At1g55760-like [Solanum tuberosum]
CA07g19210	2.24026	7.02867	2.13294e-05	1.59694	PREDICTED: probable amino acid permease 7 isoform X1 [Solanum lycopersicum]
CA07g19230	33.6011	180.641	2.07301e-53	2.38625	PREDICTED: probable amino acid permease 7 isoform X1 [Solanum lycopersicum]
CA07g19370	2.95816	6.2418	0.00483464	1.03483	PREDICTED: uncharacterized protein LOC104232337 [Nicotiana sylvestris]
CA07g20050	0.0711993	5.88084	3.52447e-24	6.21763	PREDICTED: probable glutamate carboxypeptidase 2-like [Solanum tuberosum]
CA08g00040	3.94995	1.55193	0.00648014	-1.38849	PREDICTED: putative late blight resistance protein homolog R1A-3 [Nicotiana tomentosiformis]
CA08g00050	85.7445	43.8447	2.55061e-09	-1.01032	PREDICTED: putative late blight resistance protein homolog R1A-3 [Nicotiana tomentosiformis]
CA08g00320	1.66143	5.66619	0.000200799	1.72386	PREDICTED: receptor-like protein 12 [Solanum lycopersicum]
CA08g00440	0.600952	14.8399	4.59714e-17	4.07871	PREDICTED: UPF0664 stress-induced protein C29B12.11c-like [Solanum tuberosum]
CA08g00750	13.4066	6.29273	8.50992e-06	-1.1347	PREDICTED: uncharacterized protein LOC102602270 isoform X1 [Solanum tuberosum]
CA08g01020	54.0291	23.0609	1.41847e-07	-1.27065	PREDICTED: zinc finger protein 4-like [Solanum lycopersicum]
CA08g01100	184.326	66.5728	1.05765e-08	-1.51174	PREDICTED: alpha,alpha-trehalose-phosphate synthase [UDP-forming] 6-like [Solanum tuberosum]
CA08g01310	0.935585	3.94013	0.0026216	2.01571	PREDICTED: ethylene-responsive transcription factor RAP2-11-like [Nicotiana sylvestris]
CA08g01330	0.269921	1.35189	0.00240398	2.42994	PREDICTED: putative F-box protein At1g49610 isoform X1 [Nicotiana sylvestris]
CA08g01630	16.5536	41.6477	7.67065e-14	1.29367	PREDICTED: calcyclin-binding protein-like [Solanum lycopersicum]
CA08g01790	6.53868	458.489	8.56105e-58	6.07662	metallocarboxypeptidase inhibitor [Solanum palustre]
CA08g02260	0.276371	3.20675	0.000208631	3.2905	PREDICTED: uncharacterized protein LOC104240062 [Nicotiana sylvestris]
CA08g02470	5.92193	22.0938	2.95535e-18	1.8557	PREDICTED: uncharacterized membrane protein C24H6.13-like [Solanum tuberosum]
CA08g02480	5.03419	16.2007	0.00485338	1.6273	PREDICTED: CSC1-like protein ERD4 isoform X2 [Nicotiana tomentosiformis]
CA08g02890	17.6213	79.0156	5.58035e-26	2.11769	PREDICTED: phospholipase D alpha 1-like isoform X1 [Solanum tuberosum]
CA08g03050	37.2188	10.4355	2.49947e-13	-1.8662	PREDICTED: uncharacterized protein LOC101262737 [Solanum lycopersicum]
CA08g03400	0.348317	1.65913	0.00203091	2.18851	9-cis-epoxycarotenoid dioxygenase 3 protein family isoform 2 [Nicotiana tabacum]
CA08g03960	60.2514	179.301	0.0018509	1.52693	PREDICTED: omega-6 fatty acid desaturase, endoplasmic reticulum isozyme 2-like [Solanum tuberosum]
CA08g03980	143.513	311.144	3.25345e-11	1.07208	PREDICTED: uncharacterized protein LOC104250189 [Nicotiana sylvestris]
CA08g04300	0.36139	18.769	3.0556e-15	5.60113	PREDICTED: deacetylvindoline O-acetyltransferase-like [Solanum lycopersicum]
CA08g04650	36.7204	94.1295	1.17348e-07	1.32542	putrescine N-methyltransferase [Datura stramonium]
CA08g04780	0.602184	31.0056	9.86795e-119	5.33944	heat stress transcription factor A2 [Capsicum annuum]
CA08g05490	9.17132	30.927	3.4407e-25	1.71223	PREDICTED: pleiotropic drug resistance protein 1-like [Solanum tuberosum]
CA08g06030	16.774	34.851	8.10466e-05	1.00861	PREDICTED: metalloendoproteinase 1-like [Solanum tuberosum]
CA08g06310	45.7229	96.9818	6.6169e-08	1.03963	hydroxycinnamoyl-CoA: serotonin N-(hydroxycinnamoyl)transferase [Capsicum annuum]
CA08g06330	3.03539	10.9076	2.72081e-06	1.79312	PREDICTED: cytochrome P450 704C1-like [Solanum tuberosum]
CA08g06440	73.8817	31.4852	1.16399e-11	-1.26972	PREDICTED: (+)-neomenthol dehydrogenase [Solanum lycopersicum]
CA08g06450	13.9762	8.8954	2.66423e-06	-1.77108	RecName: Full=(+)-neomenthol dehydrogenase; AltName: Full=Menthone:neomenthol reductase 1; Short=CaMNR1 [Capsicum annuum]
CA08g06520	4.03683	0.0189055	1.16903e-10	-7.1127	PREDICTED: CCR4-NOT transcription complex subunit 1-like [Solanum tuberosum]
CA08g06670	0.0366103	20.3366	6.26979e-48	9.06572	PREDICTED: multiple C2 and transmembrane domain-containing protein 2-like [Nicotiana tomentosiformis]
CA08g06960	29.2078	6.50693	4.90277e-13	-2.20627	PREDICTED: gibberellin 3-beta-dioxygenase 4-like [Solanum tuberosum]
CA08g06980	46.5024	13.6564	1.2895e-05	-1.93035	PREDICTED: rop guanine nucleotide exchange factor 3-like [Solanum tuberosum]
CA08g07070	352.144	139.14	0.000244969	-1.38488	plasmamembrane intrinsic protein 1;2 [Solanum lycopersicum]
CA08g07160	147.014	65.2225	3.38116e-11	-1.23223	PREDICTED: ubiquitin-conjugating enzyme E2-23 kDa isoform X2 [Nicotiana tomentosiformis]
CA08g07460	0.419116	18.7116	2.49437e-29	5.3991	ACC synthase [Capsicum chinense]
CA08g07570	4.82858	23.6713	8.28208e-09	2.24165	plant cell wall protein SlTFR88 [Solanum lycopersicum]
CA08g07630	9.17208	26.3851	7.95537e-06	1.47922	PREDICTED: probable membrane-associated kinase regulator 6 [Nicotiana tomentosiformis]
CA08g07700	18.2577	103.027	4.73442e-56	2.45203	PREDICTED: BAG family molecular chaperone regulator 6-like [Solanum tuberosum]
CA08g07730	11.1665	5.51933	0.00192452	-1.01368	PREDICTED: uncharacterized protein At5g41620-like [Solanum tuberosum]
CA08g07790	18.1407	59.4035	1.1994e-17	1.5439	PREDICTED: transcriptional activator TAF-1-like [Solanum tuberosum]
CA08g07910	9.19659	357.616	1.87063e-59	5.23422	PREDICTED: uncharacterized protein LOC102599207 [Solanum tuberosum]
CA08g08060	1.66961	0.361935	0.000375745	-2.22633	PREDICTED: pentatricopeptide repeat-containing protein At4g01030, mitochondrial [Solanum lycopersicum]
CA08g08110	9.99943	2.09568	1.20376e-09	-2.36739	PREDICTED: beta-glucosidase 44-like [Nicotiana tomentosiformis]
CA08g08260	3.54099	1.20009	0.0051232	-1.60768	PREDICTED: putative RING-H2 finger protein ATL21A-like [Solanum tuberosum]
CA08g08430	27.77	192.968	6.70824e-59	2.75143	PREDICTED: homeobox-leucine zipper protein ATHB-12-like [Solanum tuberosum]
CA08g08440	6.22969	19.8396	0.00216738	1.61924	PREDICTED: auxin-induced protein 15A [Solanum lycopersicum]
CA08g08540	59.6938	20.1623	5.18662e-05	-1.59866	PREDICTED: NAD(P)H:quinone oxidoreductase [Nicotiana tomentosiformis]
CA08g08650	322.611	162.528	1.9001e-08	-1.0316	PREDICTED: protein ASPARTIC PROTEASE IN GUARD CELL 2-like [Solanum tuberosum]
CA08g09210	13.981	41.7231	1.81374e-05	1.5287	PREDICTED: sigma factor binding protein 1, chloroplastic-like [Solanum lycopersicum]
CA08g09420	5.00575	1.50794	0.00674308	-1.88285	PREDICTED: uncharacterized protein LOC102590196 [Solanum tuberosum]
CA08g09510	29.9979	15.1374	1.62814e-07	-1.04559	PREDICTED: protein ZINC INDUCED FACILITATOR-LIKE 1-like isoform X3 [Solanum tuberosum]
CA08g09730	4.44469	9.33173	0.00269602	1.02426	PREDICTED: probable inactive leucine-rich repeat receptor-like protein kinase At3g03770-like [Solanum tuberosum]
CA08g09970	4.12832	80.9477	1.61619e-11	4.24482	pathogenesis-related protein 4 [Capsicum annuum]
CA08g10000	625.431	127.366	1.98043e-09	-2.3401	pathogenesis-related protein 4b [Capsicum chinense]
CA08g10140	1.18527	0.178237	0.00521208	-2.72737	PREDICTED: perakine reductase-like [Solanum lycopersicum]
CA08g10340	11.2707	5.71415	0.00252364	-1.02292	PREDICTED: probable serine incorporator [Solanum lycopersicum]
CA08g10360	4.16718	1.24638	0.00250673	-1.77131	PREDICTED: extensin-2-like [Solanum tuberosum]
CA08g10380	1.34503	0.0855725	9.39977e-05	-3.89883	PREDICTED: extensin-2-like [Solanum tuberosum]
CA08g10610	81.1137	179.154	1.59447e-05	1.12283	PREDICTED: tRNA(adenine(34)) deaminase, chloroplastic [Solanum lycopersicum]
CA08g10870	8.14497	22.3246	3.85846e-05	1.40803	PREDICTED: carboxylesterase 1-like [Solanum tuberosum]
CA08g11180	2.37778	0.361164	1.31682e-05	-2.67926	PREDICTED: receptor-like cytosolic serine/threonine-protein kinase RBK2 isoform X2 [Nicotiana tomentosiformis]
CA08g11320	0.686061	11.824	7.82876e-16	4.0307	PREDICTED: protein FANTASTIC FOUR 3-like [Solanum tuberosum]
CA08g11360	10.0903	29.3917	0.000631049	1.65259	PREDICTED: phosphoglycerate mutase-like protein AT74 [Solanum lycopersicum]
CA08g11540	21.5771	0	0.00158824		PREDICTED: vesicle-associated membrane protein 727-like [Solanum tuberosum]
CA08g11640	1.51737	5.13918	0.00419806	1.71131	PREDICTED: probable receptor-like protein kinase At1g11050-like [Solanum tuberosum]
CA08g11680	20.3144	59.4847	8.2281e-07	1.50266	PREDICTED: uncharacterized protein LOC102604409 [Solanum tuberosum]
CA08g11690	107.647	249.552	3.59849e-12	1.16846	PREDICTED: uncharacterized protein LOC104085674 [Nicotiana tomentosiformis]
CA08g11760	2.4228	9.67728	3.45671e-08	2.30321	PREDICTED: E3 ubiquitin-protein ligase RNF170-like [Solanum tuberosum]
CA08g11880	27.5685	9.9562	2.10991e-07	-1.5108	PREDICTED: uncharacterized protein LOC102603707 [Solanum tuberosum]
CA08g12250	2.30375	5.60043	0.000280681	1.2362	unnamed protein product [Coffea canephora]
CA08g12370	13.9414	5.58317	0.00119993	-1.3605	PREDICTED: uncharacterized protein DDB_G0271670-like [Solanum lycopersicum]
CA08g12430	8.30604	25.9285	7.58661e-06	1.59467	PREDICTED: glu S.griseus protease inhibitor-like [Solanum tuberosum]
CA08g12480	16.3387	38.7865	0.00272529	1.20202	PREDICTED: uncharacterized protein LOC102601473 [Solanum tuberosum]
CA08g12540	64.633	26.9657	4.60358e-10	-1.30047	PREDICTED: uncharacterized protein LOC101243935 isoform X1 [Solanum lycopersicum]
CA08g12640	2.14927	11.624	4.30042e-07	2.37681	PREDICTED: salicylic acid-binding protein 2-like [Nicotiana tomentosiformis]
CA08g12770	390.88	132.002	6.3557e-22	-1.60977	PREDICTED: uncharacterized protein LOC102591329 [Solanum tuberosum]
CA08g12790	365.269	115.859	2.56866e-23	-1.6719	PREDICTED: uncharacterized protein LOC102591329 [Solanum tuberosum]
CA08g12940	1.38806	12.4397	5.17748e-06	3.10727	PREDICTED: myosin heavy chain kinase B [Solanum lycopersicum]
CA08g12960	2.44831	96.8769	1.14751e-60	5.25878	RecName: Full=9-divinyl ether synthase; Short=StDES; AltName: Full=Colneleate synthase; AltName: Full=Cytochrome P450 74D4 [Capsicum annuum]
CA08g12970	2.44659	7.51804	0.000433298	1.57244	PREDICTED: 9-divinyl ether synthase-like [Solanum tuberosum]
CA08g13010	68.5742	265.116	1.61329e-20	1.90696	PREDICTED: cold-regulated 413 plasma membrane protein 1-like [Nicotiana sylvestris]
CA08g13160	13.6227	3.0012	8.52601e-15	-2.23343	PREDICTED: protein TRANSPARENT TESTA 12-like [Solanum tuberosum]
CA08g13310	64.1688	23.8158	0.00331442	-1.47404	PREDICTED: BURP domain-containing protein 5-like [Solanum lycopersicum]
CA09g00030	83.4052	28.4738	0.00130459	-1.59753	cellulase [Capsicum annuum]
CA09g00050	3.32502	8.20141	0.000588012	1.28147	PREDICTED: B3 domain-containing protein At2g36080-like [Solanum lycopersicum]
CA09g00520	13.6981	40.7299	1.2178e-08	1.52525	PREDICTED: uncharacterized protein LOC102603676 [Solanum tuberosum]
CA09g00530	45.0191	129.319	5.7898e-13	1.47694	PREDICTED: uncharacterized protein LOC102603676 [Solanum tuberosum]
CA09g00630	0.0958197	1.58298	0.0026403	3.80678	PREDICTED: protein TPX2-like isoform X2 [Solanum tuberosum]
CA09g00860	21.1214	76.8305	7.29939e-08	1.79398	PREDICTED: uncharacterized protein LOC104219833 isoform X1 [Nicotiana sylvestris]
CA09g00880	5.19969	16.6293	0.000266287	1.62536	PREDICTED: germin-like protein subfamily 3 member 2 [Nicotiana sylvestris]
CA09g01280	15.5955	2.20156	0.00221093	-2.85898	PREDICTED: photosystem II reaction center W protein, chloroplastic-like [Solanum tuberosum]
CA09g01390	4.07568	1.94943	0.00884149	-1.29937	PREDICTED: uncharacterized protein LOC102592289 [Solanum tuberosum]
CA09g01440	53.5647	21.9021	1.75718e-15	-1.37843	PREDICTED: serine/threonine-protein kinase CTR1-like [Solanum tuberosum]
CA09g01510	0.152907	9.88887	1.09487e-13	5.70491	PREDICTED: uncharacterized protein LOC102596945 [Solanum tuberosum]
CA09g01590	3.07234	7.23486	0.00810289	1.19235	PREDICTED: cytochrome P450 76A2-like [Solanum tuberosum]
CA09g01610	35.6738	17.7942	1.25162e-05	-1.05062	PREDICTED: cytochrome P450 76A2-like [Solanum tuberosum]
CA09g01620	32.9565	12.9185	0.00134946	-1.38867	PREDICTED: probable leucine-rich repeat receptor-like protein kinase At1g68400 [Solanum lycopersicum]
CA09g01650	17.3485	5.8567	0.00244342	-1.60895	PREDICTED: nucleomorphin-like [Solanum tuberosum]
CA09g01850	7.08953	2.40418	8.88287e-05	-1.6038	PREDICTED: probable pectate lyase 12-like [Solanum tuberosum]
CA09g02190	33.9105	6.15572	4.13351e-10	-2.48411	PREDICTED: UDP-glycosyltransferase 86A1-like [Solanum tuberosum]
CA09g02410	516.498	158.962	9.91934e-14	-1.74442	putative phenylalanine ammonia-lyase [Capsicum annuum]
CA09g02520	4.0374	9.36335	0.000719156	1.14785	PREDICTED: synaptotagmin-3 isoform X1 [Solanum lycopersicum]
CA09g02740	5.30529	0.566564	4.65519e-06	-3.24902	polyubiquitin [Plantago major]
CA09g02790	17.357	7.25096	1.05613e-07	-1.30133	PREDICTED: serine/threonine-protein kinase-like protein CCR1-like [Solanum tuberosum]
CA09g02850	20.2878	5.38849	3.30488e-06	-1.9566	PREDICTED: fasciclin-like arabinogalactan protein 12 [Solanum lycopersicum]
CA09g02880	13.1989	45.7538	7.36932e-14	1.75068	PREDICTED: serine carboxypeptidase-like 50-like [Solanum tuberosum]
CA09g02940	2.15547	8.38543	0.000810896	1.92019	PREDICTED: probable glutathione S-transferase [Solanum lycopersicum]
CA09g03050	1.77947	38.3144	0.00332839	4.37044	cytoplasmic small heat shock protein class I [Capsicum annuum]
CA09g03370	0.946031	3.93859	8.35538e-05	2.16525	PREDICTED: serine/threonine-protein kinase PBS1-like isoform X3 [Nicotiana tomentosiformis]
CA09g03410	0.110003	2.81816	0.00048113	4.17846	PREDICTED: late embryogenesis abundant protein B19.4-like [Solanum tuberosum]
CA09g03530	73.8583	160.089	1.16903e-10	1.04446	PREDICTED: L-ascorbate peroxidase 2, cytosolic [Solanum lycopersicum]
CA09g03770	2.62312	7.8074	0.000739136	1.52172	PREDICTED: cytochrome P450 71A1-like [Solanum tuberosum]
CA09g03790	5.69902	12.8578	0.00219226	1.1276	PREDICTED: cytochrome P450 71A1-like [Solanum tuberosum]
CA09g03930	0.57297	3.26745	8.61269e-06	2.46039	PREDICTED: exocyst complex protein EXO70-like [Solanum tuberosum]
CA09g04130	4.21267	14.2473	3.7684e-10	1.71586	PREDICTED: type I inositol 1,4,5-trisphosphate 5-phosphatase CVP2-like [Nicotiana sylvestris]
CA09g04140	0	2.14195	1.44481e-07		PREDICTED: uncharacterized protein LOC104087561 [Nicotiana tomentosiformis]
CA09g04230	3.47158	12.1963	0.00772104	1.75832	PREDICTED: uncharacterized protein LOC101246275 [Solanum lycopersicum]
CA09g04660	5.80206	37.5256	1.2366e-22	2.64342	PREDICTED: S-type anion channel SLAH1-like [Solanum lycopersicum]
CA09g05470	86.0117	4.27354	2.95587e-08	-4.35373	hypothetical protein [Potamogeton distinctus]
CA09g05630	216.429	72.7041	1.56915e-21	-1.61843	PREDICTED: probable glutathione S-transferase-like [Solanum tuberosum]
CA09g05800	926.666	280.447	1.73622e-19	-1.76488	PREDICTED: universal stress protein A-like protein-like [Solanum tuberosum]
CA09g05820	12.9526	49.2115	3.88756e-11	1.88056	PREDICTED: glutathione S-transferase U8-like [Solanum tuberosum]
CA09g05920	0.826118	3.06745	0.00564164	1.81479	PREDICTED: probable glutathione S-transferase [Solanum lycopersicum]
CA09g05930	4.29854	24.4833	3.12133e-10	2.46249	PREDICTED: probable glutathione S-transferase-like [Solanum tuberosum]
CA09g06710	15.9726	34.5649	1.31574e-07	1.07019	PREDICTED: xyloglucan galactosyltransferase KATAMARI1 [Solanum tuberosum]
CA09g06860	14.6269	30.3338	0.000192346	1.01065	high-affinity K+ transporter [Capsicum annuum]
CA09g06900	240.34	636.831	4.61367e-16	1.36167	PREDICTED: cysteine-rich repeat secretory protein 38-like [Solanum tuberosum]
CA09g06920	22.8623	5.96512	1.4231e-06	-1.82555	PREDICTED: early nodulin-20-like [Solanum tuberosum]
CA09g06970	2.0132	11.1397	9.91535e-10	2.40342	PREDICTED: uncharacterized protein LOC102586291 [Solanum tuberosum]
CA09g07140	25.5888	58.8494	0.00801406	1.15993	PREDICTED: peroxidase 27-like [Solanum lycopersicum]
CA09g07270	4.16361	12.5032	2.93045e-07	1.55065	PREDICTED: probable beta-1,3-galactosyltransferase 2 isoform X2 [Nicotiana sylvestris]
CA09g07280	43.746	106.152	3.06255e-13	1.23441	ethylene-responsive element binding factor [Capsicum annuum]
CA09g07350	1.00705	9.20454	1.79228e-14	3.18446	PREDICTED: NADP-dependent malic enzyme [Solanum lycopersicum]
CA09g07400	17.3823	7.49374	0.00528559	-1.25817	PREDICTED: heptahelical transmembrane protein 1 [Solanum lycopersicum]
CA09g07900	21.0695	9.18664	1.51991e-07	-1.2851	PREDICTED: subtilisin-like protease-like, partial [Solanum tuberosum]
CA09g07920	4.23157	14.5623	0.000200662	1.73739	mitochondrial small heat shock protein [Capsicum annuum]
CA09g08510	2.00741	5.27175	0.000348652	1.34576	PREDICTED: biotin carboxyl carrier protein of acetyl-CoA carboxylase isoform X3 [Solanum lycopersicum]
CA09g08780	0.69533	12.3694	6.91103e-11	4.02717	PREDICTED: class I heat shock protein-like [Nicotiana sylvestris]
CA09g09660	25.1149	2.60995	0.000126291	-3.3126	adenylate isopentenyltransferase [Solanum lycopersicum]
CA09g09890	13.5763	44.2461	1.90929e-20	1.66659	PREDICTED: uncharacterized protein LOC102579268 [Solanum tuberosum]
CA09g10340	126.334	310.467	1.95943e-15	1.25366	PREDICTED: B-cell receptor-associated protein 31-like [Solanum tuberosum]
CA09g11260	11.4267	26.6224	1.84577e-06	1.18124	PREDICTED: vacuolar cation/proton exchanger 3-like [Solanum tuberosum]
CA09g11630	0.217893	2.83979	1.54564e-06	3.59428	PREDICTED: aluminum-activated malate transporter 14-like [Solanum lycopersicum]
CA09g12020	0	0.803805	6.50342e-09		PREDICTED: probable indole-3-pyruvate monooxygenase YUCCA5 [Solanum lycopersicum]
CA09g12050	3.41015	27.8611	1.7306e-12	2.97084	PREDICTED: uncharacterized protein LOC104212247 [Nicotiana sylvestris]
CA09g12780	32.6001	174.646	1.00792e-49	2.36765	jasmonic acid 2 [Solanum lycopersicum]
CA09g13600	7.70097	20.1059	0.00154689	1.33843	PREDICTED: E3 ubiquitin-protein ligase RMA1H1-like [Nicotiana sylvestris]
CA09g13680	8.69147	22.1393	3.84004e-07	1.3041	PREDICTED: uncharacterized protein LOC102604420 [Solanum tuberosum]
CA09g13710	4.64886	1.42803	0.00894199	-1.75413	PREDICTED: putative late blight resistance protein homolog R1A-3 isoform X16 [Nicotiana tomentosiformis]
CA09g13840	63.3532	185.594	5.48314e-21	1.46116	PREDICTED: phenazine biosynthesis-like domain-containing protein 1-like [Solanum tuberosum]
CA09g14050	2.82234	53.0046	7.64096e-31	4.07035	PREDICTED: protein NRT1/ PTR FAMILY 6.4 [Solanum lycopersicum]
CA09g14340	6.98399	18.6677	6.01333e-05	1.34042	PREDICTED: 1-aminocyclopropane-1-carboxylate oxidase homolog [Solanum tuberosum]
CA09g14570	1.6194	0.0670205	0.000537927	-4.59859	PREDICTED: 21 kDa protein-like [Solanum tuberosum]
CA09g14590	1239.87	494.809	0.00302802	-1.36845	sucrose synthase [Solanum tuberosum]
CA09g14720	26.3575	1.69205	0.000333927	-4.01567	PREDICTED: early nodulin-93-like [Solanum tuberosum]
CA09g14830	3.15754	0.376304	0.000136105	-2.99135	sesquiterpene synthase [Solanum lycopersicum]
CA09g15040	38.9515	0.883258	1.02449e-07	-5.49801	PREDICTED: (-)-germacrene D synthase-like [Solanum tuberosum]
CA09g15050	33.2224	1.24119	5.65002e-07	-4.86337	sesquiterpene synthase [Solanum habrochaites]
CA09g15060	2.50193	48.605	3.33968e-68	4.2321	PREDICTED: zeatin O-glucosyltransferase-like [Solanum lycopersicum]
CA09g15120	20.7416	0.575299	4.85153e-08	-5.00022	PREDICTED: early nodulin-93-like [Solanum tuberosum]
CA09g15130	6.08911	2.30234	0.00378794	-1.44383	PREDICTED: protein kinase PINOID 2-like [Solanum tuberosum]
CA09g15620	0.715859	4.12065	0.000161414	2.70419	PREDICTED: steroid 5-alpha-reductase DET2-like [Solanum tuberosum]
CA10g00330	5.36001	0.182984	8.832e-18	-4.85536	PREDICTED: pentatricopeptide repeat-containing protein At4g22760-like [Solanum tuberosum]
CA10g00360	3.51776	10.9876	0.00903645	1.60284	PREDICTED: FACT complex subunit SPT16-like [Solanum lycopersicum]
CA10g00390	8.75785	25.8459	2.79931e-09	1.5129	PREDICTED: cyclic nucleotide-gated ion channel 4-like [Solanum tuberosum]
CA10g00450	1.62538	0.140084	0.000323627	-3.42245	PREDICTED: 1,4-Dihydroxy-2-naphthoyl-CoA synthase, peroxisomal-like [Solanum tuberosum]
CA10g00490	105.74	25.1055	3.65603e-27	-1.99353	PREDICTED: CBS domain-containing protein CBSX5-like [Solanum tuberosum]
CA10g00580	26.9788	12.6019	1.2106e-08	-1.12274	PREDICTED: probable ubiquitin-conjugating enzyme E2 25-like [Solanum tuberosum]
CA10g01090	230.437	556.193	1.12857e-08	1.22828	PREDICTED: heat shock cognate protein 80-like [Nicotiana sylvestris]
CA10g01180	5.88672	13.3076	0.00150496	1.0761	PREDICTED: nudix hydrolase 2-like isoform X1 [Nicotiana sylvestris]
CA10g01190	66.1185	29.4751	2.44481e-11	-1.22742	PREDICTED: fasciclin-like arabinogalactan protein 1-like [Solanum tuberosum]
CA10g01240	15.3044	6.79062	0.00247693	-1.21414	PREDICTED: serine acetyltransferase 1, chloroplastic-like [Solanum lycopersicum]
CA10g01470	21.5288	59.5419	7.13298e-09	1.42371	PREDICTED: early nodulin-like protein 1 [Nicotiana sylvestris]
CA10g01490	1.99497	0.109754	2.96939e-05	-3.77878	PREDICTED: homeobox-leucine zipper protein ATHB-52-like [Nicotiana sylvestris]
CA10g01640	27.0536	103.984	5.87234e-17	1.90005	PREDICTED: probable mitochondrial chaperone BCS1-A [Nicotiana sylvestris]
CA10g02550	0.568575	12.1922	1.59852e-15	4.35023	PREDICTED: beta-amyrin 28-oxidase [Solanum lycopersicum]
CA10g02570	16.2914	44.3044	9.6298e-13	1.38162	PREDICTED: cytochrome P450 CYP72A219-like [Nicotiana sylvestris]
CA10g02670	2.59356	8.99327	0.00140886	1.41707	PREDICTED: protein trichome birefringence-like 39 [Solanum lycopersicum]
CA10g02820	331.916	1007.26	8.31367e-15	1.558	PREDICTED: trans-resveratrol di-O-methyltransferase-like [Solanum tuberosum]
CA10g03280	2.9226	8.38912	0.00155516	1.47556	PREDICTED: protein SYM1-like [Solanum tuberosum]
CA10g03480	17.4116	57.0662	1.0487e-22	1.57111	RecName: Full=External alternative NAD(P)H-ubiquinone oxidoreductase B1, mitochondrial; AltName: Full=External alternative NADH dehydrogenase NDB1; AltName: Full=NADH:ubiquinone reductase (non-electrogenic) NDB1; Flags: Precursor [Solanum tuberosum]
CA10g03510	0.349503	2.71511	0.000516445	2.82069	PREDICTED: anthocyanin 5-aromatic acyltransferase-like [Solanum tuberosum]
CA10g03590	13.5184	32.6697	9.66079e-05	1.24528	PREDICTED: nudix hydrolase 15, mitochondrial-like [Solanum tuberosum]
CA10g03710	49.4956	13.1497	0.00329337	-1.96295	PREDICTED: vicianin hydrolase-like [Solanum tuberosum]
CA10g03810	0.283631	1.67138	0.00221376	2.46145	PREDICTED: uncharacterized protein LOC102587683 [Solanum tuberosum]
CA10g03850	2985.08	680.564	2.52335e-15	-2.17612	TMV induced protein 1-2 [Capsicum annuum]
CA10g03860	2712.51	607.361	3.51612e-18	-2.38594	TMV-induced protein I [Capsicum annuum]
CA10g04020	2.37514	0	2.74916e-14		PREDICTED: uncharacterized protein LOC102584135 [Solanum tuberosum]
CA10g04590	56.1629	0	5.36555e-18		PREDICTED: abscisic acid receptor PYL4-like [Solanum tuberosum]
CA10g05050	0.00434267	4.82017	1.02643e-50	9.22273	PREDICTED: putative cyclic nucleotide-gated ion channel 8 isoform X2 [Nicotiana sylvestris]
CA10g05130	6.26157	2.05926	0.00234435	-1.63896	PREDICTED: transcription factor MYB86-like [Solanum tuberosum]
CA10g05330	12.0134	30.9498	6.62874e-09	1.32087	PREDICTED: 3-ketoacyl-CoA synthase 1 [Nicotiana sylvestris]
CA10g05420	0.373839	3.67393	1.02669e-09	3.16041	PREDICTED: two-component response regulator-like APRR5-like [Solanum tuberosum]
CA10g05500	0	1.67484	9.82935e-12		PREDICTED: putative UDP-rhamnose:rhamnosyltransferase 1 [Nicotiana tomentosiformis]
CA10g05510	4.27608	15.4538	6.35242e-07	1.52545	PREDICTED: bromodomain-containing protein 8-like isoform X4 [Nicotiana tomentosiformis]
CA10g05530	14.6359	42.0548	4.55805e-12	1.45324	PREDICTED: uncharacterized protein LOC104120968 [Nicotiana tomentosiformis]
CA10g05630	3.89616	21.7608	1.08106e-10	2.4324	PREDICTED: transcription factor MYB3-like [Solanum lycopersicum]
CA10g05800	2.50305	9.33655	0.0001245	1.852	PREDICTED: putative glucose-6-phosphate 1-epimerase [Solanum lycopersicum]
CA10g06320	10.6817	44.5417	1.54786e-07	2.01379	PREDICTED: calcium-binding protein KIC-like [Solanum tuberosum]
CA10g06970	65.496	29.6157	2.27101e-06	-1.18904	PREDICTED: transcription repressor OFP1-like [Nicotiana sylvestris]
CA10g07100	5.22902	48.7957	1.1386e-24	3.17047	PREDICTED: 18.1 kDa class I heat shock protein-like [Solanum lycopersicum]
CA10g07120	2.83511	21.9006	9.16246e-35	2.97309	PREDICTED: phosphatidylinositol:ceramide inositolphosphotransferase 1-like isoform X3 [Nicotiana sylvestris]
CA10g07130	1.39661	4.47628	0.00125284	1.86018	PREDICTED: uncharacterized protein LOC102591798 [Solanum tuberosum]
CA10g07230	0.143271	5.90049	6.07667e-11	5.12418	PREDICTED: ataxin-3 homolog [Solanum tuberosum]
CA10g08820	0.481541	3.12573	0.000146936	2.58577	PREDICTED: leucoanthocyanidin dioxygenase-like [Solanum tuberosum]
CA10g09870	25.9104	11.598	0.00635693	-1.00269	PREDICTED: uncharacterized protein LOC102593680 isoform X1 [Solanum tuberosum]
CA10g10090	0.976856	13.18	1.93597e-11	3.69268	PREDICTED: WAT1-related protein At1g70260-like [Solanum tuberosum]
CA10g10550	36.3609	7.05235	1.99618e-12	-2.41866	PREDICTED: probable LRR receptor-like serine/threonine-protein kinase At1g06840 isoform X2 [Solanum lycopersicum]
CA10g10560	51.159	11.9784	2.11706e-08	-2.13375	PREDICTED: probable LRR receptor-like serine/threonine-protein kinase At1g06840-like [Solanum tuberosum]
CA10g10670	0.615504	3.43495	4.59231e-06	2.42139	PREDICTED: 3,9-dihydroxypterocarpan 6A-monooxygenase [Solanum lycopersicum]
CA10g11190	24.7915	60.891	1.95633e-07	1.25277	steroid 5-alpha-reductase DET2 [Solanum lycopersicum]
CA10g11210	8.46778	2.88335	4.37081e-05	-1.59723	PREDICTED: probable protein phosphatase 2C 4-like [Solanum tuberosum]
CA10g11460	281.027	673.099	8.31735e-08	1.21621	PREDICTED: heat shock cognate 70 kDa protein 2 [Nicotiana tomentosiformis]
CA10g11550	7.80005	40.4441	8.33924e-12	2.09595	PREDICTED: axoneme-associated protein mst101(2)-like [Solanum tuberosum]
CA10g11750	5.33869	11.683	1.2148e-05	1.17705	PREDICTED: two-component response regulator-like PRR73-like [Solanum tuberosum]
CA10g12240	23.7555	5.79911	2.20737e-05	-2.0694	PREDICTED: auxin-induced protein 15A-like [Solanum lycopersicum]
CA10g12410	1.66785	6.28858	0.000155721	2.03102	PREDICTED: protein ALUMINUM SENSITIVE 3-like [Solanum tuberosum]
CA10g12520	29.2476	79.6458	1.3354e-16	1.4014	PREDICTED: UDP-glycosyltransferase 73C3-like [Solanum tuberosum]
CA10g12780	1.96237	5.82283	0.00305074	1.46126	PREDICTED: cytochrome P450 76A2-like [Solanum lycopersicum]
CA10g12870	10.4938	34.0428	2.70688e-06	1.64331	PREDICTED: protein LURP-one-related 10-like [Nicotiana sylvestris]
CA10g12960	3.86797	12.3748	1.14734e-10	1.70538	PREDICTED: uncharacterized protein LOC102602208 [Solanum tuberosum]
CA10g13290	270.703	49.5518	2.86987e-29	-2.49227	PREDICTED: abscisic acid receptor PYL4 [Solanum lycopersicum]
CA10g13300	118.138	40.6758	1.13184e-19	-1.58169	PREDICTED: uncharacterized protein LOC102593019 [Solanum tuberosum]
CA10g13780	12.809	29.1597	3.79905e-05	1.05331	PREDICTED: ureide permease 1-like isoform X2 [Nicotiana sylvestris]
CA10g13830	39.3996	4.42879	1.15294e-32	-3.18651	oxidoreductase [Capsicum annuum]
CA10g13950	0.187147	26.5202	1.50249e-35	6.88872	PREDICTED: EID1-like F-box protein 3 [Solanum lycopersicum]
CA10g14160	100.189	30.8296	1.06102e-20	-1.74294	PREDICTED: uncharacterized protein LOC102586647 isoform X1 [Solanum tuberosum]
CA10g14300	6.14934	17.0104	1.33973e-05	1.42296	PREDICTED: uncharacterized protein LOC102589929 [Solanum tuberosum]
CA10g14310	18.9998	70.7933	6.16965e-07	1.85032	PREDICTED: inhibitor of trypsin and hageman factor-like [Nicotiana sylvestris]
CA10g14360	2.7837	6.97074	0.00305545	1.28121	PREDICTED: laccase-17-like [Nicotiana sylvestris]
CA10g14910	3.02724	0.33011	0.000436915	-3.10832	PREDICTED: uncharacterized protein LOC104096470 isoform X1 [Nicotiana tomentosiformis]
CA10g15100	46.3169	18.5066	0.00640153	-1.36814	PREDICTED: subtilisin-like protease [Solanum lycopersicum]
CA10g15110	37.2628	115.983	7.89057e-18	1.47531	PREDICTED: aquaporin PIP2-1-like [Nicotiana sylvestris]
CA10g15120	0.259386	1.4539	0.00693837	2.22043	PREDICTED: putative serine/threonine-protein kinase isoform X2 [Nicotiana sylvestris]
CA10g15610	338.373	1017.18	9.07148e-08	1.54637	PREDICTED: aquaporin TIP1-1-like [Solanum tuberosum]
CA10g15980	11.9363	4.99115	5.31244e-05	-1.30195	PREDICTED: cytochrome P450 76A2-like [Solanum tuberosum]
CA10g16460	1.31141	4.22214	0.00801406	1.63532	flavonoid 3-glucosyl transferase [Capsicum annuum]
CA10g16470	11.5536	26.445	8.16523e-06	1.15011	PREDICTED: uridine nucleosidase 1-like [Solanum lycopersicum]
CA10g16770	11.5156	2.59356	0.00160688	-2.14366	PREDICTED: secoisolariciresinol dehydrogenase-like [Solanum tuberosum]
CA10g16900	9.16917	28.9542	3.32094e-09	1.72442	PREDICTED: nuclear transcription factor Y subunit A-10-like [Nicotiana tomentosiformis]
CA10g16950	0	1.87269	1.60995e-06		PREDICTED: putative phosphatidylglycerol/phosphatidylinositol transfer protein DDB_G0282179-like [Solanum tuberosum]
CA10g17240	38.2951	18.982	6.27021e-06	-1.05516	PREDICTED: protein ASPARTIC PROTEASE IN GUARD CELL 1-like [Solanum tuberosum]
CA10g17260	141.51	71.5789	2.74424e-05	-1.10555	PREDICTED: lysine histidine transporter-like 6 isoform X2 [Nicotiana tomentosiformis]
CA10g17880	215.616	637.51	1.83335e-22	1.51469	calmodulin 7 [Arabidopsis thaliana]
CA10g18360	0.190747	1.35553	0.00269309	2.50894	PREDICTED: thioredoxin-like 1-1, chloroplastic isoform X1 [Solanum lycopersicum]
CA10g18400	40.008	16.7755	1.72377e-09	-1.29672	PREDICTED: patatin-2-Kuras 1-like [Solanum tuberosum]
CA10g18470	299.226	90.3891	1.11306e-12	-1.77164	PREDICTED: F-box/kelch-repeat protein At1g15670-like [Solanum tuberosum]
CA10g18660	12.5237	26.3188	0.000862597	1.02773	PREDICTED: uncharacterized protein LOC102595892 [Solanum tuberosum]
CA11g00310	13.8399	6.05815	0.000112682	-1.22515	PREDICTED: probable serine/threonine-protein kinase At1g18390-like [Solanum tuberosum]
CA11g00380	8.21611	2.78034	0.000108713	-1.41348	PREDICTED: probable serine/threonine-protein kinase At1g18390 isoform X1 [Solanum lycopersicum]
CA11g00710	48.4376	19.3253	7.29052e-09	-1.36292	PREDICTED: caffeoylshikimate esterase-like [Solanum tuberosum]
CA11g00780	58.5553	7.11435	4.88049e-17	-3.07758	PREDICTED: uncharacterized protein LOC102605716 [Solanum tuberosum]
CA11g00820	55.3969	8.61065	7.6987e-25	-2.72699	PREDICTED: LOB domain-containing protein 41-like [Solanum tuberosum]
CA11g00830	8.50076	0.818454	3.07243e-13	-3.4065	PREDICTED: zinc finger protein CONSTANS-LIKE 16-like [Solanum tuberosum]
CA11g00940	4.43342	20.6378	0.00033591	2.12267	PREDICTED: probable nitrite transporter At1g68570-like [Solanum tuberosum]
CA11g01130	0.726031	4.58639	0.00010811	2.56206	PREDICTED: probable carboxylesterase 6-like [Solanum tuberosum]
CA11g01530	0.171221	2.87287	2.38839e-06	4.1013	PREDICTED: clavaminate synthase-like protein At3g21360-like [Solanum tuberosum]
CA11g01710	0.469018	0	1.33552e-09		PREDICTED: ARF guanine-nucleotide exchange factor GNL2-like [Solanum tuberosum]
CA11g01890	6.67427	23.4857	5.17331e-06	1.77109	PREDICTED: uncharacterized protein LOC102603055 [Solanum tuberosum]
CA11g02140	5.6849	14.7205	0.00637182	1.32846	PREDICTED: basic leucine zipper 43-like [Nicotiana sylvestris]
CA11g02400	2.18584	5.83741	0.00482561	1.3713	PREDICTED: U-box domain-containing protein 19-like [Solanum lycopersicum]
CA11g02600	8.35752	2.59909	0.00126797	-1.6859	PREDICTED: salicylic acid-binding protein 2-like [Nicotiana tomentosiformis]
CA11g04070	0.481532	1.811	0.00998899	1.84254	PREDICTED: F-box/kelch-repeat protein SKIP11-like [Solanum tuberosum]
CA11g04130	12.3049	33.3837	6.45972e-09	1.37523	PREDICTED: homeobox-leucine zipper protein ATHB-13-like [Solanum tuberosum]
CA11g04470	19.2278	42.6192	1.96832e-09	1.10894	PREDICTED: uncharacterized protein LOC104243986 [Nicotiana sylvestris]
CA11g04860	22.2705	9.34264	7.44026e-05	-1.13853	PREDICTED: dnaJ homolog subfamily B member 1-like [Solanum tuberosum]
CA11g05460	97.6598	53.3834	6.15246e-09	-1.00292	PREDICTED: micronuclear linker histone polyprotein-like [Solanum tuberosum]
CA11g05640	24.5994	58.9575	0.00174929	1.21575	PREDICTED: uncharacterized protein LOC104233217 [Nicotiana sylvestris]
CA11g05810	52.9458	17.067	0.000193778	-1.67057	hypothetical protein MIMGU_mgv1a017369mg [Erythranthe guttata]
CA11g06200	0.249601	1.69246	0.000893709	2.70979	PREDICTED: folylpolyglutamate synthase isoform X1 [Solanum lycopersicum]
CA11g06380	145.672	55.7542	2.20039e-11	-1.42139	PREDICTED: probable alpha,alpha-trehalose-phosphate synthase [UDP-forming] 9 [Nicotiana sylvestris]
CA11g06590	12.2885	83.2897	1.32885e-54	2.74381	PREDICTED: WAT1-related protein At1g70260-like [Solanum tuberosum]
CA11g06740	3.31034	14.6367	1.17278e-07	2.09696	PREDICTED: aldehyde dehydrogenase family 2 member B7, mitochondrial-like [Nicotiana tomentosiformis]
CA11g07220	12.7902	1.62679	0.00549871	-2.96012	PREDICTED: polygalacturonase At1g48100-like [Solanum tuberosum]
CA11g07260	40.8741	14.7544	4.33014e-05	-1.51714	PREDICTED: RNA-binding protein 25-like isoform X6 [Solanum tuberosum]
CA11g07300	0.113443	3.14668	1.98959e-06	4.34221	PREDICTED: uncharacterized protein LOC104108294 [Nicotiana tomentosiformis]
CA11g07310	10.0251	4.18875	0.00126797	-1.19171	PREDICTED: polygalacturonase-1 non-catalytic subunit beta-like [Solanum tuberosum]
CA11g07340	0	8.14564	3.07374e-13		PREDICTED: bidirectional sugar transporter SWEET16-like [Solanum lycopersicum]
CA11g07630	40.3086	16.0709	7.9722e-11	-1.37228	sieve element occlusion c [Solanum phureja]
CA11g08600	3.63033	0.241959	6.97028e-08	-3.83554	PREDICTED: uncharacterized protein LOC104100978 isoform X1 [Nicotiana tomentosiformis]
CA11g08840	37.9359	14.2393	0.00514899	-1.44914	PREDICTED: endoglucanase 3-like [Nicotiana sylvestris]
CA11g10350	0.0224967	36.0703	4.32694e-80	10.0507	PREDICTED: probable ADP-ribosylation factor GTPase-activating protein AGD11 [Nicotiana sylvestris]
CA11g10780	40.3574	87.8795	3.65622e-09	1.08225	PREDICTED: epsin-2-like [Solanum tuberosum]
CA11g11100	0.100418	0.771488	0.00686087	2.69154	PREDICTED: uncharacterized protein LOC101259024 [Solanum lycopersicum]
CA11g11600	25.1206	52.2783	0.00225348	1.0108	WRKY transcription factor-b [Capsicum annuum]
CA11g11910	7.04003	15.3552	0.000137233	1.12264	PREDICTED: uncharacterized protein LOC101266600 [Solanum lycopersicum]
CA11g11930	5.83346	33.0388	4.92134e-07	2.45438	PREDICTED: uncharacterized protein LOC104103318 [Nicotiana tomentosiformis]
CA11g12010	5.61271	13.1807	3.09287e-05	1.16657	PREDICTED: MATE efflux family protein 1-like isoform X2 [Nicotiana tomentosiformis]
CA11g12160	0.973315	10.25	1.80175e-18	3.34304	PREDICTED: heat shock cognate 70 kDa protein-like [Solanum tuberosum]
CA11g12180	201.622	96.9644	0.00469071	-1.09948	PREDICTED: osmotin-like protein [Nicotiana tomentosiformis]
CA11g12530	2.00083	9.98404	0.000138593	2.25189	PREDICTED: zinc finger protein ZAT11-like [Solanum tuberosum]
CA11g12810	16.5484	53.5392	1.75428e-16	1.6486	PREDICTED: probable serine/threonine-protein kinase RLCKVII isoform X1 [Solanum lycopersicum]
CA11g12970	0	4.00272	3.06963e-10		PREDICTED: uncharacterized protein LOC104234049 [Nicotiana sylvestris]
CA11g12980	52.3245	17.4895	1.80934e-06	-1.63997	PREDICTED: ethylene-responsive transcription factor RAP2-7-like isoform X1 [Solanum tuberosum]
CA11g13030	9.18914	3.76429	0.00437808	-1.35717	PREDICTED: protein NRT1/ PTR FAMILY 2.7-like [Solanum lycopersicum]
CA11g13140	1.13352	4.01064	0.000478914	1.77023	PREDICTED: exocyst complex component EXO70A1 [Solanum lycopersicum]
CA11g13190	15.0564	83.044	1.03757e-49	2.43872	PREDICTED: carotenoid cleavage dioxygenase 8 homolog B, chloroplastic-like [Solanum tuberosum]
CA11g13410	8.74727	40.7943	1.60347e-26	2.15886	PREDICTED: pyruvate dehydrogenase E1 component subunit beta-1, mitochondrial-like [Solanum tuberosum]
CA11g13720	24.3046	48.4564	0.00113294	1.00927	PREDICTED: aquaporin TIP1-3 [Nicotiana tomentosiformis]
CA11g14160	4.24527	12.4325	5.94378e-06	1.50624	PREDICTED: alpha-xylosidase 1-like [Solanum tuberosum]
CA11g14410	51.1991	17.9884	0.000155721	-1.55327	PREDICTED: lysosomal beta glucosidase isoform X3 [Solanum lycopersicum]
CA11g14710	3.32539	34.1278	2.76069e-44	3.31563	PREDICTED: dnaJ protein homolog [Nicotiana sylvestris]
CA11g14760	26.9024	12.8096	0.000126291	-1.11367	PREDICTED: uncharacterized protein LOC101260304 [Solanum lycopersicum]
CA11g14880	1.2548	6.8608	0.000111137	2.38637	PREDICTED: uncharacterized protein LOC102591975 [Solanum tuberosum]
CA11g15100	32.5301	16.61	5.53469e-07	-1.00739	PREDICTED: uncharacterized protein At5g41620 isoform X1 [Solanum lycopersicum]
CA11g15440	27.2646	74.1161	3.40401e-12	1.39797	elongation factor 1-alpha [Solanum lycopersicum]
CA11g15480	4.14287	0.893849	0.000255438	-2.25495	PREDICTED: high affinity nitrate transporter 2.4-like [Nicotiana sylvestris]
CA11g15530	31.3603	75.2306	3.3222e-14	1.21971	PREDICTED: ruBisCO large subunit-binding protein subunit alpha [Solanum lycopersicum]
CA11g15800	0.267772	0	8.99912e-06		CC-NBS-LRR type resistance-like protein [Capsicum chinense]
CA12g00150	26.4889	3.4019	5.45517e-16	-2.99109	PREDICTED: transcription factor TGA1-like [Solanum tuberosum]
CA12g00240	47.2765	22.7225	7.26904e-07	-1.04385	PREDICTED: probable LRR receptor-like serine/threonine-protein kinase At5g63710-like isoform X2 [Solanum tuberosum]
CA12g00410	5.89058	1.05026	2.55956e-07	-2.90652	PREDICTED: uncharacterized protein LOC101264884 isoform X2 [Solanum lycopersicum]
CA12g00460	2.15708	27.1663	3.33945e-12	3.58875	PREDICTED: uncharacterized protein LOC104210936 [Nicotiana sylvestris]
CA12g00990	4.60503	31.0415	5.68228e-14	2.91268	tonoplast dicarboxylate transporter-like [Solanum lycopersicum]
CA12g01170	5.97044	18.5949	1.49525e-07	1.59429	PREDICTED: 60S ribosomal export protein NMD3-like [Solanum tuberosum]
CA12g01250	40.573	20.1367	0.00750506	-1.05283	PREDICTED: ethylene-responsive transcription factor 15-like [Nicotiana sylvestris]
CA12g01990	19.4473	6.85587	0.000342511	-1.55291	PREDICTED: nudix hydrolase 17, mitochondrial-like [Solanum tuberosum]
CA12g02490	5.22284	49.7831	2.58942e-10	3.21215	PREDICTED: geranylgeranyl pyrophosphate synthase, chloroplastic-like [Solanum tuberosum]
CA12g02640	278.078	135.672	3.77845e-10	-1.08124	14-3-3 d-2-AS protein [Nicotiana tabacum]
CA12g02700	5.58285	34.0487	1.45703e-23	2.67415	PREDICTED: hyoscyamine 6-dioxygenase-like isoform X1 [Nicotiana sylvestris]
CA12g02830	8.66794	2.12077	4.30373e-07	-2.06212	PREDICTED: dicarboxylate transporter 2.1, chloroplastic-like [Nicotiana tomentosiformis]
CA12g02850	127.491	59.09	0.000158658	-1.15344	PREDICTED: homeobox-leucine zipper protein ATHB-6 [Solanum lycopersicum]
CA12g02900	56.2682	18.8293	0.00377205	-1.62514	PREDICTED: kirola-like [Solanum lycopersicum]
CA12g03030	3.44765	0.277651	1.10774e-07	-3.63827	PREDICTED: disease resistance protein RPM1-like [Solanum lycopersicum]
CA12g03090	7.80801	1.94492	0.0030956	-2.04578	PREDICTED: ABC transporter G family member 11-like [Solanum tuberosum]
CA12g03490	6.60541	33.4917	1.77308e-36	2.40394	PREDICTED: beta-glucosidase 42-like [Solanum tuberosum]
CA12g04030	38.6796	15.6558	5.4856e-09	-1.29166	PREDICTED: vacuolar amino acid transporter 1-like [Solanum tuberosum]
CA12g04070	0.0283713	0.658335	9.26936e-06	4.23244	PREDICTED: putative pre-mRNA-splicing factor ATP-dependent RNA helicase DHX16-like [Solanum tuberosum]
CA12g04100	3.6464	8.17978	0.00189453	1.12207	PREDICTED: uncharacterized protein ycf45-like [Solanum tuberosum]
CA12g04320	47.455	12.9631	3.82911e-24	-1.91548	PREDICTED: uncharacterized protein LOC104239662 [Nicotiana sylvestris]
CA12g04360	18.4923	4.76302	4.4455e-07	-2.0166	PREDICTED: probable pectate lyase 13 isoform X1 [Nicotiana sylvestris]
CA12g04390	10.4275	3.10387	0.000195308	-1.78936	PREDICTED: uncharacterized protein LOC102580574 [Solanum tuberosum]
CA12g04470	2.01417	9.86171	5.99429e-08	2.33825	PREDICTED: ras-related protein RABC2a-like [Solanum tuberosum]
CA12g04570	0.255329	1.59445	0.00666891	2.5282	RecName: Full=5-epiaristolochene synthase [Capsicum annuum]
CA12g04840	0.140377	2.61073	2.8121e-11	4.05544	PREDICTED: vetispiradiene synthase 2-like [Nicotiana sylvestris]
CA12g04870	36.0783	1.77345	8.34999e-07	-4.36096	PREDICTED: histone H2B.3 [Nicotiana tomentosiformis]
CA12g05200	62.1818	15.8943	6.94558e-28	-2.01113	PREDICTED: uncharacterized protein LOC101254856 [Solanum lycopersicum]
CA12g05640	0.0252003	7.14812	1.45467e-19	7.53165	PREDICTED: uncharacterized protein LOC104644457 isoform X2 [Solanum lycopersicum]
CA12g05850	58.5247	0.150332	1.95633e-07	-8.18047	PREDICTED: nifU-like protein 4, mitochondrial-like [Solanum tuberosum]
CA12g06310	3.67201	0.726577	1.88082e-06	-2.32508	PREDICTED: wall-associated receptor kinase 2-like [Nicotiana tomentosiformis]
CA12g06320	11.1871	3.12451	5.40907e-06	-1.87696	PREDICTED: wall-associated receptor kinase 2-like [Solanum tuberosum]
CA12g06660	9.40128	22.5689	0.000155566	1.13178	PREDICTED: F-box protein PP2-B1-like [Solanum tuberosum]
CA12g06740	25.2055	10.9249	1.2607e-07	-1.24848	PREDICTED: cationic amino acid transporter 7, chloroplastic-like [Nicotiana sylvestris]
CA12g06930	0.0443223	1.77416	0.00116268	5.23381	PREDICTED: probable inositol oxygenase isoform X2 [Solanum lycopersicum]
CA12g07050	0.128599	1.1756	2.64127e-05	3.0762	PREDICTED: receptor-like protein 12 [Nicotiana sylvestris]
CA12g07410	0.152405	17.6283	1.55924e-38	6.74409	PREDICTED: guanylate kinase-like [Solanum tuberosum]
CA12g07520	9.06557	18.7338	0.00165136	1.00348	PREDICTED: rubisco accumulation factor 1, chloroplastic-like [Solanum tuberosum]
CA12g07920	3.90881	18.8642	1.88071e-12	2.22905	PREDICTED: nodulation-signaling pathway 2 protein-like [Solanum lycopersicum]
CA12g08190	73.8794	10.2955	8.27729e-09	-2.88398	PREDICTED: RING-H2 finger protein ATL78-like [Nicotiana sylvestris]
CA12g08230	29.8487	12.3777	0.00849422	-1.31375	PREDICTED: RING-H2 finger protein ATL78-like [Solanum tuberosum]
CA12g08700	6.88101	1.19353	2.50678e-05	-2.50075	PREDICTED: (-)-alpha-terpineol synthase-like [Solanum tuberosum]
CA12g09050	188.415	95.9481	0.000929104	-1.01877	PREDICTED: cytochrome P450 750A1-like [Solanum tuberosum]
CA12g09540	27.046	105.832	1.79112e-36	1.95922	leucine zipper transcription factor [Solanum tuberosum]
CA12g10150	1.07865	3.65458	0.00164837	1.72909	PREDICTED: uncharacterized protein LOC104245902 [Nicotiana sylvestris]
CA12g10460	13.8628	47.8469	3.55693e-11	1.74389	PREDICTED: nucleobase-ascorbate transporter 6-like [Nicotiana sylvestris]
CA12g10540	5.25393	2.39622	0.00739011	-1.17999	PREDICTED: sterol 3-beta-glucosyltransferase UGT80A2-like [Nicotiana tomentosiformis]
CA12g10550	0.12019	0.910819	0.0044847	2.8195	PREDICTED: serine/threonine-protein kinase At3g07070-like isoform X2 [Nicotiana tomentosiformis]
CA12g10570	11.8471	25.5463	0.00162845	1.06295	PREDICTED: F-box protein PP2-B10-like [Nicotiana sylvestris]
CA12g10590	91.7158	37.0298	0.000249553	-1.35281	PREDICTED: ammonium transporter 1 member 2-like [Solanum tuberosum]
CA12g10900	16.988	35.3722	6.6005e-07	1.02574	PREDICTED: probable trehalose-phosphate phosphatase J [Solanum lycopersicum]
CA12g11380	22.8989	10.3097	2.02445e-07	-1.18281	PREDICTED: cellulose synthase A catalytic subunit 2 [UDP-forming] [Solanum tuberosum]
CA12g11810	91.4728	27.5932	3.06637e-15	-1.77316	PREDICTED: uncharacterized protein LOC102595915 [Solanum tuberosum]
CA12g11950	21.5107	70.2252	9.42675e-27	1.66322	PREDICTED: two-component response regulator-like PRR37 [Solanum lycopersicum]
CA12g12070	19.1012	46.8925	3.64552e-11	1.09626	PREDICTED: LL-diaminopimelate aminotransferase, chloroplastic [Solanum lycopersicum]
CA12g12160	1.51906	0.208058	0.00800349	-2.91973	PREDICTED: cytochrome P450 86B1-like [Nicotiana sylvestris]
CA12g12310	2.6104	0.494115	0.00118288	-2.41857	PREDICTED: ABC transporter G family member 24-like [Solanum tuberosum]
CA12g12460	0.867609	3.82341	0.000273285	2.0701	PREDICTED: uncharacterized protein LOC102579625 [Solanum tuberosum]
CA12g12580	9.40094	31.038	3.92052e-06	1.6763	PREDICTED: uncharacterized protein LOC102597903 [Solanum tuberosum]
CA12g12910	2.64728	10.2135	2.00498e-07	2.1199	PREDICTED: NAC domain-containing protein 100-like [Solanum tuberosum]
CA12g13270	1.24205	10.7664	9.549e-09	3.04562	PREDICTED: pathogenesis-related protein R major form-like [Solanum tuberosum]
CA12g13530	13.4853	182.424	1.04921e-105	3.74628	PREDICTED: protein GIGANTEA-like isoform X1 [Solanum tuberosum]
CA12g14010	4.4359	9.33199	0.00115088	1.02685	PREDICTED: endoglucanase 6-like [Solanum tuberosum]
CA12g14310	1.57479	5.84871	0.00250648	1.85049	PREDICTED: RING-H2 finger protein ATL3-like [Solanum lycopersicum]
CA12g14830	48.6782	8.38625	8.12305e-06	-2.57736	PREDICTED: purine permease 1 [Vitis vinifera]
CA12g15060	284.346	65.0341	0.00128778	-2.16347	1-aminocyclopropane-1-carboxylate oxidase [Capsicum chinense]
CA12g15080	18.444	5.31336	0.00337027	-1.8378	PREDICTED: uncharacterized protein LOC102597922 [Solanum tuberosum]
CA12g15220	22.8329	50.4142	3.85457e-07	1.08847	PREDICTED: tubulin alpha-3 chain [Nicotiana tomentosiformis]
CA12g15230	2.00554	59.8435	4.78842e-121	4.85226	PREDICTED: amino acid permease 6-like [Nicotiana tomentosiformis]
CA12g15960	3.4144	0	1.79402e-13		PREDICTED: uncharacterized protein LOC102592154 [Solanum tuberosum]
CA12g16120	9.03995	4.59068	0.00368238	-1.01878	PREDICTED: subtilisin-like protease-like [Solanum tuberosum]
CA12g16360	1.13752	5.53344	0.00155903	2.22145	PREDICTED: protein MIZU-KUSSEI 1 [Solanum lycopersicum]
CA12g16490	1.2528	0.737374	3.82609e-05	-1.91843	PREDICTED: TMV resistance protein N-like, partial [Solanum tuberosum]
CA12g16650	2.6144	7.69699	2.00355e-05	1.49531	PREDICTED: probable LRR receptor-like serine/threonine-protein kinase At2g16250-like [Solanum tuberosum]
CA12g16800	0.467219	2.05214	0.00173399	2.05812	PREDICTED: protein LYK5-like [Solanum lycopersicum]
CA12g17040	15.4759	35.6726	2.52154e-11	1.18892	PREDICTED: bifunctional nuclease 2-like isoform X1 [Solanum tuberosum]
CA12g17220	11.4605	29.2404	0.000697663	1.30525	PREDICTED: uncharacterized protein At1g76070-like [Solanum tuberosum]
CA12g17820	1.30881	6.20158	3.42524e-06	2.06706	PREDICTED: probable peptide transporter At1g52190-like [Solanum tuberosum]
CA12g18410	10.3878	29.9596	1.30288e-05	1.48121	PREDICTED: uncharacterized protein LOC102602114 [Solanum tuberosum]
CA12g18480	1.32037	5.07225	3.61374e-05	1.88798	PREDICTED: uncharacterized protein LOC101245032 [Solanum lycopersicum]
CA12g18930	1.99567	4.73599	0.00864793	1.20134	PREDICTED: probably inactive leucine-rich repeat receptor-like protein kinase At5g48380 isoform X4 [Solanum lycopersicum]
CA12g19210	2.02736	4.95067	0.000459988	1.32799	PREDICTED: probable disease resistance RPP8-like protein 2 isoform X1 [Solanum lycopersicum]
CA12g19400	4.5873	12.7848	0.00306315	1.25527	PREDICTED: F-box protein PP2-B10-like [Solanum lycopersicum]
CA12g19430	16.3448	36.7776	5.12136e-05	1.12409	PREDICTED: F-box protein PP2-B11-like [Solanum lycopersicum]
CA12g19450	8.0936	19.5	0.00667694	1.04556	PREDICTED: F-box protein PP2-B10-like [Nicotiana tomentosiformis]
CA12g19630	12.0593	0.301018	6.21445e-05	-5.24508	PREDICTED: uncharacterized protein LOC104091775 [Nicotiana tomentosiformis]
CA12g19830	5.81056	2.45267	8.93919e-05	-1.28763	PREDICTED: kinesin-like protein KIN12B-like [Solanum tuberosum]
CA12g19910	9.30646	5.34853	1.98517e-07	-1.13074	PREDICTED: LOW QUALITY PROTEIN: putative late blight resistance protein homolog R1A-4 [Nicotiana sylvestris]
CA12g19940	16.3358	6.03107	6.379e-13	-1.4507	PREDICTED: LOW QUALITY PROTEIN: putative late blight resistance protein homolog R1A-4 [Nicotiana sylvestris]
CA12g20010	446.547	213.233	2.00355e-05	-1.22967	PREDICTED: probable glucan endo-1,3-beta-glucosidase A6 [Nicotiana sylvestris]
CA12g20240	101.98	36.3734	0.00599352	-1.52073	PREDICTED: extensin-2-like [Solanum tuberosum]
CA12g20260	122.156	53.491	2.39304e-13	-1.29591	PREDICTED: extensin-2-like, partial [Nicotiana sylvestris]
CA12g20270	2.22233	0.254934	0.00150963	-3.04698	PREDICTED: extensin-2-like [Solanum tuberosum]
CA12g20280	99.6078	24.8388	3.43512e-10	-2.04743	PREDICTED: uncharacterized protein LOC102596521 isoform X2 [Solanum tuberosum]
CA12g20320	3.71374	20.0741	1.48258e-10	2.24147	PREDICTED: chitinase-like protein 2-like [Solanum tuberosum]
CA12g20380	851.164	402.358	2.67064e-06	-1.12468	PREDICTED: uncharacterized protein DDB_G0271670-like [Solanum tuberosum]
CA12g20610	30.1856	146.388	1.65661e-28	2.23143	invertase inhibitor [Solanum tuberosum]
CA12g21140	7.22888	0.770709	6.9402e-18	-3.26569	PREDICTED: receptor-like protein 12 [Solanum lycopersicum]
CA12g21200	2.77629	28.9413	1.10696e-10	3.33683	PREDICTED: serine--glyoxylate aminotransferase [Nicotiana sylvestris]
CA12g21920	23.7429	4.72768	0.000737076	-2.36163	PREDICTED: LOB domain-containing protein 4-like [Solanum lycopersicum]
CA12g22090	425.27	200.65	0.000723612	-1.12949	PREDICTED: protein ECERIFERUM 1-like [Solanum tuberosum]
CA12g22110	1241.82	601.626	0.00785689	-1.0896	PREDICTED: protein ECERIFERUM 1-like [Solanum tuberosum]
CA12g22200	6.4084	0.968826	4.62553e-09	-2.73932	PREDICTED: metal tolerance protein 4-like [Nicotiana sylvestris]
newGene_10102	0.128958	1.49591	0.00149232	2.94665	PREDICTED: uncharacterized protein LOC107879776 [Capsicum annuum]
newGene_10161	0.028276	1.61223	1.63147e-08	5.4715	uncharacterized protein At2g34460, chloroplastic-like [Asparagus officinalis]
newGene_10167	7.71887	23.7208	0.000138845	1.57507	hypothetical protein BC332_21337 [Capsicum chinense]
newGene_10247	2.90386	0.113646	4.26158e-08	-4.67214	hypothetical protein T459_19197 [Capsicum annuum]
newGene_10293	0.270037	2.33295	9.43489e-05	2.56682	PREDICTED: ribosomal RNA small subunit methyltransferase, chloroplastic-like isoform X6 [Capsicum annuum]
newGene_10313	0.37528	3.7912	6.27744e-11	3.60702	TGACG-sequence-specific DNA-binding protein TGA-2.1 [Capsicum chinense]
newGene_10365	0.421813	0.0126145	0.00105499	-4.76665	PREDICTED: uncharacterized protein LOC109210846 [Nicotiana attenuata]
newGene_11018	0	6.39623	8.46572e-24		hypothetical protein CQW23_09552 [Capsicum baccatum]
newGene_11024	1.43441	0	4.25556e-07		--
newGene_11065	0	0.717759	4.0564e-08		Ras domain-containing protein [Cephalotus follicularis]
newGene_11143	0.792871	0	1.95447e-11		PREDICTED: nuclear transcription factor Y subunit A-7 isoform X3 [Nicotiana tomentosiformis]
newGene_11215	1.8276	5.30299	0.00350849	1.74859	PREDICTED: uncharacterized protein LOC107878165 [Capsicum annuum]
newGene_11326	21.0492	5.13286	5.11347e-09	-2.09111	PREDICTED: uncharacterized protein LOC107858185 [Capsicum annuum]
newGene_11423	0.674867	2.38283	0.00677249	1.62326	hypothetical protein CQW23_22874 [Capsicum baccatum]
newGene_11466	17.7666	47.0388	2.41309e-10	1.15068	PREDICTED: transmembrane protein 97-like [Capsicum annuum]
newGene_11471	5.70027	14.2392	0.000591516	1.25844	PREDICTED: TGACG-sequence-specific DNA-binding protein TGA-2.1-like [Capsicum annuum]
newGene_11497	17.457	1.22983	0.000334803	-3.8322	PREDICTED: uncharacterized protein LOC107793897 [Nicotiana tabacum]
newGene_11575	27.5218	12.2463	0.00286602	-1.17859	PREDICTED: uncharacterized protein LOC107856796 [Capsicum annuum]
newGene_11577	26.7858	5.20209	2.17348e-06	-2.47516	PREDICTED: uncharacterized protein LOC107856798 [Capsicum annuum]
newGene_11596	0.0665497	2.51442	4.64295e-10	5.05687	hypothetical protein BC332_23499 [Capsicum chinense]
newGene_11625	22.7942	7.31887	0.000521592	-1.68127	hypothetical protein BC332_19207 [Capsicum chinense]
newGene_11630	0.110303	0.777141	0.000406841	2.68046	PREDICTED: uncharacterized protein LOC101245322 [Solanum lycopersicum]
newGene_11796	5.22762	14.9607	1.98394e-05	1.47034	PREDICTED: uncharacterized protein LOC109120305 [Solanum lycopersicum]
newGene_11820	17.9537	40.9642	1.88374e-09	1.1459	PREDICTED: cytochrome P450 CYP72A219-like [Capsicum annuum]
newGene_11826	0.840685	3.80587	2.52822e-05	2.17914	PREDICTED: cytochrome P450 CYP72A219-like isoform X1 [Capsicum annuum]
newGene_11947	5.25297	1.81335	1.47579e-06	-1.52742	Cytochrome [Capsicum annuum]
newGene_11992	5.84452	14.1209	9.97276e-05	1.23054	PREDICTED: cytochrome P450 CYP72A219-like isoform X1 [Capsicum annuum]
newGene_12037	0.445992	1.92515	0.00265274	2.03356	hypothetical protein CQW23_17807 [Capsicum baccatum]
newGene_12080	1.97825	12.4912	0.00428649	1.5934	PREDICTED: LOW QUALITY PROTEIN: retrovirus-related Pol polyprotein from transposon TNT 1-94 [Solanum pennellii]
newGene_12091	1.35211	0	4.90666e-13		hypothetical protein CQW23_17913 [Capsicum baccatum]
newGene_12092	0.860969	0.011608	0.00514899	-5.71056	hypothetical protein T459_07371 [Capsicum annuum]
newGene_12114	0.0879067	1.08266	0.000202177	3.47429	PREDICTED: LOW QUALITY PROTEIN: 1-acyl-sn-glycerol-3-phosphate acyltransferase-like [Capsicum annuum]
newGene_12128	0	2.44016	9.03048e-12		PREDICTED: ribonuclease H-like [Capsicum annuum]
newGene_12152	7.64496	56.4406	2.58957e-52	2.83774	PREDICTED: probable amino acid permease 7 isoform X1 [Capsicum annuum]
newGene_12153	14.1339	45.8023	7.6692e-19	1.65114	putative amino acid permease 7 [Capsicum annuum]
newGene_12188	2.37698	9.53261	8.93742e-06	1.85404	PREDICTED: uncharacterized protein LOC109210846 [Nicotiana attenuata]
newGene_12228	0.743324	0.074985	0.00666992	-3.17267	PREDICTED: probable S-adenosylmethionine-dependent methyltransferase At5g37990 [Capsicum annuum]
newGene_12233	4.97196	2.44445	0.00149459	-1.06749	PREDICTED: uncharacterized protein LOC107865634 [Capsicum annuum]
newGene_12361	5.00243	13.802	0.000385322	1.10739	Transcription initiation factor TFIID subunit 6b [Capsicum chinense]
newGene_12433	3.36321	7.01267	0.000685498	1.01532	PREDICTED: uncharacterized protein LOC109221004 [Nicotiana attenuata]
newGene_12435	0.285581	1.74431	0.00254053	2.38424	hypothetical protein CQW23_27307 [Capsicum baccatum]
newGene_12645	0	1.17007	4.45274e-09		PREDICTED: uncharacterized protein LOC104648492 [Solanum lycopersicum]
newGene_12691	6.35035	1.82823	9.3603e-10	-2.32029	PREDICTED: uncharacterized protein LOC109239939 [Nicotiana attenuata]
newGene_12845	1.69298	0	2.66001e-06		PREDICTED: uncharacterized protein LOC104225465 [Nicotiana sylvestris]
newGene_12846	4.33974	23.1849	5.43385e-10	2.36976	PREDICTED: uncharacterized protein LOC107839101 [Capsicum annuum]
newGene_12893	0.88417	2.01858	0.00920065	1.55726	hypothetical protein T459_21687 [Capsicum annuum]
newGene_12976	0.0358653	1.01473	0.00140886	4.54642	PREDICTED: (+)-neomenthol dehydrogenase-like isoform X2 [Capsicum annuum]
newGene_13009	1.76125	0	2.04263e-09		hypothetical protein T459_21818 [Capsicum annuum]
newGene_13106	0	38.5979	0.000495202		NAD(P)H:quinone oxidoreductase [Capsicum annuum]
newGene_13109	0	89.7443	1.04022e-103		PREDICTED: oxygen-evolving enhancer protein 3, chloroplastic-like isoform X1 [Capsicum annuum]
newGene_13110	0.0895977	1126.65	0	13.4449	NAD(P)H:quinone oxidoreductase [Capsicum annuum]
newGene_13111	0.0429223	713.088	0	13.5155	NADPH:quinone oxidoreductase [Capsicum annuum]
newGene_13237	0.0922563	7.98146	1.98844e-11	6.26925	hypothetical protein T459_22271 [Capsicum annuum]
newGene_1325	2.57168	6.21358	0.00308691	1.23411	PREDICTED: protein DETOXIFICATION 29-like [Solanum tuberosum]
newGene_13522	1.18425	0.0191695	6.5753e-07	-5.43386	LOB domain-containing protein 2 [Capsicum chinense]
newGene_13554	6.09474	14.0355	0.0050187	1.1723	hypothetical protein BC332_23017 [Capsicum chinense]
newGene_13604	1.47958	4.4955	0.0016416	1.51414	putative glutathione S-transferase [Capsicum annuum]
newGene_13624	0.0241447	0.529305	5.03855e-07	4.29907	ADP,ATP carrier protein 1, mitochondrial [Capsicum annuum]
newGene_13654	0.06512	0.933908	2.9955e-05	3.41037	PREDICTED: two-component response regulator-like PRR73 [Solanum lycopersicum]
newGene_13691	0.995608	0	9.8986e-05		PREDICTED: uncharacterized protein LOC107875339 [Capsicum annuum]
newGene_13782	1.12349	3.86532	0.00954698	1.36898	PREDICTED: uncharacterized protein LOC102603641 [Solanum tuberosum]
newGene_13887	0.364389	1.3432	0.00383025	1.84685	hypothetical protein CQW23_22874 [Capsicum baccatum]
newGene_14022	6.39184	15.5619	0.000878431	1.23956	putative glutathione S-transferase [Capsicum annuum]
newGene_14104	1.596	3.39832	0.00519652	1.0348	hypothetical protein CQW23_01711 [Capsicum baccatum]
newGene_14287	0	1.51298	1.41418e-14		PREDICTED: uncharacterized protein LOC107842306 [Capsicum annuum]
newGene_14312	1.32209	4.97982	0.00105499	1.95109	hypothetical protein BC332_18372 [Capsicum chinense]
newGene_14381	1.51253	4.15434	0.00942835	1.40559	hypothetical protein BC332_23905 [Capsicum chinense]
newGene_14502	0	6.41387	2.18915e-40		PREDICTED: uncharacterized protein LOC107842768 [Capsicum annuum]
newGene_14535	3.00764	0.236576	1.52812e-05	-3.59585	PREDICTED: uncharacterized protein LOC107063442 [Solanum tuberosum]
newGene_14548	3.75353	9.38407	0.00217037	1.31025	hypothetical protein CQW23_02879 [Capsicum baccatum]
newGene_14741	4.90839	12.4014	0.000809413	1.09712	Adenine phosphoribosyltransferase 1 [Capsicum annuum]
newGene_14785	2.30426	0	0.00240398		unknown, partial [Medicago truncatula]
newGene_14843	0.0644663	5.41303	3.63779e-19	6.14836	hypothetical protein T459_23283 [Capsicum annuum]
newGene_14851	0.782171	3.82875	1.48232e-06	2.04675	hypothetical protein T459_04586 [Capsicum annuum]
newGene_14856	2.19329	0.293361	0.000315465	-2.90142	putative fatty acyl-CoA reductase 5 [Capsicum chinense]
newGene_14909	4.71478	0	1.79619e-09		putative calcium-binding protein CML22 [Capsicum baccatum]
newGene_15080	5.84225	13.3538	0.000630851	1.24094	PREDICTED: uncharacterized protein LOC107861756 isoform X2 [Capsicum annuum]
newGene_15085	0	1.87859	6.28155e-28		PREDICTED: uncharacterized protein LOC109226070 [Nicotiana attenuata]
newGene_15103	1.02647	0	6.59956e-05		PREDICTED: TIMELESS-interacting protein [Solanum tuberosum]
newGene_15317	0.348766	4.77202	1.75046e-09	3.64739	PREDICTED: germin-like protein subfamily 1 member 11 [Capsicum annuum]
newGene_154	0.318923	1.25448	0.000924351	1.92706	hypothetical protein BC332_06498 [Capsicum chinense]
newGene_1545	0.934133	4.83073	5.72199e-06	2.32181	hypothetical protein CQW23_22874 [Capsicum baccatum]
newGene_15483	0	1.31347	1.98265e-09		tRNA uridine 5-carboxymethylaminomethyl modification enzyme MnmG [Capsicum annuum]
newGene_15510	20.9415	1.26432	7.60327e-10	-4.08388	1-aminocyclopropane-1-carboxylate oxidase -like protein [Capsicum annuum]
newGene_15529	5.9007	14.0764	0.000406846	1.20831	hypothetical protein BC332_02422 [Capsicum chinense]
newGene_15617	1.61941	14.5927	5.90975e-14	2.92361	PREDICTED: uncharacterized protein LOC101259997 isoform X1 [Solanum lycopersicum]
newGene_15663	12.7297	41.172	3.42802e-11	1.65033	PREDICTED: uncharacterized protein LOC107852609 [Capsicum annuum]
newGene_15687	7.43441	18.4115	6.71806e-06	1.25434	PREDICTED: putative auxin efflux carrier component 8 [Capsicum annuum]
newGene_15693	1.23614	0.238113	0.00295927	-2.40704	PREDICTED: probable RNA-dependent RNA polymerase 5 [Capsicum annuum]
newGene_15724	1.00112	4.29145	0.000303388	2.12965	Calcium-binding protein PBP1 [Capsicum annuum]
newGene_15725	0.307315	1.82885	0.000230481	2.50849	Calcium-binding protein PBP1 [Capsicum annuum]
newGene_15781	1.11661	6.44645	1.2191e-05	2.47912	Transcription elongation factor 1 -like protein [Capsicum annuum]
newGene_15816	0.815333	0.0043475	2.91949e-07	-6.58274	PREDICTED: preprotein translocase subunit SCY2, chloroplastic isoform X2 [Capsicum annuum]
newGene_15827	1.23183	0	1.43416e-09		Protein NRT1/ PTR FAMILY 5.7 [Capsicum baccatum]
newGene_16009	1.07616	0	3.92547e-08		PREDICTED: uncharacterized protein LOC107760002 [Nicotiana tabacum]
newGene_16098	0.978228	5.25695	2.2375e-05	2.2639	Ubiquitin-like modifier-activating enzyme atg7 [Capsicum chinense]
newGene_16106	0.813086	1.92532	0.00019488	2.06662	hypothetical protein CQW23_10771 [Capsicum baccatum]
newGene_16151	2.03502	7.349	0.000364114	1.81138	PREDICTED: UBX domain-containing protein 1 isoform X2 [Capsicum annuum]
newGene_16185	1.6572	3.97559	0.00767668	1.21316	hypothetical protein T459_20356 [Capsicum annuum]
newGene_1624	3.93492	1.27422	0.0055078	-1.74667	hypothetical protein T459_08161 [Capsicum annuum]
newGene_16396	0.190185	1.8031	2.18728e-05	3.10947	PREDICTED: uncharacterized protein LOC107856134 [Capsicum annuum]
newGene_16438	0.778627	2.12138	1.08931e-06	1.48734	hypothetical protein VITISV_041073 [Vitis vinifera]
newGene_16707	3.79229	20.4983	8.31055e-13	2.38978	PREDICTED: uncharacterized protein LOC107850754 [Capsicum annuum]
newGene_16713	2.35894	6.21805	0.00800581	1.29881	PREDICTED: sulfhydryl oxidase 2 [Capsicum annuum]
newGene_16890	2.49047	8.08068	2.0357e-05	1.58546	Cytochrome 76A2 [Capsicum annuum]
newGene_169	0.0359693	1.85748	9.79562e-07	5.55887	hypothetical protein T459_07544 [Capsicum annuum]
newGene_17085	7.35359	29.5702	1.6928e-05	1.90951	hypothetical protein T459_26273 [Capsicum annuum]
newGene_17202	0.579295	0	5.93913e-05		PREDICTED: uncharacterized protein LOC104107746 [Nicotiana tomentosiformis]
newGene_17224	10.0859	31.9945	9.08524e-05	1.62402	PREDICTED: probable WRKY transcription factor 70 [Capsicum annuum]
newGene_17231	25.6931	9.72334	2.56691e-07	-1.45429	Elongation factor 1-delta, partial [Capsicum annuum]
newGene_17236	11.8498	26.4817	3.05298e-06	1.11701	hypothetical protein T459_25773 [Capsicum annuum]
newGene_17313	0	1.46844	6.50754e-12		hypothetical protein T459_25733 [Capsicum annuum]
newGene_17314	0.0124243	2.93419	5.02369e-17	7.27092	PREDICTED: uncharacterized protein LOC104120188 [Nicotiana tomentosiformis]
newGene_17414	0.739181	3.75054	0.00351769	2.61202	hypothetical protein T459_27154 [Capsicum annuum]
newGene_17476	0.263439	1.08586	0.00190888	2.06865	PREDICTED: uncharacterized protein LOC107852927 [Capsicum annuum]
newGene_1753	0.166029	0.0103565	0.00360441	-3.73145	PREDICTED: uncharacterized protein LOC109242998 [Nicotiana attenuata]
newGene_17569	3.65159	10.9847	8.46963e-17	1.83762	Putative retrotransposon protein, identical [Solanum demissum]
newGene_17579	3.7953	24.039	3.04264e-10	2.61076	PREDICTED: uncharacterized protein LOC107025603 [Solanum pennellii]
newGene_1761	0.566067	2.08659	0.00404788	1.74759	putative ribonuclease h protein, partial [Nicotiana attenuata]
newGene_17781	30.6127	10.3981	3.87383e-13	-1.6008	hypothetical protein T459_01943 [Capsicum annuum]
newGene_17794	6.92372	17.4056	9.25399e-09	1.11447	PREDICTED: uncharacterized protein LOC107854546 isoform X1 [Capsicum annuum]
newGene_17923	0.556828	3.26108	8.43332e-11	2.49989	Protein trichome birefringence-like 38 [Capsicum annuum]
newGene_17950	7.37906	16.547	0.000302953	1.11719	hypothetical protein T459_32761 [Capsicum annuum]
newGene_17986	28.7597	102.131	3.83734e-29	1.80966	PREDICTED: uncharacterized protein DDB_G0283357 [Capsicum annuum]
newGene_18001	13.3934	0.169789	2.1051e-17	-6.28812	PREDICTED: uncharacterized protein LOC107846135 [Capsicum annuum]
newGene_18016	0.41767	3.99241	4.93573e-15	3.84536	putative receptor-like protein kinase [Capsicum annuum]
newGene_18108	1.44917	0.0453485	3.18442e-06	-4.45373	f-box protein, partial [Nicotiana attenuata]
newGene_18280	0.107206	1.56439	0.000399197	3.68878	hypothetical protein T459_16874 [Capsicum annuum]
newGene_18323	28.3439	2.55923	1.67371e-08	-3.50688	Extracellular ribonuclease LE [Capsicum annuum]
newGene_18362	1.62901	5.34862	0.00363341	1.43597	hypothetical protein BC332_27807 [Capsicum chinense]
newGene_18478	0.105701	0.759217	0.00135868	2.67328	PREDICTED: uncharacterized protein LOC104220529 [Nicotiana sylvestris]
newGene_18523	0.635271	1.79159	0.00750506	1.43129	Digalactosyldiacylglycerol synthase 1, chloroplastic [Capsicum chinense]
newGene_18531	0.304224	1.17837	0.0018369	1.89212	hypothetical protein BC332_09534 [Capsicum chinense]
newGene_18541	0.397266	2.04643	0.00141864	2.04183	PREDICTED: uncharacterized protein LOC107861801 [Capsicum annuum]
newGene_18575	68.5547	279.065	1.00845e-22	1.98403	PREDICTED: glutathione S-transferase U17-like [Capsicum annuum]
newGene_18644	0.136956	2.98166	1.00055e-10	4.36767	PREDICTED: uncharacterized protein LOC104241748 [Nicotiana sylvestris]
newGene_19108	8.59222	0	3.06305e-19		PREDICTED: uncharacterized protein LOC107876251 [Capsicum annuum]
newGene_1916	0.53287	2.98671	1.9802e-07	3.0322	PREDICTED: uncharacterized protein LOC107863349 isoform X1 [Capsicum annuum]
newGene_19200	0.974574	0.0287665	8.11636e-06	-3.95526	Clustered mitochondria protein [Capsicum baccatum]
newGene_19257	27.3837	12.5729	5.99457e-06	-1.21315	hypothetical protein T459_27675 [Capsicum annuum]
newGene_19307	0	0.564657	1.09177e-10		PREDICTED: uncharacterized protein LOC107876945 [Capsicum annuum]
newGene_19311	2.01465	0	4.35879e-07		hypothetical protein CQW23_08293 [Capsicum baccatum]
newGene_19332	2.1069	0	8.7492e-21		PREDICTED: uncharacterized protein LOC109219885, partial [Nicotiana attenuata]
newGene_19379	0	1.25192	3.73383e-11		PREDICTED: mannosyl-oligosaccharide glucosidase GCS1-like isoform X2 [Capsicum annuum]
newGene_19506	9.61337	20.5611	2.02977e-09	1.06177	PREDICTED: replication protein A 70 kDa DNA-binding subunit B-like [Solanum tuberosum]
newGene_19526	2.18932	5.07	0.00419052	1.14848	PREDICTED: LOW QUALITY PROTEIN: uncharacterized protein LOC107021760 [Solanum pennellii]
newGene_1957	2.19868	5.53301	0.000924161	1.3552	PREDICTED: uncharacterized protein LOC107865045 [Capsicum annuum]
newGene_19957	1.75323	0.220232	0.00157363	-2.79929	hypothetical protein BC332_22363 [Capsicum chinense]
newGene_19969	2.76125	0.737571	8.35538e-05	-2.9839	Arogenate dehydratase/prephenate dehydratase 1, chloroplastic [Capsicum annuum]
newGene_19994	26.2533	62.1409	1.77992e-07	1.19749	Polyprotein, putative [Solanum demissum]
newGene_20000	1.093	4.37142	1.60077e-06	2.2903	PREDICTED: uncharacterized protein LOC107847758 isoform X2 [Capsicum annuum]
newGene_20159	0.856118	6.8604	3.44632e-13	3.02058	PREDICTED: LOW QUALITY PROTEIN: retrovirus-related Pol polyprotein from transposon TNT 1-94 [Solanum pennellii]
newGene_20196	0.540509	2.47302	0.000115925	2.35409	PREDICTED: uncharacterized protein LOC107873690 [Capsicum annuum]
newGene_20198	0.298648	1.90857	0.00155903	2.61548	PREDICTED: LOW QUALITY PROTEIN: retrovirus-related Pol polyprotein from transposon TNT 1-94 [Solanum pennellii]
newGene_20214	7.68891	2.35383	3.63445e-09	-1.59731	PREDICTED: uncharacterized protein LOC107850794, partial [Capsicum annuum]
newGene_20250	0.237454	2.77671	2.07874e-05	3.15217	hypothetical protein BC332_33303 [Capsicum chinense]
newGene_20253	0.0182537	1.32007	0.000300368	5.57536	hypothetical protein BC332_33295 [Capsicum chinense]
newGene_20271	1.726	5.69757	3.03086e-08	1.67938	L-arabinokinase [Capsicum chinense]
newGene_20329	0.941029	4.60681	0.000287412	2.23255	PREDICTED: uncharacterized protein LOC107030881 [Solanum pennellii]
newGene_2033	0.867509	0.224529	0.00125284	-1.98965	hypothetical protein BC332_09687 [Capsicum chinense]
newGene_20393	2.14017	0	9.56039e-12		hypothetical protein CQW23_22451 [Capsicum baccatum]
newGene_20426	1.9437	5.61875	0.0036606	1.48461	PREDICTED: putative F-box protein At1g47790 [Capsicum annuum]
newGene_20450	7.3194	3.36749	0.000192818	-1.20596	hypothetical protein BC332_29552 [Capsicum chinense]
newGene_20456	0.781384	0.118325	1.83576e-05	-2.75629	PREDICTED: importin-5-like [Capsicum annuum]
newGene_2046	2.63179	0	1.44694e-09		PREDICTED: uncharacterized protein LOC107875339 [Capsicum annuum]
newGene_20523	2.68039	9.74075	0.000173012	1.88037	PREDICTED: uncharacterized protein LOC107870506 [Capsicum annuum]
newGene_20548	169.699	78.3606	0.000166403	-1.15768	PREDICTED: protein RSI-1 [Capsicum annuum]
newGene_20635	5.46183	14.8992	3.29752e-06	1.42652	PREDICTED: uncharacterized protein LOC107851597 isoform X1 [Capsicum annuum]
newGene_20637	4.22306	24.1676	2.15395e-30	2.39152	PREDICTED: uncharacterized protein LOC107797369 [Nicotiana tabacum]
newGene_20746	2.50843	0.859822	0.00420831	-1.46307	ABC transporter G family member 11 [Capsicum chinense]
newGene_20857	0.251967	2.14624	0.00251204	2.85911	PREDICTED: flower-specific defensin-like [Capsicum annuum]
newGene_20863	5.98318	13.3448	0.00514716	1.13761	hypothetical protein T459_34925 [Capsicum annuum]
newGene_20925	0.532099	3.33692	5.21152e-07	3.00559	hypothetical protein CQW23_22874 [Capsicum baccatum]
newGene_21028	337.288	26.1994	3.82258e-06	-3.72857	hypothetical protein A4A49_18263 [Nicotiana attenuata]
newGene_21111	0.2369	14.5123	2.86987e-29	5.73079	PREDICTED: uncharacterized protein LOC107849680 [Capsicum annuum]
newGene_21182	17.3039	6.21289	3.52501e-05	-1.5183	PREDICTED: uncharacterized protein LOC107851211 [Capsicum annuum]
newGene_21183	16.7838	2.95456	5.32342e-17	-2.54502	PREDICTED: uncharacterized protein LOC107851210 isoform X1 [Capsicum annuum]
newGene_21236	1.41956	4.36672	4.21673e-05	1.62733	hypothetical protein EUGRSUZ_H05083 [Eucalyptus grandis]
newGene_21386	0.076298	1.09263	2.4873e-05	4.39719	hypothetical protein CQW23_34131 [Capsicum baccatum]
newGene_21402	0.355487	1.15769	0.000551397	1.65234	PREDICTED: uncharacterized protein LOC109244218 [Nicotiana attenuata]
newGene_21617	2.5631	1.09725	1.32996e-05	-1.26449	Brefeldin A-inhibited guanine nucleotide-exchange protein 5 [Capsicum baccatum]
newGene_22002	0.482899	2.56763	0.00220622	2.30339	PREDICTED: stress enhanced protein 2, chloroplastic [Capsicum annuum]
newGene_2206	0.893017	2.31317	0.00233952	1.29464	hypothetical protein BC332_11724 [Capsicum chinense]
newGene_22147	0	4.20164	3.83173e-23		PREDICTED: uncharacterized protein LOC107870758 [Capsicum annuum]
newGene_2217	0.652025	0	0.00086059		PREDICTED: uncharacterized protein LOC101261349 [Solanum lycopersicum]
newGene_22220	1.99558	0	2.79853e-07		PREDICTED: lipoyl synthase 1, mitochondrial-like [Solanum lycopersicum]
newGene_2226	0.950571	2.25598	0.00239838	1.41641	PREDICTED: uncharacterized protein LOC107022274 [Solanum pennellii]
newGene_22384	3.29042	0.812586	0.00813146	-1.96956	PREDICTED: uncharacterized protein At5g65660-like [Capsicum annuum]
newGene_22461	0	1.17759	2.21118e-08		hypothetical protein T459_30877 [Capsicum annuum]
newGene_22478	0.645151	0	3.79791e-06		PREDICTED: cell division cycle-associated protein 7-like [Capsicum annuum]
newGene_22501	2.17275	0.259273	1.4915e-07	-3.08996	PREDICTED: uncharacterized protein LOC107791392 [Nicotiana tabacum]
newGene_22642	0.566873	5.17784	2.60679e-08	2.32404	Putative retrotransposon protein, identical [Solanum demissum]
newGene_22644	0.284781	1.66472	1.32524e-06	2.49687	putative polyprotein [Solanum lycopersicum]
newGene_22728	0	10.1357	1.1829e-29		Transcription factor bHLH93 [Capsicum chinense]
newGene_22732	2.69994	6.64295	0.00303187	1.43826	hypothetical protein T459_31081 [Capsicum annuum]
newGene_22918	159.188	15.267	1.04376e-12	-3.21137	hypothetical protein A4A49_41078 [Nicotiana attenuata]
newGene_22926	36.6422	11.5892	0.000476093	-1.83591	hypothetical protein A4A49_41077 [Nicotiana attenuata]
newGene_22940	84.502	5.85871	0.00953637	-3.89505	PREDICTED: fruit-specific protein-like [Nicotiana tomentosiformis]
newGene_22971	7.13087	2.03893	0.00033277	-1.84985	PREDICTED: uncharacterized protein LOC107849906 isoform X3 [Capsicum annuum]
newGene_22978	0.10841	5.68879	5.66969e-06	5.45686	PREDICTED: late embryogenesis abundant protein D-29 [Capsicum annuum]
newGene_22993	0.046826	0.686654	0.00166258	3.62361	hypothetical protein CQW23_29523 [Capsicum baccatum]
newGene_22997	60.958	130.299	1.42869e-08	1.05039	hypothetical protein BC332_31535 [Capsicum chinense]
newGene_23034	0.292417	6.96979	2.89984e-09	4.50349	putative leucine-rich repeat receptor-like protein kinase [Capsicum baccatum]
newGene_23045	25.3385	115.936	1.27175e-12	2.13302	PREDICTED: probable 2-oxoglutarate-dependent dioxygenase AOP1 [Capsicum annuum]
newGene_2306	8.92891	25.6193	2.19836e-12	1.46227	hypothetical protein BC332_08666 [Capsicum chinense]
newGene_23070	22.9289	73.1486	8.81852e-08	1.94831	PREDICTED: delta(12)-acyl-lipid-desaturase-like isoform X1 [Capsicum annuum]
newGene_23071	0	0.841079	1.19067e-10		PREDICTED: AT-hook motif nuclear-localized protein 10-like [Capsicum annuum]
newGene_23079	0	0.62021	8.26246e-08		PREDICTED: uncharacterized protein LOC107848650 [Capsicum annuum]
newGene_23084	356.721	57.2318	1.1939e-42	-2.68333	PREDICTED: delta(12)-acyl-lipid-desaturase-like [Capsicum annuum]
newGene_23087	0.0537243	0.490769	0.000146256	3.15865	PREDICTED: uncharacterized protein LOC107848767 [Capsicum annuum]
newGene_23097	0.171091	1.60566	6.30248e-06	3.25363	PREDICTED: uncharacterized protein LOC102596639 [Solanum tuberosum]
newGene_23258	0.0122413	3.55823	1.4671e-16	7.11334	Phospholipase A(1) DAD1, chloroplastic [Capsicum baccatum]
newGene_23264	3.01346	6.20928	0.00721217	1.1734	PREDICTED: uncharacterized protein LOC107840836 [Capsicum annuum]
newGene_2334	2.90323	1.37281	3.61293e-05	-1.12388	Cytochrome 89A2 [Capsicum chinense]
newGene_23365	1.88022	6.95034	0.00227639	1.53932	hypothetical protein BC332_24376 [Capsicum chinense]
newGene_2359	0.495896	17.1552	2.58466e-07	5.03447	hypothetical protein BC332_08719 [Capsicum chinense]
newGene_23595	0.354004	3.83538	8.82183e-11	3.14957	PREDICTED: uncharacterized protein LOC107810502 [Nicotiana tabacum]
newGene_23619	0.0251117	1.14136	2.8045e-05	4.2914	TPR repeat-containing thioredoxin TDX [Capsicum chinense]
newGene_23687	0.0409907	1.93462	1.87166e-22	5.14388	Phytochrome B [Capsicum annuum]
newGene_23710	7.77266	19.3412	0.000218942	1.26214	PREDICTED: uncharacterized protein LOC107858991 isoform X1 [Capsicum annuum]
newGene_23713	0.0338823	1.03197	5.30792e-05	4.32628	PREDICTED: photosystem I reaction center subunit III, chloroplastic-like [Capsicum annuum]
newGene_23815	2.05268	0.235655	0.000719156	-2.7556	PREDICTED: laccase-12 [Solanum lycopersicum]
newGene_23866	2.86063	7.04568	0.000949094	1.17936	hypothetical protein CQW23_28163 [Capsicum baccatum]
newGene_239	52.1917	23.7611	6.02448e-10	-1.19201	Pirin-like protein [Capsicum annuum]
newGene_2412	0.732233	0.11199	0.0061042	-2.71207	PREDICTED: uncharacterized protein LOC107810653 [Nicotiana tabacum]
newGene_24162	2.43918	0.879045	0.000413737	-1.51126	hypothetical protein T459_04287 [Capsicum annuum]
newGene_24187	0.066822	2.0916	1.59212e-08	4.88979	PREDICTED: uncharacterized protein LOC107857585 isoform X1 [Capsicum annuum]
newGene_24198	2.29707	6.28025	0.00411009	1.21146	PREDICTED: PHD finger protein ALFIN-LIKE 3-like isoform X1 [Capsicum annuum]
newGene_242	4.31496	2.12625	0.0036606	-1.29245	hypothetical protein T459_34274 [Capsicum annuum]
newGene_24210	3.71627	1.75586	0.000822523	-1.12241	hypothetical protein VITISV_020585 [Vitis vinifera]
newGene_24236	2.58186	0.403267	0.00336514	-2.66364	hypothetical protein T459_05101 [Capsicum annuum]
newGene_24272	1.04195	0	9.60635e-09		PREDICTED: uncharacterized protein LOC109234797 [Nicotiana attenuata]
newGene_24273	12.0377	26.6111	3.0457e-09	1.01159	PREDICTED: uncharacterized protein LOC107864500 isoform X1 [Capsicum annuum]
newGene_24312	0.877304	3.32522	0.0021445	1.86718	PREDICTED: galactinol synthase 2-like [Capsicum annuum]
newGene_24346	4.43818	20.0872	5.69077e-09	2.17806	hypothetical protein CQW23_03771 [Capsicum baccatum]
newGene_24458	14.2902	505.132	2.02518e-31	5.09871	PREDICTED: dehydrin Xero 1-like [Capsicum annuum]
newGene_2454	0.0685157	0.741327	0.00599352	2.92491	PREDICTED: uncharacterized protein LOC104243805 [Nicotiana sylvestris]
newGene_24601	3.14392	1.41531	0.0082738	-1.18973	PREDICTED: putative receptor-like protein kinase At3g47110 isoform X1 [Capsicum annuum]
newGene_24632	0.196775	1.79053	0.000101097	3.10549	PREDICTED: uncharacterized protein LOC107024402 [Solanum pennellii]
newGene_24678	2.52744	15.7737	3.04015e-22	2.60493	PREDICTED: expansin-like B1 isoform X1 [Capsicum annuum]
newGene_24730	1.4549	5.60635	2.45184e-05	1.89466	hypothetical protein BC332_03787 [Capsicum chinense]
newGene_24764	23.8401	2.41344	0.000488978	-3.34118	PREDICTED: UPF0301 protein CHU_1773-like [Capsicum annuum]
newGene_24846	0	1.99801	1.1881e-12		PREDICTED: uncharacterized protein LOC107871803 [Capsicum annuum]
newGene_249	3.34809	0.272697	0.000308036	-3.63895	PREDICTED: uncharacterized protein LOC109224252 [Nicotiana attenuata]
newGene_24975	12.1769	32.562	3.11658e-11	1.3743	PREDICTED: pyrroline-5-carboxylate reductase [Capsicum annuum]
newGene_25005	0.682042	0.029162	1.59767e-05	-4.35907	PREDICTED: uncharacterized protein LOC107879311 [Capsicum annuum]
newGene_25036	1.75236	6.46275	0.00480003	1.80952	putative beta-1,3-galactosyltransferase 20 [Capsicum chinense]
newGene_25114	3.8725	9.20517	0.000113151	1.2206	Alpha,alpha-trehalose-phosphate synthase [UDP-forming] 1 [Capsicum annuum]
newGene_2513	1.46904	8.14146	1.91633e-07	2.45859	PREDICTED: RNA exonuclease 4-like isoform X3 [Capsicum annuum]
newGene_2519	0.234664	2.68522	1.37735e-17	3.17639	PREDICTED: uncharacterized protein LOC104896251 [Beta vulgaris subsp. vulgaris]
newGene_25191	13.2825	36.21	1.00863e-10	1.40442	PREDICTED: xylem cysteine proteinase 2-like [Capsicum annuum]
newGene_25192	31.945	67.08	5.10629e-09	1.02714	PREDICTED: xylem cysteine proteinase 2-like [Capsicum annuum]
newGene_25244	7.49927	25.3884	1.93317e-08	1.71197	PREDICTED: ethylene-responsive transcription factor ERF096-like [Capsicum annuum]
newGene_25269	1.16455	0.0417475	1.64676e-05	-4.43192	ABC transporter C family member 5 [Capsicum chinense]
newGene_25407	0.0425027	0.707466	0.000159947	4.34623	hypothetical protein A4A49_27083 [Nicotiana attenuata]
newGene_25424	221.587	25.1658	1.43503e-17	-3.1816	PREDICTED: 15.4 kDa class V heat shock protein [Capsicum annuum]
newGene_25428	6.72663	2.45396	1.50458e-09	-1.30712	Putative gag-pol polyprotein, identical [Solanum demissum]
newGene_25494	0.423329	1.35148	0.00108836	2.0595	PREDICTED: uncharacterized protein LOC107841722 [Capsicum annuum]
newGene_25500	0.257897	2.17461	0.000148479	2.99229	hypothetical protein BC332_33883 [Capsicum chinense]
newGene_25546	1.90124	7.63932	0.000411264	1.95667	PREDICTED: uncharacterized transporter C5D6.04-like [Capsicum annuum]
newGene_25550	2.41689	6.76665	2.1465e-05	1.40897	PREDICTED: uncharacterized protein LOC107854017 isoform X1 [Capsicum annuum]
newGene_25562	0	22.209	3.76837e-232		PREDICTED: uncharacterized protein LOC107859966 isoform X2 [Capsicum annuum]
newGene_25587	1.74366	6.46322	0.000947615	1.84739	hypothetical protein BC332_33883 [Capsicum chinense]
newGene_25638	0.0151817	1.49457	1.85267e-08	6.0112	PREDICTED: uncharacterized protein LOC107849021 [Capsicum annuum]
newGene_25753	110.612	55.3891	0.00469557	-1.00794	PREDICTED: pollen-specific leucine-rich repeat extensin-like protein 3 isoform X1 [Capsicum annuum]
newGene_25813	9.28597	4.49722	0.000135588	-1.08845	Phosphate transporter PHO1 -like protein 9 [Capsicum annuum]
newGene_25825	3.37921	46.9591	5.13444e-42	3.74817	hypothetical protein CQW23_05551 [Capsicum baccatum]
newGene_25847	0.00529433	0.631617	9.18689e-07	6.81738	Alpha-dioxygenase 1 [Capsicum chinense]
newGene_25869	45.8014	20.7039	2.87182e-06	-1.18635	PREDICTED: titin isoform X3 [Capsicum annuum]
newGene_2618	1.03628	4.66344	3.27069e-07	2.06941	hypothetical protein CQW23_11409 [Capsicum baccatum]
newGene_2746	2.83886	0	9.9051e-07		PREDICTED: zinc finger BED domain-containing protein DAYSLEEPER-like isoform X2 [Capsicum annuum]
newGene_2836	3.26977	10.9986	0.0018311	1.46894	hypothetical protein T459_10727 [Capsicum annuum]
newGene_2968	10.0178	2.54945	2.86955e-10	-2.02119	PREDICTED: LRR receptor-like serine/threonine-protein kinase ERL2 [Capsicum annuum]
newGene_2989	26.6127	7.47383	1.97018e-15	-1.58087	hypothetical protein T459_16103 [Capsicum annuum]
newGene_2995	0.21806	11.196	4.49775e-22	5.49515	PREDICTED: uncharacterized protein LOC107868348 [Capsicum annuum]
newGene_309	0.160808	1.23086	0.000408575	2.59346	hypothetical protein T459_05210 [Capsicum annuum]
newGene_3131	0.793373	0	0.000118013		PREDICTED: uncharacterized protein LOC107860733 [Capsicum annuum]
newGene_3135	68.8762	15.3771	3.42131e-34	-2.20574	PREDICTED: uncharacterized protein LOC107868280 [Capsicum annuum]
newGene_3179	2.1561	7.00469	7.44611e-05	1.65026	PREDICTED: pollen-specific leucine-rich repeat extensin-like protein 1 isoform X3 [Capsicum annuum]
newGene_3198	32.7495	10.183	1.91653e-13	-1.66761	PREDICTED: RING-H2 finger protein ATL80-like [Capsicum annuum]
newGene_3214	0.044572	0.739596	0.000915641	4.03902	PREDICTED: probable caffeoyl-CoA O-methyltransferase At4g26220 [Capsicum annuum]
newGene_3229	0.795039	3.01056	0.00053047	1.75708	PREDICTED: uncharacterized protein LOC107868219 isoform X1 [Capsicum annuum]
newGene_3315	1.19399	0.240045	0.00198488	-2.34396	PREDICTED: uncharacterized protein LOC107013353 [Solanum pennellii]
newGene_334	6.1605	0.338276	1.00024e-13	-3.98678	PREDICTED: uncharacterized protein LOC101256851 isoform X1 [Solanum lycopersicum]
newGene_3355	1.48938	3.94167	0.00482407	1.34208	PREDICTED: uncharacterized protein LOC107875339 [Capsicum annuum]
newGene_3466	0.154092	1.77097	2.12241e-05	3.41753	PREDICTED: GATA transcription factor 5-like [Capsicum annuum]
newGene_3528	0	3.26155	8.31055e-13		hypothetical protein CQW23_09567 [Capsicum baccatum]
newGene_3598	3.66383	0.387067	2.66775e-10	-3.63949	hypothetical protein POPTR_0007s10650g [Populus trichocarpa]
newGene_3645	1.01944	0	0.00101409		PREDICTED: uncharacterized protein LOC101247967 [Solanum lycopersicum]
newGene_3677	6.85167	15.4556	0.0040244	1.12718	PREDICTED: calcium uniporter protein 2, mitochondrial-like [Solanum tuberosum]
newGene_3733	0.991628	2.40377	0.00965782	1.37906	ABC transporter G family member 11 [Capsicum chinense]
newGene_3772	3.59621	8.27881	9.29562e-05	1.10857	PREDICTED: uncharacterized protein LOC107867520 isoform X5 [Capsicum annuum]
newGene_378	13.1657	5.05151	1.76423e-05	-1.36449	Polyprotein, putative [Solanum demissum]
newGene_3798	1.01377	2.67218	0.000251592	1.35463	PREDICTED: uncharacterized protein LOC109220105 [Nicotiana attenuata]
newGene_3804	2.93433	0.778653	0.000308431	-1.85821	PREDICTED: uncharacterized protein LOC107841722 [Capsicum annuum]
newGene_3944	5.94074	4.57803	0.0054535	-1.00418	uncharacterized protein LOC18046468 isoform X1 [Citrus clementina]
newGene_3988	4.62236	9.39809	0.00365207	1.07754	PREDICTED: nicotinamidase 2-like isoform X2 [Capsicum annuum]
newGene_4088	5.06667	12.2311	6.84531e-05	1.23895	hypothetical protein CQW23_22490 [Capsicum baccatum]
newGene_412	0.374201	0	5.09413e-06		Casein kinase I isoform epsilon [Capsicum chinense]
newGene_4331	8.07456	17.2488	0.00374527	1.0491	hypothetical protein BC332_28417 [Capsicum chinense]
newGene_4372	13.25	1.25874	3.25345e-11	-3.40378	PREDICTED: defensin-like protein 19 [Capsicum annuum]
newGene_4380	1.09812	3.66908	5.69082e-05	1.92899	PREDICTED: uncharacterized protein LOC107867677 isoform X1 [Capsicum annuum]
newGene_4412	0	2.22761	1.12358e-11		U-box domain-containing protein 4 [Capsicum baccatum]
newGene_449	3.07332	9.91356	2.10514e-05	1.62043	PREDICTED: germin-like protein subfamily 1 member 17 [Nicotiana attenuata]
newGene_450	25.0913	97.0888	2.81601e-27	1.9083	Germin-like protein subfamily 1 member 20 [Capsicum baccatum]
newGene_4591	0.285852	6.82316	4.10975e-08	4.48873	PREDICTED: uncharacterized protein LOC107867613 [Capsicum annuum]
newGene_4636	0.0618183	0.933319	1.11632e-11	3.89236	PREDICTED: girdin-like [Solanum pennellii]
newGene_4638	0.19406	1.17044	0.00237077	2.41389	hypothetical protein T459_12582 [Capsicum annuum]
newGene_4650	0.0739013	0.715821	0.00685833	3.09794	PREDICTED: 7-deoxyloganetin glucosyltransferase-like [Capsicum annuum]
newGene_4837	2.31462	8.5779	7.39251e-08	1.84302	Uroporphyrinogen-III synthase, chloroplastic [Capsicum annuum]
newGene_4844	24.6987	63.6562	2.98475e-09	1.33007	PREDICTED: serpin-ZX-like [Capsicum annuum]
newGene_4849	0.152573	1.72752	0.00179387	3.22249	PREDICTED: uncharacterized protein LOC107867109 [Capsicum annuum]
newGene_4894	13.7448	4.19652	0.00798518	-1.7428	PREDICTED: pathogenesis-related protein 5-like [Capsicum annuum]
newGene_5047	6.23962	2.76512	0.00196723	-1.21717	hypothetical protein BC332_12403 [Capsicum chinense]
newGene_5049	0.397335	0	1.29756e-05		hypothetical protein CQW23_18788 [Capsicum baccatum]
newGene_5127	5.4168	14.12	3.59643e-05	1.3343	hypothetical protein NitaMp102 [Nicotiana tabacum]
newGene_519	0.154202	1.33908	0.000252397	3.0465	PREDICTED: uncharacterized protein LOC107864630 isoform X2 [Capsicum annuum]
newGene_522	0	15.6737	9.46245e-50		hypothetical protein T459_12115 [Capsicum annuum]
newGene_5282	23.0172	4.31974	0.000258785	-2.45579	PREDICTED: CASP-like protein PIMP1 isoform X1 [Capsicum annuum]
newGene_5336	0.814468	0.012269	4.54274e-12	-5.81648	hypothetical protein BC332_27499 [Capsicum chinense]
newGene_5417	1.31593	8.11089	3.08957e-15	2.55594	PREDICTED: LOW QUALITY PROTEIN: uncharacterized protein LOC107021760 [Solanum pennellii]
newGene_5446	10.7828	23.4362	3.84278e-08	1.05985	hypothetical protein BC332_13247 [Capsicum chinense]
newGene_5452	13.5513	3.54697	0.00018833	-1.97285	PREDICTED: lignin-forming anionic peroxidase-like [Capsicum annuum]
newGene_5453	0.878786	4.8216	0.000420627	2.38936	hypothetical protein CQW23_03613 [Capsicum baccatum]
newGene_5533	2.06418	6.10675	0.00106953	1.56134	PREDICTED: uncharacterized protein LOC107028371 [Solanum pennellii]
newGene_5554	4.14277	21.5563	6.12524e-14	2.36357	PREDICTED: calcineurin B-like protein 8 isoform X2 [Capsicum annuum]
newGene_56	1.69281	0	3.1036e-05		Ethylene receptor 2 [Capsicum baccatum]
newGene_5604	1.15823	5.9912	1.04519e-07	2.28556	PREDICTED: uncharacterized protein LOC107874038 [Capsicum annuum]
newGene_5607	1773.82	499.881	1.38789e-05	-1.87161	PREDICTED: uncharacterized protein LOC107852012 [Capsicum annuum]
newGene_5657	19.2554	52.4536	1.64557e-09	1.39917	GEM-like protein 1 [Capsicum chinense]
newGene_5728	24.3739	6.89727	6.43753e-05	-1.0165	hypothetical protein CQW23_12114 [Capsicum baccatum]
newGene_5778	0.51411	0	6.54166e-05		PREDICTED: uncharacterized protein LOC107854647 [Capsicum annuum]
newGene_5809	7.12159	19.2107	3.55114e-06	1.12195	hypothetical protein T459_14418 [Capsicum annuum]
newGene_5855	0.335358	0.0874005	0.0090107	-1.99011	hypothetical protein CQW23_06927 [Capsicum baccatum]
newGene_588	0.683581	0.175331	0.00151113	-1.99663	hypothetical protein CQW23_35406 [Capsicum baccatum]
newGene_5974	2.21968	7.84028	0.000390047	1.5569	PREDICTED: ribosomal RNA small subunit methyltransferase, chloroplastic-like isoform X6 [Capsicum annuum]
newGene_6333	0.424819	3.57891	6.6468e-08	3.08954	PREDICTED: uncharacterized protein LOC109208797 [Nicotiana attenuata]
newGene_6371	8.2655	21.4423	0.000150667	1.32908	Outer envelope pore protein 16-2, chloroplastic [Capsicum annuum]
newGene_6374	6.95436	0	1.83544e-09		PREDICTED: uncharacterized protein LOC107874985 [Capsicum annuum]
newGene_638	0.832838	3.75742	0.000179538	2.109	PREDICTED: uncharacterized protein LOC107865107 [Capsicum annuum]
newGene_6380	0	3.80266	5.33607e-38		PREDICTED: uncharacterized protein LOC104110644 [Nicotiana tomentosiformis]
newGene_6574	0.119514	2.46283	0.000716803	4.01807	PREDICTED: UPF0187 protein At3g61320, chloroplastic-like [Capsicum annuum]
newGene_6611	0.252976	5.36448	9.19786e-16	4.31347	PREDICTED: uncharacterized protein LOC107870758 [Capsicum annuum]
newGene_6754	20.2751	6.21708	1.00979e-07	-1.82888	PREDICTED: uncharacterized protein LOC107871972 [Capsicum annuum]
newGene_6852	0	3.11294	4.77859e-13		PREDICTED: uncharacterized protein LOC107872681 [Capsicum annuum]
newGene_6893	0	3.46409	1.75805e-23		PREDICTED: uncharacterized protein LOC107024343 [Solanum pennellii]
newGene_6961	18.0169	7.26403	0.000153852	-1.35293	PREDICTED: uncharacterized protein LOC107873710 [Capsicum annuum]
newGene_6966	3.9584	1.39207	0.00140859	-1.52857	PREDICTED: GRR1-like protein 1 [Capsicum annuum]
newGene_703	0	1.2242	1.68889e-18		PREDICTED: zinc finger MYM-type protein 1-like [Nicotiana tomentosiformis]
newGene_7065	4.80307	0.711396	0.00101899	-2.77639	PREDICTED: extensin-2-like [Capsicum annuum]
newGene_7076	0	0.591074	1.32575e-08		hypothetical protein BC332_09970 [Capsicum chinense]
newGene_710	1.83592	5.82135	0.00471555	1.537	hypothetical protein T459_08129 [Capsicum annuum]
newGene_7147	2.53829	5.63261	0.00127189	1.23162	reticulon-like protein B3 [Durio zibethinus]
newGene_7174	0	1.43539	1.72766e-09		Metal tolerance protein 4 [Capsicum chinense]
newGene_7175	0	0.866576	3.23489e-09		hypothetical protein T459_15256 [Capsicum annuum]
newGene_7193	0.429677	1.58347	0.00831379	1.82574	Protein-tyrosine-phosphatase MKP1 [Capsicum chinense]
newGene_7200	0.0899127	1.01354	8.8293e-05	3.30317	hypothetical protein BC332_13879 [Capsicum chinense]
newGene_7298	0.285404	3.20748	6.54828e-12	3.42909	hypothetical protein CQW23_16283 [Capsicum baccatum]
newGene_7303	0.454178	3.12159	0.000302953	2.51782	PREDICTED: uncharacterized protein LOC107061293 [Solanum tuberosum]
newGene_7357	6.50493	1.54165	0.00345018	-2.02537	hypothetical protein CQW23_14646 [Capsicum baccatum]
newGene_7422	0.345067	1.85392	2.02016e-05	2.15115	hypothetical protein T459_11920 [Capsicum annuum]
newGene_7481	1.73555	0	5.19582e-09		hypothetical protein T459_16116 [Capsicum annuum]
newGene_752	1.66843	0	6.16802e-14		PREDICTED: uncharacterized protein LOC109224303 [Nicotiana attenuata]
newGene_756	2.01316	4.61442	3.23612e-05	1.17621	PREDICTED: uncharacterized protein LOC109236973 [Nicotiana attenuata]
newGene_7846	7.53256	30.0474	6.59049e-16	1.93129	PREDICTED: phosphatidylinositol transfer protein 1-like isoform X1 [Capsicum annuum]
newGene_785	0	0.82755	3.49129e-09		PREDICTED: uncharacterized protein LOC102593226 [Solanum tuberosum]
newGene_786	0.0997253	1.29704	1.36509e-05	3.60237	PREDICTED: uncharacterized protein LOC102593226 [Solanum tuberosum]
newGene_7862	2.21459	7.20352	2.03416e-05	1.33843	PREDICTED: potassium transporter 7-like isoform X3 [Capsicum annuum]
newGene_7980	0.687023	4.72332	9.51062e-10	2.3473	PREDICTED: uncharacterized protein LOC107863816 [Capsicum annuum]
newGene_8023	1.45604	4.91936	0.00217037	1.69997	PREDICTED: low-temperature-induced 78 kDa protein-like [Capsicum annuum]
newGene_8071	6.43341	0	2.43768e-08		PREDICTED: uncharacterized protein LOC109215887 [Nicotiana attenuata]
newGene_8090	1.94626	0	6.31204e-07		hypothetical protein VITISV_017285 [Vitis vinifera]
newGene_811	2.10194	3.88205	0.00527854	1.15653	PREDICTED: uncharacterized protein LOC107059902 [Solanum tuberosum]
newGene_8281	0.315251	1.71062	8.43229e-05	2.36832	PREDICTED: uncharacterized protein LOC109210808 [Nicotiana attenuata]
newGene_8425	0	1.24425	2.60679e-08		5-methyltetrahydropteroyltriglutamate-homocysteine methyltransferase-like protein [Trifolium pratense]
newGene_8509	0.687849	5.25288	0.00350742	2.79222	hypothetical protein T459_27675 [Capsicum annuum]
newGene_8511	3.26894	0	2.28924e-12		PREDICTED: uncharacterized mitochondrial protein AtMg00810-like [Capsicum annuum]
newGene_8593	0.434525	1.89064	0.000467781	1.72523	PREDICTED: uncharacterized protein LOC107842492 isoform X1 [Capsicum annuum]
newGene_8597	0	1.23523	1.38368e-06		Peroxidase 5 [Capsicum baccatum]
newGene_8599	755.42	253.775	8.44825e-11	-1.61692	PREDICTED: fruit-specific protein-like [Capsicum annuum]
newGene_878	0.0992447	0.86761	1.28562e-05	3.03143	PREDICTED: uncharacterized protein LOC107868595 [Capsicum annuum]
newGene_879	0.192332	1.04859	0.00896753	2.35942	PREDICTED: uncharacterized protein LOC109119281 [Solanum lycopersicum]
newGene_8896	0.199444	2.64841	5.45232e-05	2.99874	PREDICTED: serine/threonine-protein kinase SAPK3-like isoform X2 [Capsicum annuum]
newGene_8955	0.244474	33.06	3.14178e-14	6.78098	PREDICTED: proteinase inhibitor type-2-like [Capsicum annuum]
newGene_8958	2.0292	74.6089	3.31678e-15	5.14978	PREDICTED: proteinase inhibitor PSI-1.2-like [Capsicum annuum]
newGene_8976	133.352	0	1.56382e-15		hypothetical protein BC332_15916 [Capsicum chinense]
newGene_8982	175.924	26.1678	9.62926e-48	-2.79003	hypothetical protein BC332_15916 [Capsicum chinense]
newGene_8983	2.32027	0.104051	9.03431e-07	-5.08944	Geraniol 8-hydroxylase [Capsicum baccatum]
newGene_9015	0.556459	3.57908	7.91839e-05	2.62118	PREDICTED: uncharacterized protein LOC107872861 [Capsicum annuum]
newGene_9049	4.38525	10.7232	0.00013658	1.17717	hypothetical protein CQW23_29989 [Capsicum baccatum]
newGene_9106	0.409214	1.75713	0.00684185	1.99981	PREDICTED: uncharacterized protein LOC109243087 [Nicotiana attenuata]
newGene_9133	3.55132	20.4383	5.15869e-05	2.46886	PREDICTED: proteinase inhibitor PSI-1.2 [Capsicum annuum]
newGene_9241	0.434424	3.57206	3.02657e-06	2.89466	PREDICTED: uncharacterized protein LOC107058182 [Solanum tuberosum]
newGene_93	0.907397	0	0.00030299		PREDICTED: LOW QUALITY PROTEIN: uncharacterized protein LOC107865698 [Capsicum annuum]
newGene_9321	0.933317	8.73931	8.18794e-17	2.95382	PREDICTED: uncharacterized protein LOC107874038 [Capsicum annuum]
newGene_9326	4.50238	6.67333	0.00217259	1.08383	PREDICTED: uncharacterized protein LOC109211070 [Nicotiana attenuata]
newGene_9357	4.9015	54.5691	2.79962e-11	3.39405	PREDICTED: uncharacterized protein LOC107876037 [Capsicum annuum]
newGene_9532	4.38381	14.2145	0.000163836	1.65361	Multicystatin [Capsicum annuum]
newGene_9617	0.152732	1.13947	0.00283411	2.67776	PREDICTED: uncharacterized protein LOC107875814 isoform X2 [Capsicum annuum]
newGene_9643	1.81701	0.290188	0.00967152	-2.55902	hypothetical protein T459_18338 [Capsicum annuum]
newGene_9647	1.6532	0	3.61327e-08		hypothetical protein BC332_11650 [Capsicum chinense]
newGene_9664	0.366447	3.81914	2.63926e-08	3.30195	hypothetical protein T459_18732 [Capsicum annuum]
newGene_9665	2.29635	20.1831	8.37942e-16	2.97313	hypothetical protein T459_18733 [Capsicum annuum]
newGene_9831	4.57356	11.3472	0.000107752	1.36667	(+)-delta-cadinene synthase isozyme A [Capsicum baccatum]
newGene_9923	1.23691	11.2766	0.00931785	3.11593	PREDICTED: metallocarboxypeptidase inhibitor-like [Capsicum annuum]
newGene_9924	6.32442	38.651	0.000469794	2.56979	PREDICTED: metallocarboxypeptidase inhibitor-like [Capsicum annuum]
newGene_9941	0	0.386621	7.40723e-09		retrotransposon-related protein [Trifolium pratense]
newGene_9971	0	1.55294	1.44799e-14		PREDICTED: uncharacterized protein LOC107875339 [Capsicum annuum]
newGene_10854	0	1.34017	2.69929e-07
newGene_11189	3.93193	1.34789	0.00667244	-1.58104
newGene_11370	1.29679	7.17833	3.87451e-05	2.41113
newGene_11582	0.0652757	0.7334	0.00474617	3.21035
newGene_12040	0.628327	1.6907	0.00965782	1.59782
newGene_12095	0.899847	0	4.78304e-05
newGene_1217	11.3596	2.03467	5.91143e-07	-2.50509
newGene_13025	1.95137	4.7356	0.00194893	1.23417
newGene_1306	0.726785	5.07271	1.15481e-08	2.72974
newGene_13309	0	0.463735	1.19817e-10
newGene_13524	0.0946267	1.02055	0.00174707	3.19205
newGene_13634	6.54695	0	2.22605e-09
newGene_13786	0.684806	2.37793	0.00480641	1.73873
newGene_14157	2.10647	0	7.54426e-10
newGene_14455	1.24549	5.01891	0.00292396	1.94641
newGene_14809	4.32886	7.71433	0.00327752	1.05475
newGene_15332	45.5244	0	0.00151803
newGene_1602	3.34739	8.79633	7.8714e-05	1.43799
newGene_16183	0	1.32739	1.92043e-07
newGene_16246	1.50064	0	0.000210806
newGene_16531	2.37892	6.41436	0.00155903	1.3871
newGene_17257	0.526589	0	7.32444e-07
newGene_17866	14.7793	0.831079	2.03523e-14	-4.13347
newGene_17868	24.6007	5.06822	7.46448e-10	-2.3164
newGene_18185	0	1.23779	1.47996e-16
newGene_18358	0.359492	1.84843	5.36015e-05	2.30178
newGene_18602	0	0.451374	1.47923e-10
newGene_18713	0.0838147	0.8838	0.000627138	3.1867
newGene_18862	46.5917	107.777	3.08654e-10	1.16561
newGene_19138	0.284102	2.99401	0.00014414	3.58445
newGene_19356	0	3.55479	1.42617e-19
newGene_19396	0.182037	1.66611	0.00305149	3.08257
newGene_19563	0.156249	1.23299	0.00148345	2.52538
newGene_20217	55.3196	10.7146	7.19644e-15	-2.40805
newGene_20499	0.419787	2.39684	0.00146179	2.42555
newGene_20636	22.4365	2.52973	4.28067e-10	-3.17334
newGene_20667	3.12787	6.84431	0.00245782	1.08504
newGene_21753	0.169803	1.19229	0.00357528	2.68816
newGene_21833	0.775006	3.22518	0.00018295	2.04989
newGene_22235	0.383137	4.53417	1.17901e-18	3.43546
newGene_22314	0.0569477	0.675949	0.0082019	3.47435
newGene_22665	0.121433	0.609055	0.00913478	2.27319
newGene_22907	1.71161	5.71969	0.00784875	1.67733
newGene_22922	1254.61	410.59	8.88275e-15	-1.65429
newGene_22937	0	25.0999	2.65916e-75
newGene_23078	2.17485	0	2.50802e-08
newGene_23807	8.38435	2.21313	0.000144741	-2.053
newGene_24823	6.49759	0	0.00906392
newGene_24980	0	1.44534	9.96139e-07
newGene_25574	30.6023	66.3289	6.20491e-08	1.07024
newGene_25851	0.603617	2.39214	0.00113317	1.90889
newGene_2988	6.53422	1.69257	0.00174555	-1.9906
newGene_4126	0	3.61791	2.93474e-12
newGene_4130	2.19767	0	0.00785656
newGene_4505	3.51169	14.8866	4.58996e-06	2.03067
newGene_4751	0	2.96192	2.55061e-09
newGene_5355	9.64935	3.03424	0.000956955	-1.71201
newGene_5602	0.159672	1.62686	8.87212e-06	3.26811
newGene_6049	0.674445	3.68566	0.000253359	2.39723
newGene_6309	1.50767	0.112058	0.00976347	-3.53224
newGene_6552	1.93657	0.163086	0.00596708	-3.54989
newGene_741	94.7841	201.414	9.14042e-11	1.04288
newGene_7785	0	1.49652	1.18269e-09
newGene_7841	0	0.638452	1.96238e-07
newGene_7961	0	1.0396	1.23447e-11
newGene_8017	0	1.62964	2.38054e-17
newGene_8292	0	1.98571	1.23684e-11
newGene_9296	2.31619	10.1212	6.29844e-05	2.07557
newGene_9310	0.540177	2.11106	0.00278617	1.94924
newGene_9314	2.42592	0.120692	3.25345e-11	-4.185
newGene_9315	0.585758	5.53194	3.47886e-14	3.16998
newGene_9764	0.590303	2.39891	0.00246823	1.96477
