# Supplementary material for: The dissection of R genes and locus Pc5.1 in Phytophthora capsici infection provides a novel view of disease resistance in peppers
Source: BMC Genomics. 2021 May 21;22:372. doi: 10.1186/s12864-021-07705-z (PMC8139160; doi:10.1186/s12864-021-07705-z)
Supplement: Supplementary file 5 — Additional file 5: Table S5. DEGs that were enriched in Epigenetic-related biological processes in GO enrichment analysis. [file 12864_2021_7705_MOESM5_ESM.xlsx]

## Sheet: Sheet1
Table S5 DEGs that were enriched in Epigenetic-related biological processes in GO enrichment analysis
Gene ID	Biological processes 1	Functional annotation	Transcription level/FPKM
			305R-0dpi	305R-3dpi	372S-0dpi	372S-3dpi
CA01g09520	GO:00630 DNA methylation	Uncharacterized protein	0.513747	1.77884	2.12809	2.3512
CA01g17220	GO:00630 DNA methylation | GO:005156 histone H3-K9 methylation	Ycf2 protein	3.94687	22.3485	14.0358	17.802
CA01g18360	GO:00630 DNA methylation | GO:005156 histone H3-K9 methylation | GO:001657 histone phosphorylation	Branched-chain alpha-keto acid dehydrogenase	4.36753	14.7267	19.2579	14.3106
CA01g21620	GO:00630 DNA methylation | GO:005156 histone H3-K9 methylation	Ubiquitin carboxyl-terminal hydrolase	3.96666	22.0778	14.6161	17.2506
CA02g05250	GO:00630 DNA methylation | GO:005156 histone H3-K9 methylation | GO:001657 histone phosphorylation	ATP-dependent DNA helicase DDM1	6.68202	16.2881	12.9388	12.4988
CA02g14000	GO:00630 DNA methylation | GO:005156 histone H3-K9 methylation	Myb family transcription factor	3.73535	9.1144	6.79923	7.43669
CA02g14360	GO:00630 DNA methylation	Mitogen-activated protein kinase kinase kinase NPK1-like，protein phosphorylation	27.3573	6.29686	7.77082	3.74146
CA02g20550	GO:00630 DNA methylation | GO:005156 histone H3-K9 methylation | GO:001657 histone phosphorylation	Uncharacterized protein	3.5798	15.5771	11.0086	9.49162
CA02g25580	GO:00630 DNA methylation | GO:005156 histone H3-K9 methylation	Uncharacterized protein	4.71055	12.3383	13.6616	10.7799
CA04g14460	GO:00630 DNA methylation | GO:005156 histone H3-K9 methylation | GO:001657 histone phosphorylation	Uncharacterized protein	4.40594	12.4462	13.0051	11.242
CA05g04010	GO:00630 DNA methylation | GO:005156 histone H3-K9 methylation	Flavin-containing monooxygenase	4.68137	28.989	15.5227	21.7666
CA06g07420	GO:00630 DNA methylation | GO:005156 histone H3-K9 methylation	Transposon protein, putative, CACTA, En/Spm sub-class	2.49939	20.1366	9.3841	16.0984
CA07g01670	GO:00630 DNA methylation | GO:005156 histone H3-K9 methylation	Pentatricopeptide repeat-containing protein	2.18429	15.6692	15.7926	20.1488
CA07g08520	GO:00630 DNA methylation | GO:005156 histone H3-K9 methylation	CC-NBS-LRR type resistance protein	9.06048	6.57357	9.47691	42.4337
CA07g18520	GO:00630 DNA methylation | GO:005156 histone H3-K9 methylation	Putative beta-glucosidase	1.40702	5.52501	8.29139	4.86665
CA09g04590	GO:00630 DNA methylation | GO:005156 histone H3-K9 methylation	Pentatricopeptide repeat-containing protein	2.84526	10.0903	7.22891	8.5735
CA10g19080	GO:00630 DNA methylation | GO:005156 histone H3-K9 methylation	Uncharacterized protein	0.608314	3.09646	2.67299	2.54276
CA12g22240	GO:00630 DNA methylation	Cytochrome P450	18.7786	59.9099	46.6213	52.534
CA05g01060	GO:005156 histone H3-K9 methylation | GO:001657 histone phosphorylation	Serine/threonine-protein kinase Aurora-3-like	1.18982	5.74591	4.52828	4.12332
CA07g11520	GO:005156 histone H3-K10 methylation	Mitogen-activated protein kinase kinase kinase A-like	0.843646	2.68523	3.66499	2.96836
CA02g14390	GO:001657 histone phosphorylation	PI-PLC X domain-containing protein	2.55016	12.4095	11.084	10.8604
CA03g28300	GO:001657 histone phosphorylation	Bidirectional sugar transporter SWEET5-like	3.76269	17.2631	11.6109	11.4102
CA11g08020	GO:001657 histone phosphorylation	Cysteine-rich receptor-like protein kinase	3.65307	14.9042	19.9786	13.6657
CA01g15290	GO:000633 nucleosome assembly	Uncharacterized protein	30.6961	141.353	182.067	139.541
CA01g17660	GO:000634 nucleosome assembly	Serine/threonine-protein kinase STY8-like	76.9509	53.8609	98.6928	40.9895
CA01g17750	GO:000635 nucleosome assembly	Uncharacterized protein	40.7083	185.13	130.644	114.028
CA01g19480	GO:000636 nucleosome assembly	Lysophospholipid acyltransferase LPEAT2	30.8818	213.161	175.629	161.704
CA01g19840	GO:000637 nucleosome assembly	Polyprenol reductase 2-like isoform X1	13.5223	103.472	63.7069	78.4766
CA01g22520	GO:000638 nucleosome assembly	Golgin candidate 6, vesicle fusion with Golgi apparatus	19.7047	79.908	78.9004	78.0462
CA02g04220	GO:000639 nucleosome assembly	Histone H3.2	96.6606	454.327	354.664	322.603
CA03g06030	GO:000640 nucleosome assembly	Acetyl-coenzyme A carboxylase carboxyl transferase subunit beta	178.31	435.834	418.592	352.11
CA03g08300	GO:000641 nucleosome assembly	Protein kinase WEE1	15.7913	54.9342	60.8961	39.0047
CA03g09510	GO:000642 nucleosome assembly	Uncharacterized protein	29.6839	153.786	163.618	155.817
CA05g02890	GO:000643 nucleosome assembly	Monothiol glutaredoxin-S1-like	42.3143	232.45	183.85	155.682
CA06g02290	GO:000644 nucleosome assembly	Cytochrome b5-like	19.105	60.7197	41.64	46.7253
CA06g17930	GO:000645 nucleosome assembly	Kinesin-4-like, microtubule binding	67.3873	211	193.142	217.698
CA06g17970	GO:000646 nucleosome assembly	Serine/threonine-protein phosphatase 2A 65 kDa regulatory subunit A beta isoform-like	60.2087	192.385	172.963	116.155
CA09g13300	GO:000647 nucleosome assembly	NADH-plastoquinone oxidoreductase subunit 2	112.852	276.535	234.695	222.6
CA10g00180	GO:000648 nucleosome assembly	Histone H2A.6	184.822	455.071	427.619	388.612
CA11g12100	GO:000649 nucleosome assembly	Chromatin structure-remodeling complex protein SYD-like	137.611	508.943	528.093	399.539
CA11g12110	GO:000650 nucleosome assembly	Glucan endo-1,3-beta-glucosidase, acidic isoform GI9-like	139.579	453.223	439.875	381.038
CA11g12550	GO:000651 nucleosome assembly	Tetratricopeptide repeat protein 28-like	58.9351	207.929	179.576	147.861
CA12g04870	GO:000652 nucleosome assembly	Uncharacterized protein			36.0783	1.77345
CA12g04880	GO:000653 nucleosome assembly	Uncharacterized protein	400.78	1136.89	932.396	908.736
Capsicum_annuum_newGene_7492	GO:000654 nucleosome assembly		1.47166	6.21302	10.315	1.36916
1 Top 10 biological processes in the enrichment analysis.
