# Supplementary material for: The dissection of R genes and locus Pc5.1 in Phytophthora capsici infection provides a novel view of disease resistance in peppers
Source: BMC Genomics. 2021 May 21;22:372. doi: 10.1186/s12864-021-07705-z (PMC8139160; doi:10.1186/s12864-021-07705-z)
Supplement: Supplementary file 6 — Additional file 6: Table S6. Detailed information of each NBS-ARC protein on the representative conserved domains. [file 12864_2021_7705_MOESM6_ESM.xlsx]

## Sheet: Sheet1
Table S6 Detailed information of each NBS-ARC protein on the representative conserved domains.
Gene ID	Type	Subgroup	Detailed CD	NBS-ARC domain
CA09g17090	CN	CCCCN	CCCCN	incomplete
CA06g01130	CN	CCCxN	CCCxN	complete
CA00g93130	CN	CCN	CCN	complete
CA09g17050	CN	CCNN	CCNN	complete
CA06g00530	CN	CCxCN	CCxCN	complete
CA06g00770	CN	CCxN	CCxN	complete
CA00g87560	CN	CCxN	CCxN	complete
CA00g30030	CN	CCxN	CCxN	complete
CA06g00660	CN	CCxN	CCxN	complete
CA00g95860	CN	CCxN	CCxN	complete
CA06g03650	CN	CCxN	CCxN	complete
CA06g02740	CN	CCxN	CCxN	complete
CA00g73280	CN	CCxN	CCxN	complete
CA05g15280	CN	CCxN	CCxN	complete
CA03g03360	CN	CCxN	CCxN	complete
CA06g00580	CN	CCxN	CCxN	complete
CA09g17620	CN	CCxN	CCxN	complete
CA03g03760	CN	CCxN	CCxN	incomplete
CA06g00890	CN	CCxN	CCxN	incomplete
CA06g01110	CN	CCxN	CCxN	incomplete
CA06g02070	CN	CCxN	CCxN	incomplete
CA06g02810	CN	CCxN	CCxN	incomplete
CA00g57110	CN	CN	CN	complete
CA00g30010	CN	CN	CN	complete
CA00g94890	CN	CN	CN	complete
CA05g05390	CN	CN	CN	incomplete
CA06g02040	CN	CN	CN	incomplete
CA10g21090	CN	CN	CN	incomplete
CA11g15660	CN	CN	CN	incomplete
CA10g21190	CN	CNN	CNN	complete
CA10g21380	CN	CNN	CNN	complete
CA00g88050	CN	CNN	CNN	complete
CA08g02000	CN	CxCCN	CxCCN	complete
CA09g17570	CN	CxCCN	CxCCN	complete
CA11g18660	CN	CxCCN	CxCCN	complete
CA07g00880	CN	CxCN	CxCN	complete
CA09g17710	CN	CxCN	CxCN	complete
CA11g02410	CN	CxCN	CxCN	complete
CA03g02530	CN	CxCN	CxCN	complete
CA11g01480	CN	CxCN	CxCN	complete
CA00g78990	CN	CxCN	CxCN	complete
CA09g16090	CN	CxCN	CxCN	complete
CA08g04960	CN	CxCN	CxCN	complete
CA07g00750	CN	CxCN	CxCN	complete
CA02g13330	CN	CxCN	CxCN	complete
CA00g86700	CN	CxCN	CxCN	complete
CA00g86270	CN	CxCN	CxCN	incomplete
CA03g02570	CN	CxCN	CxCN	incomplete
CA03g03790	CN	CxCN	CxCN	incomplete
CA06g02100	CN	CxCN	CxCN	incomplete
CA04g09950	CN	CxCNN	CxCNN	complete
CA03g00800	CN	CxCNN	CxCNN	complete
CA00g57150	CN	CxCNN	CxCNN	complete
CA09g15920	CN	CxCNN	CxCNN	complete
CA00g76500	CN	CxCNN	CxCNN	complete
CA07g00980	CN	CxCNN	CxCNN	complete
CA11g16750	CN	CxCNN	CxCNN	incomplete
CA09g00930	CN	CxCNNC	CxCNNC	complete
CA03g00780	CN	CxCxN	CxCxN	complete
CA03g03460	CN	CxCxN	CxCxN	complete
CA04g05650	CN	CxCxN	CxCxN	complete
CA11g07940	CN	CxCxN	CxCxN	incomplete
CA11g17200	CN	CxCxN…N	CxCxNNN	complete
CA11g02030	CN	CxCxNN	CxCxNN	complete
CA00g49360	CN	CxN	CxN	complete
CA00g76340	CN	CxN	CxN	complete
CA00g76970	CN	CxN	CxN	complete
CA00g76980	CN	CxN	CxN	complete
CA00g77710	CN	CxN	CxN	complete
CA00g83560	CN	CxN	CxN	complete
CA00g86600	CN	CxN	CxN	complete
CA00g86660	CN	CxN	CxN	complete
CA00g87530	CN	CxN	CxN	complete
CA00g87620	CN	CxN	CxN	complete
CA00g94880	CN	CxN	CxN	complete
CA00g98020	CN	CxN	CxN	complete
CA01g17450	CN	CxN	CxN	complete
CA01g27920	CN	CxN	CxN	complete
CA02g06840	CN	CxN	CxN	complete
CA02g11830	CN	CxN	CxN	complete
CA02g11860	CN	CxN	CxN	complete
CA02g11870	CN	CxN	CxN	complete
CA02g11880	CN	CxN	CxN	complete
CA02g24750	CN	CxN	CxN	complete
CA03g03380	CN	CxN	CxN	complete
CA03g03770	CN	CxN	CxN	complete
CA03g03800	CN	CxN	CxN	complete
CA03g20470	CN	CxN	CxN	complete
CA04g09960	CN	CxN	CxN	complete
CA05g05500	CN	CxN	CxN	complete
CA05g07390	CN	CxN	CxN	complete
CA05g15170	CN	CxN	CxN	complete
CA05g17500	CN	CxN	CxN	complete
CA05g17730	CN	CxN	CxN	complete
CA05g17750	CN	CxN	CxN	complete
CA05g17760	CN	CxN	CxN	complete
CA05g17780	CN	CxN	CxN	complete
CA05g18200	CN	CxN	CxN	complete
CA05g18870	CN	CxN	CxN	complete
CA06g00630	CN	CxN	CxN	complete
CA06g01180	CN	CxN	CxN	complete
CA06g01230	CN	CxN	CxN	complete
CA06g01710	CN	CxN	CxN	complete
CA06g01770	CN	CxN	CxN	complete
CA06g02150	CN	CxN	CxN	complete
CA06g02520	CN	CxN	CxN	complete
CA06g02830	CN	CxN	CxN	complete
CA06g05110	CN	CxN	CxN	complete
CA07g00970	CN	CxN	CxN	complete
CA07g01030	CN	CxN	CxN	complete
CA07g05750	CN	CxN	CxN	complete
CA07g16420	CN	CxN	CxN	complete
CA07g21620	CN	CxN	CxN	complete
CA09g04550	CN	CxN	CxN	complete
CA09g10460	CN	CxN	CxN	complete
CA09g14310	CN	CxN	CxN	complete
CA09g16130	CN	CxN	CxN	complete
CA09g16310	CN	CxN	CxN	complete
CA09g16780	CN	CxN	CxN	complete
CA09g17350	CN	CxN	CxN	complete
CA09g17480	CN	CxN	CxN	complete
CA10g15480	CN	CxN	CxN	complete
CA10g21150	CN	CxN	CxN	complete
CA11g01410	CN	CxN	CxN	complete
CA11g02470	CN	CxN	CxN	complete
CA11g03990	CN	CxN	CxN	complete
CA11g04330	CN	CxN	CxN	complete
CA11g04520	CN	CxN	CxN	complete
CA11g19940	CN	CxN	CxN	complete
CA12g07540	CN	CxN	CxN	complete
CA12g20500	CN	CxN	CxN	complete
CA00g69820	CN	CxN	CxN	incomplete
CA00g73270	CN	CxN	CxN	incomplete
CA00g80060	CN	CxN	CxN	incomplete
CA00g86230	CN	CxN	CxN	incomplete
CA01g20130	CN	CxN	CxN	incomplete
CA03g02480	CN	CxN	CxN	incomplete
CA03g03910	CN	CxN	CxN	incomplete
CA03g04600	CN	CxN	CxN	incomplete
CA04g09990	CN	CxN	CxN	incomplete
CA05g13470	CN	CxN	CxN	incomplete
CA05g17520	CN	CxN	CxN	incomplete
CA06g00920	CN	CxN	CxN	incomplete
CA06g01760	CN	CxN	CxN	incomplete
CA06g02160	CN	CxN	CxN	incomplete
CA06g02680	CN	CxN	CxN	incomplete
CA06g02700	CN	CxN	CxN	incomplete
CA07g01040	CN	CxN	CxN	incomplete
CA08g00260	CN	CxN	CxN	incomplete
CA09g15410	CN	CxN	CxN	incomplete
CA09g16100	CN	CxN	CxN	incomplete
CA09g16170	CN	CxN	CxN	incomplete
CA11g18620	CN	CxN	CxN	incomplete
CA11g19810	CN	CxN	CxN	incomplete
CA12g08530	CN	CxN	CxN	incomplete
CA12g20420	CN	CxN	CxN	incomplete
CA00g73770	CN	CxNC	CxNC	complete
CA07g00870	CN	CxNC	CxNC	complete
CA09g16320	CN	CxNC	CxNC	complete
CA00g75640	CN	CxNCxNN	CxNCxNN	complete
CA05g19820	CN	CxNCxNN	CxNCxNN	complete
CA05g16430	CN	CxNN	CxNN	complete
CA05g18340	CN	CxNN	CxNN	complete
CA06g00610	CN	CxNN	CxNN	complete
CA06g09460	CN	CxNN	CxNN	complete
CA07g00860	CN	CxNN	CxNN	complete
CA09g00920	CN	CxNN	CxNN	complete
CA09g03080	CN	CxNN	CxNN	complete
CA09g15390	CN	CxNN	CxNN	complete
CA09g17450	CN	CxNN	CxNN	complete
CA09g17630	CN	CxNN	CxNN	complete
CA12g18200	CN	CxNN	CxNN	complete
CA00g94360	CN	CxNN	CxNN	incomplete
CA04g00640	CN	CxNN	CxNN	incomplete
CA05g15290	CN	CxNN	CxNN	incomplete
CA06g02200	CN	CxNN	CxNN	incomplete
CA06g02450	CN	CxNN	CxNN	incomplete
CA06g14750	CN	CxNN	CxNN	incomplete
CA00g57160	CN	CxNNN	CxNNN	incomplete
CA07g21630	CN	NCxNN	NCxNN	complete
CA09g17080	CNL	CCCCNL...L	CCCCNLLLLL	complete
CA09g17010	CNL	CCNL...L	CCNLLLLL	complete
CA09g16920	CNL	CCNL...L	CCNLLLLLL	complete
CA09g16930	CNL	CCNL...L	CCNLLLLLLLL	complete
CA12g20450	CNL	CCxNL	CCxNL	complete
CA00g80040	CNL	CCxNL...L	CCxNLL	complete
CA11g01390	CNL	CCxNL...L	CCxNLLL	complete
CA05g02810	CNL	CCxNL...L	CCxNLLL	complete
CA10g19860	CNL	CCxNL...L	CCxNLLLL	complete
CA08g17370	CNL	CCxNL...L	CCxNLLLL	complete
CA00g80340	CNL	CCxNL...L	CCxNLLLL	complete
CA12g16020	CNL	CCxNL...L	CCxNLLLLLL	complete
CA10g20540	CNL	CNL	CNL	complete
CA10g20630	CNL	CNL...L	CNLLL	complete
CA01g32210	CNL	CNL...L	CNLLL	complete
CA01g33840	CNL	CNL...L	CNLLLL	complete
CA01g33790	CNL	CNL...L	CNLLLLL	complete
CA01g32390	CNL	CNL...L	CNLLLLL	complete
CA00g13700	CNL	CNL...L	CNLLLLLL	complete
CA04g10690	CNL	CNL...L	CNLLLLLL	complete
CA10g20820	CNL	CNLL	CNLL	complete
CA00g76890	CNL	CNNL...L	CNNLLLL	complete
CA01g33900	CNL	CNNL...L	CNNLLLLLLL	complete
CA11g19860	CNL	CxCCNL...L	CxCCNLLLLLL	complete
CA11g01460	CNL	CxCNL	CxCNL	complete
CA04g14510	CNL	CxCNL...L	CxCNLL	complete
CA03g00810	CNL	CxCNL...L	CxCNLL	complete
CA06g00590	CNL	CxCNL...L	CxCNLL	complete
CA00g93380	CNL	CxCNL...L	CxCNLL	complete
CA05g05510	CNL	CxCNL...L	CxCNLLL	complete
CA09g17500	CNL	CxCNL...L	CxCNLLL	complete
CA11g16840	CNL	CxCNL...L	CxCNLLLLLLLLLL	complete
CA05g02090	CNL	CxCNL...L	CxCNLLLLLLLLLL	complete
CA06g01250	CNL	CxCNNL...L	CxCNNLL	complete
CA11g17260	CNL	CxCNNL...L	CxCNNLLLLLLLLLL	incomplete
CA05g01220	CNL	CxCxCNL...L	CxCxCNLLLL	complete
CA01g08330	CNL	CxCxCNL...L	CxCxCNLLLLLLL	complete
CA01g31430	CNL	CxCxCNL...L	CxCxCNLLLLLLLLL	complete
CA03g04340	CNL	CxCxCNLLL	CxCxCNLLL	complete
CA00g85680	CNL	CxCxNL...L	CxCxNLL	complete
CA01g08290	CNL	CxCxNL...L	CxCxNLLLL	complete
CA01g08280	CNL	CxCxNL...L	CxCxNLLLLL	complete
CA05g00030	CNL	CxCxNL...L	CxCxNLLLLL	complete
CA01g08230	CNL	CxCxNL...L	CxCxNLLLLLL	complete
CA03g03650	CNL	CxCxNL...L	CxCxNLLLLLL	complete
CA03g04630	CNL	CxCxNL...L	CxCxNLLLLLLL	complete
CA04g03450	CNL	CxCxNL...L	CxCxNLLLLLLLLLLL	complete
CA01g31440	CNL	CxCxNL...L	CxCxNLLLLLLLLLLLL	complete
CA00g57130	CNL	CxNL	CxNL	complete
CA07g17950	CNL	CxNL	CxNL	complete
CA08g01410	CNL	CxNL	CxNL	complete
CA08g01440	CNL	CxNL	CxNL	complete
CA11g04340	CNL	CxNL	CxNL	complete
CA11g08400	CNL	CxNL	CxNL	complete
CA02g10730	CNL	CxNL	CxNL	incomplete
CA00g89570	CNL	CxNL...L	CxNLLL	complete
CA00g90070	CNL	CxNL...L	CxNLLL	complete
CA01g01540	CNL	CxNL...L	CxNLLL	complete
CA01g30000	CNL	CxNL...L	CxNLLL	complete
CA03g01330	CNL	CxNL...L	CxNLLL	complete
CA05g06330	CNL	CxNL...L	CxNLLL	complete
CA06g00840	CNL	CxNL...L	CxNLLL	complete
CA09g00650	CNL	CxNL...L	CxNLLL	complete
CA09g17340	CNL	CxNL...L	CxNLLL	complete
CA12g03490	CNL	CxNL...L	CxNLLL	incomplete
CA00g74330	CNL	CxNL...L	CxNLLLL	complete
CA05g06820	CNL	CxNL...L	CxNLLLL	complete
CA12g20440	CNL	CxNL...L	CxNLLLL	complete
CA09g17320	CNL	CxNL...L	CxNLLLL	complete
CA12g20470	CNL	CxNL...L	CxNLLLL	complete
CA07g09720	CNL	CxNL...L	CxNLLLLL	complete
CA11g15590	CNL	CxNL...L	CxNLLLLL	complete
CA00g82230	CNL	CxNL...L	CxNLLLLLL	complete
CA01g13210	CNL	CxNL...L	CxNLLLLLL	complete
CA11g14390	CNL	CxNL...L	CxNLLLLLL	complete
CA11g19350	CNL	CxNL...L	CxNLLLLLLLLLL	complete
CA03g04650	CNL	CxNLCLLL	CxNLCLLL	complete
CA00g30020	CNL	CxNLL	CxNLL	complete
CA00g94820	CNL	CxNLL	CxNLL	complete
CA01g18520	CNL	CxNLL	CxNLL	complete
CA01g21400	CNL	CxNLL	CxNLL	complete
CA03g03390	CNL	CxNLL	CxNLL	complete
CA03g03710	CNL	CxNLL	CxNLL	complete
CA03g03730	CNL	CxNLL	CxNLL	complete
CA04g17640	CNL	CxNLL	CxNLL	complete
CA04g17660	CNL	CxNLL	CxNLL	complete
CA05g02540	CNL	CxNLL	CxNLL	complete
CA05g05480	CNL	CxNLL	CxNLL	complete
CA05g06530	CNL	CxNLL	CxNLL	complete
CA06g00990	CNL	CxNLL	CxNLL	complete
CA06g02420	CNL	CxNLL	CxNLL	complete
CA07g01750	CNL	CxNLL	CxNLL	complete
CA08g00730	CNL	CxNLL	CxNLL	complete
CA08g01430	CNL	CxNLL	CxNLL	complete
CA09g07300	CNL	CxNLL	CxNLL	complete
CA09g16830	CNL	CxNLL	CxNLL	complete
CA09g17410	CNL	CxNLL	CxNLL	complete
CA10g12800	CNL	CxNLL	CxNLL	complete
CA10g16760	CNL	CxNLL	CxNLL	complete
CA10g20620	CNL	CxNLL	CxNLL	complete
CA10g21180	CNL	CxNLL	CxNLL	complete
CA12g03500	CNL	CxNLL	CxNLL	complete
CA11g04460	CNL	CxNLL	CxNLL	complete
CA09g15910	CNL	CxNLL	CxNLL	incomplete
CA12g19770	CNL	CxNLLLCLL	CxNLLLCLL	complete
CA05g14070	CNL	CxNNL...L	CxNNLLLLLLLL	complete
CA12g20430	CNL	CxNNLLL	CxNNLLL	complete
CA00g76450	CNL	NLC	NLC	incomplete
CA09g17680	CNL	NLCL	NLCL	incomplete
CA09g17460	CNL	NLLLC	NLLLC	incomplete
CA00g13710	N	N	N	complete
CA00g73660	N	N	N	complete
CA00g73680	N	N	N	complete
CA00g73730	N	N	N	complete
CA00g73780	N	N	N	complete
CA00g73840	N	N	N	complete
CA00g76390	N	N	N	complete
CA00g76440	N	N	N	complete
CA00g76940	N	N	N	complete
CA00g86620	N	N	N	complete
CA00g89610	N	N	N	complete
CA00g92540	N	N	N	complete
CA00g92550	N	N	N	complete
CA00g92640	N	N	N	complete
CA00g95140	N	N	N	complete
CA00g97770	N	N	N	complete
CA01g28350	N	N	N	complete
CA01g29860	N	N	N	complete
CA01g32620	N	N	N	complete
CA02g06850	N	N	N	complete
CA02g10750	N	N	N	complete
CA03g00990	N	N	N	complete
CA03g03260	N	N	N	complete
CA03g03700	N	N	N	complete
CA03g03840	N	N	N	complete
CA03g03870	N	N	N	complete
CA03g03930	N	N	N	complete
CA03g03960	N	N	N	complete
CA04g09970	N	N	N	complete
CA05g02470	N	N	N	complete
CA05g02840	N	N	N	complete
CA05g05720	N	N	N	complete
CA05g15310	N	N	N	complete
CA05g15330	N	N	N	complete
CA05g18830	N	N	N	complete
CA05g19860	N	N	N	complete
CA06g00980	N	N	N	complete
CA06g01020	N	N	N	complete
CA06g02020	N	N	N	complete
CA06g03420	N	N	N	complete
CA06g03690	N	N	N	complete
CA06g15040	N	N	N	complete
CA07g00790	N	N	N	complete
CA07g00910	N	N	N	complete
CA07g01010	N	N	N	complete
CA07g01120	N	N	N	complete
CA07g08810	N	N	N	complete
CA07g12620	N	N	N	complete
CA08g00270	N	N	N	complete
CA09g03410	N	N	N	complete
CA09g13930	N	N	N	complete
CA09g14550	N	N	N	complete
CA09g14670	N	N	N	complete
CA09g16110	N	N	N	complete
CA09g16220	N	N	N	complete
CA09g17520	N	N	N	complete
CA09g17560	N	N	N	complete
CA09g17700	N	N	N	complete
CA10g18000	N	N	N	complete
CA10g19760	N	N	N	complete
CA10g19900	N	N	N	complete
CA10g20560	N	N	N	complete
CA10g21000	N	N	N	complete
CA10g21170	N	N	N	complete
CA10g21450	N	N	N	complete
CA11g04480	N	N	N	complete
CA12g02350	N	N	N	complete
CA12g05510	N	N	N	complete
CA12g06890	N	N	N	complete
CA00g25360	N	N	N	incomplete
CA00g67440	N	N	N	incomplete
CA00g67450	N	N	N	incomplete
CA00g73720	N	N	N	incomplete
CA00g73820	N	N	N	incomplete
CA00g73830	N	N	N	incomplete
CA00g73890	N	N	N	incomplete
CA00g76470	N	N	N	incomplete
CA00g76880	N	N	N	incomplete
CA00g78980	N	N	N	incomplete
CA00g86690	N	N	N	incomplete
CA00g89580	N	N	N	incomplete
CA00g91970	N	N	N	incomplete
CA00g97520	N	N	N	incomplete
CA01g01530	N	N	N	incomplete
CA01g14890	N	N	N	incomplete
CA01g24710	N	N	N	incomplete
CA01g32380	N	N	N	incomplete
CA01g33870	N	N	N	incomplete
CA03g02500	N	N	N	incomplete
CA03g02510	N	N	N	incomplete
CA03g03420	N	N	N	incomplete
CA03g03480	N	N	N	incomplete
CA03g03890	N	N	N	incomplete
CA03g04520	N	N	N	incomplete
CA03g05110	N	N	N	incomplete
CA03g06630	N	N	N	incomplete
CA03g09200	N	N	N	incomplete
CA03g19980	N	N	N	incomplete
CA04g23210	N	N	N	incomplete
CA04g23250	N	N	N	incomplete
CA05g04300	N	N	N	incomplete
CA05g05440	N	N	N	incomplete
CA05g11150	N	N	N	incomplete
CA05g15640	N	N	N	incomplete
CA05g17610	N	N	N	incomplete
CA06g00820	N	N	N	incomplete
CA06g00960	N	N	N	incomplete
CA06g01730	N	N	N	incomplete
CA06g02000	N	N	N	incomplete
CA06g02030	N	N	N	incomplete
CA06g03640	N	N	N	incomplete
CA06g15060	N	N	N	incomplete
CA06g15470	N	N	N	incomplete
CA07g00760	N	N	N	incomplete
CA07g00900	N	N	N	incomplete
CA07g00960	N	N	N	incomplete
CA07g01130	N	N	N	incomplete
CA08g00150	N	N	N	incomplete
CA08g14700	N	N	N	incomplete
CA09g00660	N	N	N	incomplete
CA09g04560	N	N	N	incomplete
CA09g13950	N	N	N	incomplete
CA09g14300	N	N	N	incomplete
CA09g15620	N	N	N	incomplete
CA09g15820	N	N	N	incomplete
CA09g16160	N	N	N	incomplete
CA09g16230	N	N	N	incomplete
CA09g17360	N	N	N	incomplete
CA09g17390	N	N	N	incomplete
CA10g02990	N	N	N	incomplete
CA10g13020	N	N	N	incomplete
CA10g18050	N	N	N	incomplete
CA10g20740	N	N	N	incomplete
CA10g20800	N	N	N	incomplete
CA10g22290	N	N	N	incomplete
CA11g01430	N	N	N	incomplete
CA11g03400	N	N	N	incomplete
CA11g03810	N	N	N	incomplete
CA11g15730	N	N	N	incomplete
CA11g19820	N	N	N	incomplete
CA12g02440	N	N	N	incomplete
CA12g07520	N	N	N	incomplete
CA12g20160	N	N	N	incomplete
CA09g13960	N	N	NN	complete
CA11g14040	N	N…N	NNN	incomplete
CA00g73710	N	NN	NN	complete
CA00g74340	N	NN	NN	complete
CA00g78960	N	NN	NN	complete
CA00g86680	N	NN	NN	complete
CA00g97190	N	NN	NN	complete
CA03g03830	N	NN	NN	complete
CA04g02930	N	NN	NN	complete
CA04g10710	N	NN	NN	complete
CA05g01190	N	NN	NN	complete
CA05g02520	N	NN	NN	complete
CA05g03990	N	NN	NN	complete
CA06g02620	N	NN	NN	complete
CA07g00890	N	NN	NN	complete
CA09g15430	N	NN	NN	complete
CA09g16060	N	NN	NN	complete
CA09g16180	N	NN	NN	complete
CA09g17030	N	NN	NN	complete
CA10g15870	N	NN	NN	complete
CA12g20460	N	NN	NN	complete
CA00g73630	N	NN	NN	incomplete
CA00g73750	N	NN	NN	incomplete
CA00g76380	N	NN	NN	incomplete
CA05g02500	N	NN	NN	incomplete
CA05g15430	N	NN	NN	incomplete
CA06g15480	N	NN	NN	incomplete
CA09g14740	N	NN	NN	incomplete
CA10g04500	N	NN	NN	incomplete
CA12g07820	N	NN	NN	incomplete
CA04g05600	N	NNN	NNN	complete
CA00g93700	NL	NL	NL	complete
CA01g20140	NL	NL	NL	complete
CA06g02730	NL	NL	NL	complete
CA08g01420	NL	NL	NL	complete
CA10g03040	NL	NL	NL	complete
CA10g13570	NL	NL	NL	complete
CA11g03410	NL	NL	NL	complete
CA00g89590	NL	NL	NL	incomplete
CA01g32570	NL	NL	NL	incomplete
CA03g03810	NL	NL	NL	incomplete
CA04g23220	NL	NL	NL	incomplete
CA07g00840	NL	NL	NL	incomplete
CA09g14280	NL	NL	NL	incomplete
CA10g00040	NL	NL	NL	incomplete
CA10g03000	NL	NL	NL	incomplete
CA11g15670	NL	NL	NL	incomplete
CA06g01190	NL	NL...L	NLLL	complete
CA10g17980	NL	NL...L	NLLL	complete
CA10g18010	NL	NL...L	NLLL	complete
CA10g21120	NL	NL...L	NLLL	complete
CA11g16950	NL	NL...L	NLLL	complete
CA01g28680	NL	NL...L	NLLL	complete
CA00g73640	NL	NL...L	NLLL	incomplete
CA00g86200	NL	NL...L	NLLL	incomplete
CA01g29900	NL	NL...L	NLLL	incomplete
CA03g02460	NL	NL...L	NLLL	incomplete
CA05g13480	NL	NL...L	NLLL	incomplete
CA05g13600	NL	NL...L	NLLL	incomplete
CA06g14870	NL	NL...L	NLLL	incomplete
CA07g01100	NL	NL...L	NLLL	incomplete
CA08g13780	NL	NL...L	NLLL	incomplete
CA03g03970	NL	NL...L	NLLLL	complete
CA04g10750	NL	NL...L	NLLLL	complete
CA11g03770	NL	NL...L	NLLLL	complete
CA05g01170	NL	NL...L	NLLLL	complete
CA03g04510	NL	NL...L	NLLLL	incomplete
CA05g18920	NL	NL...L	NLLLL	incomplete
CA11g19380	NL	NL...L	NLLLL	incomplete
CA01g29850	NL	NL...L	NLLLLL	complete
CA01g33880	NL	NL...L	NLLLLL	complete
CA02g21230	NL	NL...L	NLLLLL	complete
CA07g01770	NL	NL...L	NLLLLL	complete
CA05g01210	NL	NL...L	NLLLLL	complete
CA05g04310	NL	NL...L	NLLLLL	incomplete
CA09g11470	NL	NL...L	NLLLLL	incomplete
CA01g16060	NL	NL...L	NLLLLLL	complete
CA12g17900	NL	NL...L	NLLLLLL	complete
CA01g33850	NL	NL...L	NLLLLLL	complete
CA11g19850	NL	NL...L	NLLLLLL	incomplete
CA01g33800	NL	NL...L	NLLLLLLL	complete
CA01g33860	NL	NL...L	NLLLLLLL	complete
CA00g86220	NL	NL...L	NLLLLLLL	incomplete
CA03g02140	NL	NL...L	NLLLLLLL	incomplete
CA11g06190	NL	NL...L	NLLLLLLLL	complete
CA00g86240	NL	NL...L	NLLLLLLLL	incomplete
CA03g03920	NL	NL...L	NLLLLLLLL	incomplete
CA12g17050	NL	NL...L	NLLLLLLLL	incomplete
CA01g08310	NL	NL...L	NLLLLLLLLLL	complete
CA11g06220	NL	NL...L	NLLLLLLLLLL	complete
CA01g03970	NL	NLL	NLL	complete
CA05g02490	NL	NLL	NLL	complete
CA05g17740	NL	NLL	NLL	complete
CA06g03630	NL	NLL	NLL	complete
CA06g12190	NL	NLL	NLL	complete
CA07g00830	NL	NLL	NLL	complete
CA09g14650	NL	NLL	NLL	complete
CA09g14660	NL	NLL	NLL	complete
CA11g04500	NL	NLL	NLL	complete
CA11g18010	NL	NLL	NLL	complete
CA11g19900	NL	NLL	NLL	complete
CA04g13320	NL	NLL	NLL	incomplete
CA08g01990	NL	NLL	NLL	incomplete
CA10g03020	NL	NLL	NLL	incomplete
CA10g18060	NL	NLL	NLL	incomplete
CA06g05130	NL	NNL	NNL	complete
CA07g00780	NL	NNL	NNL	complete
CA05g07170	NL	NNL	NNL	incomplete
CA06g01740	NL	NNL...L	NNLLL	complete
CA00g86300	NL	NNL...L	NNLLLL	incomplete
CA00g87590	NL	NNLL	NNLL	incomplete
CA07g12630	PN	PCCxCxCNLL	PCCxCxCNLL	complete
CA07g12640	PN	PCCxCxNL...L	PCCxCxNLLL	complete
CA02g25810	PN	PCNL...L	PCNLLLL	complete
CA11g16820	PN	PCxCCCCN	PCxCCCCN	complete
CA00g67480	PN	PCxCCN	PCxCCN	complete
CA02g22100	PN	PCxCCNL...L	PCxCCNLLL	complete
CA11g19390	PN	PCxCN	PCxCN	incomplete
CA11g19470	PN	PCxCN	PCxCN	incomplete
CA11g19790	PN	PCxCNL...L	PCxCNLLLL	complete
CA11g19930	PN	PCxCNL...L	PCxCNLLLLLL	complete
CA11g19770	PN	PCxCNL...L	PCxCNLLLLLLL	complete
CA11g19340	PN	PCxCNN	PCxCNN	complete
CA11g19910	PN	PCxCNNLL	PCxCNNLL	complete
CA11g16830	PN	PCxN	PCxN	complete
CA07g08520	PN	PCxN	PCxN	incomplete
CA11g19440	PN	PCxN	PCxN	incomplete
CA11g18720	PN	PCxNL...L	PCxNLLLLL	complete
CA11g17230	PN	PCxNL...L	PCxNLLLLLL	complete
CA11g17000	PN	PCxNL...L	PCxNLLLLLLL	complete
CA11g17210	PN	PCxNL...L	PCxNLLLLLLLLL	complete
CA00g86210	PN	PCxPN	PCxPN	incomplete
CA02g25800	PN	PNL...L	PNLLLL	complete
CA04g19370	PN	PNL...L	PNLLLL	complete
CA06g14860	TN	NNTT	NNTT	complete
CA06g01350	TN	TN	TN	complete
CA09g17950	TN	TN	TN	incomplete
CA01g12370	TN	TNT	TNT	complete
1 Detailed CD, detailed information about the number and position of conserved domains;
