# Supplementary material for: The dissection of R genes and locus Pc5.1 in Phytophthora capsici infection provides a novel view of disease resistance in peppers
Source: BMC Genomics. 2021 May 21;22:372. doi: 10.1186/s12864-021-07705-z (PMC8139160; doi:10.1186/s12864-021-07705-z)
Supplement: Supplementary file 7 — Additional file 7:Table S7. Classification of NBS-ARC domain proteins in peppers. [file 12864_2021_7705_MOESM7_ESM.xlsx]

## Sheet: Sheet1
Table S7 Classification of NBS-ARC domain proteins in peppers.
Types	Groups	Subgroup1	Num.C2	Num.IC3	Sum
N type	NB	N	69	74	143
	NB NB	NN	20	9	29
	NB...NB4	N…N	1	1	2
	total of N type		90	84	174
NL type	NB LRR	NL	7	9	16
	NB LRR LRR	NLL	11	4	15
	NB LRR...LRR5	NL...L	23	20	43
	NB NB LRR	NNL	2	1	3
	NB NB LRR LRR	NNLL	0	1	1
	NB NB LRR...LRR	NNL...L	1	1	2
	total of NL type		44	36	80
CN type	CC NB	CN	3	4	7
		CxN	67	25	92
	CC CC NB	CCxN	12	5	17
		CxCN	11	4	15
		CCN	1	0	1
		CxCxN	3	1	4
	CC...CC NB	CCCCN	0	1	1
		CCCxN	1	0	1
		CCxCN	1	0	1
		CxCCN	3	0	3
	CC NB NB	CNN	3	0	3
		CxNN	11	6	17
	CC NB NB NB	CxNNN	0	1	1
	CC CC NB NB	CCNN	1	0	1
		CxCNN	6	1	7
		CxCxNN	1	0	1
	CC CC NB…NB	CxCxN…N	1	0	1
	CC NB CC	CxNC	3	0	3
	CC CC NB NB CC	CxCNNC	1	0	1
	CC NB CC NB NB	CxNCxNN	2	0	2
	NB CC NB NB	NCxNN	1	0	1
	total of CN type		132	48	180
CNL type	CC NB LRR	CNL	1	0	1
		CxNL	6	1	7
	CC NB LRR LRR	CNLL	1	0	1
		CxNLL	26	1	27
	CC NB LRR...LRR	CNL...L	7	0	7
		CxNL...L	20	1	21
	CC CC NB LRR	CxCNL	1	0	1
		CCxNL	1	0	1
	CC CC NB LRR...LRR	CCNL...L	3	0	3
		CxCNL...L	9	0	9
		CCxNL...L	7	0	7
		CxCxNL...L	9	0	9
	NB LRR CC	NLC	0	1	1
	NB LRR CC LRR	NLCL	0	1	1
	NB LRR...LRR CC	NL...LC	0	1	1
	CC NB NB LRR LRR LRR	CxNNLLL	1	0	1
	CC NB NB LRR...LRR	CNNL...L	2	0	2
		CxNNL...L	1	0	1
	CC CC CC NB LRR LRR LRR	CxCxCNLLL	1	0	1
	CC CC CC NB LRR...LRR	CxCxCNL...L	3	0	3
		CxCCNL...L	1	0	1
	CC CC CC CC NB LRR...LRR	CCCCNL...L	1	0	1
	CC CC NB NB LRR...LRR	CxCNNL...L	0	1	1
	CC NB LRR CC LRR...LRR	CxNLCLLL	1	0	1
	CC NB LRR...LRR CC LRR LRR	CxNL...LCLL	1	0	1
	total of CNL type		103	7	110
TN type	TIR NB	TN	1	1	2
	TIR NB TIR	TNT	1	0	1
	NB NB TIR TIR	NNTT	1	0	1
	total of TN type		3	1	4
PN type	RPW8 CC NB	PCxN	1	2	3
	RPW8 CC CC NB	PCxCN	0	2	2
	RPW8 CC CC CC NB	PCxCCN	1	0	1
	RPW8 CC CC CC CC CC NB	PCxCCCCN	1	0	1
	RPW8 CC CC NB NB	PCxCNN	1	0	1
	RPW8 CC RPW8 NB	PCxPN	0	1	1
	RPW8 NB LRR...LRR	PNL...L	2	0	2
	RPW8 CC CC NB NB LRR	PCxCNNLL	1	0	1
	RPW8 CC CC CC CC NB LRR LRR	PCCxCxCNLL	1	0	1
	RPW8 CC CC CC NB LRR...LRR	PCxCCNL...L	1	0	1
		PCCxCxNL...L	1	0	1
	RPW8 CC NB LRR...LRR	PCNL...L	1	0	1
		PCxNL...L	4	0	4
	RPW8 CC CC NB LRR...LRR	PCxCNL...L	3	0	3
	total of PN type		18	5	23
total NBS-ARC domain proteins			390	181
1 Detailed CD, detailed information about the number and position of conserved domains; 2 num.C, number of proteins with complete NBS-ARC domain; 3 num.IC, number of proteins with incomplete NBS-ARC domain; 4 “NBS…NBS”, more than three domains of NBS-ARC; 5 “LRR…LRR”, more than three domains of LRR.
